# Supplementary material for: Genome-Wide Transcriptome Profiling Revealed Cotton Fuzz Fiber Development Having a Similar Molecular Model as Arabidopsis Trichome
Source: PLoS One. 2014 May 13;9(5):e97313. doi: 10.1371/journal.pone.0097313 (PMC4019585; doi:10.1371/journal.pone.0097313)
Supplement: Table S1 — Genes involed in cotton fiber initial development and their Arabidopsis homologs. (XLSX) [file pone.0097313.s003.xlsx]

## Sheet: Sheet1
Supplementary Table 1. Genes involed in cotton fiber initial development and their Arabidopsis homologs
Genes	Accession No.	Gossypium raimondii	Arabidopsis thaliana	Putative function	References
GaMYB2	AY626160	Gorai.004G196800.1	AtGL1 (AT3G27920)	G. arboreum myb family transcription factor	19
GbMYB2	FJ198052	Gorai.004G196800.1	AtGL1 (AT3G27920)	G. barbadense MYB-like protein 2	21
GhMYB25	AY464054	Gorai.012G186500.1	AtGL1 (AT3G27920)	G. hirsutum myb family transcription factor	26
GhMYB109	AJ549758	Gorai.012G061800.1	AtGL1 (AT3G27920)	G. hirsutum mRNA for transcription factor myb109	18
GhMYB25 like	HM134081	Gorai.008G179600.1	AtGL1 (AT3G27920)	G. hirsutum note A genome MYB25-like protein gene	26,27
GhCPC1	Contig16590	Gorai.010G253000.1	AtCPC (AT2G46410)	G. hirsutum small MYB protein	28
GhCPC2	Contig17149	Gorai.007G107400.1	AtCPC (AT2G46410)	G. hirsutum small MYB protein	28
GaRDL1	AY641990	Gorai.009G052200.1	ATRD22 (AT5G25610)	G. arboreum dehydration-induced protein RD22-like protein 1	19
GhTTG1	AF530908	Gorai.004G125200.1	AtTTG1 (AT5G24520)	G. hirsutum WD-repeat protein GhTTG1 gene	29
GhTTG3	AF530911	Gorai.012G001200.2	AtTTG1 (AT5G24520)	G. hirsutum WD-repeat protein GhTTG3 gene	29
GhTTG2	AF530909	Gorai.011G155800.1	AtTTG2 (AT2G37260)	G. hirsutum WD-repeat protein GhTTG2 gene	29
GhTTG4	AF530912	Gorai.005G129400.1	AtTTG2 (AT2G37260)	G. hirsutum WD-repeat protein GhTTG4 gene	29
GhDEL61	AF336279	Gorai.007G023500.1	AtGL3 (AT5G41315)	G. hirsutum GhDEL61 mRNA	31
GhDEL65	AF336280	Gorai.004G212200.1	AtGL3 (AT5G41315)	G. hirsutum GhDEL65 mRNA	51
GhHOX1	AF530913	Gorai.009G135100.1	AtGL2 (AT1G79840)	G. hirsutum homeodomain protein GhHOX1 mRNA	30
GhHOX2	AF530914	Gorai.003G185000.1	AtGL2 (AT1G79840)	G. hirsutum homeodomain protein GhHOX2 mRNA	30
GhHOX3	AY626159	Gorai.008G293300.1	AtGL2 (AT1G79840)	G. hirsutum homeodomain protein GhHOX3 mRNA	30
