# Supplementary material for: Genome-Wide Transcriptome Profiling Revealed Cotton Fuzz Fiber Development Having a Similar Molecular Model as Arabidopsis Trichome
Source: PLoS One. 2014 May 13;9(5):e97313. doi: 10.1371/journal.pone.0097313 (PMC4019585; doi:10.1371/journal.pone.0097313)
Supplement: Table S2 — Raw sequence data for the 18 transcriptome libraries. (XLSX) [file pone.0097313.s004.xlsx]

## Sheet: Sheet1
Supplementary Table 1.Raw sequence data for the 18 transcriptome libraries
Summary		TM-1			SL1-7-1FLM			XZ142FLM			MD17FLM			N1NSM			n2NSM
		+1DPA	+3DPA	+5DPA	+1DPA	+3DPA	+5DPA	+1DPA	+3DPA	+5DPA	+1DPA	+3DPA	+5DPA	+1DPA	+3DPA	+5DPA	+1DPA	+3DPA	+5DPA
Raw Data	Total	3686162	3598000	3780708	3666273	4668069	4984113	3548860	4618946	4649723	3808828	4721903	4334841	3584786	3586037	3783868	3538405	3786940	3597844
	Distinct Tag	305206	363231	277670	364466	354915	423275	274372	449717	421043	308590	397209	402180	308115	315095	287270	276068	293043	305502
Clean Tag	Total number	3526030	3386353	3620928	3464354	4474864	4742087	3402782	4361221	4400701	3650800	4498259	4104549	3419660	3424847	3639596	3389724	3642793	3422408
	Distinct Tag number	145658	152113	118788	163179	165284	187888	129357	196763	177084	151959	176809	176341	143024	155107	144380	128586	150323	130946
Distinct Tag Mapping to Genome	Total number	3009101	2829981	3131605	2939832	3896184	4132935	2943166	3776215	3845405	3126779	3939076	3564506	2882378	2882551	3144949	2824048	3121688	2972485
	Total % of clean tag	0.853396	0.835702	0.864863	0.848595	0.870682	0.871543	0.864929	0.865862	0.873816	0.856464	0.875689	0.868428	0.842884	0.841658	0.864093	0.83312	0.856949	0.868536
	Distinct Tag number	115399	117684	95524	119796	135369	154420	104435	161416	146188	121351	145654	145063	112659	120118	116575	102330	120862	108095
	Distinct Tag % of clean tag	0.7923	0.7737	0.8042	0.7341	0.819	0.8219	0.8073	0.8204	0.8255	0.7986	0.8238	0.8226	0.7877	0.7744	0.8074	0.7958	0.804	0.8255
Unambiguous Tag Mapping to Gene	Total number	1924833	1730610	2056040	1943447	2577744	2752636	2005055	2492753	2571103	2127783	2582674	2371084	1827769	1883997	2140206	1983159	2135580	1969161
	Total % of clean tag	0.545892	0.511054	0.567821	0.560984	0.57605	0.580469	0.58924	0.571572	0.584249	0.582827	0.57415	0.577672	0.534489	0.550097	0.588034	0.58505	0.586248	0.575373
	Distinct Tag number	42523	39931	41120	46426	49974	62894	44341	66796	62053	49601	54989	59551	42862	47307	47682	44790	50750	42979
	Distinct Tag % of clean tag	0.291937	0.262509	0.346163	0.28451	0.302352	0.334742	0.34278	0.339474	0.350416	0.32641	0.311008	0.337704	0.299684	0.304996	0.330253	0.348327	0.337606	0.328219
Unambiguous Tag-mapped Genes	number	20276	19829	20254	20396	21041	22213	20417	22082	21775	20686	22002	21738	20432	20632	20479	20199	21319	20330
	% of ref genes	0.540621	0.528703	0.540035	0.543821	0.561019	0.592268	0.544381	0.588775	0.580589	0.551553	0.586642	0.579603	0.544781	0.550113	0.546034	0.538568	0.568431	0.542061
