# Supplementary material for: Genome-Wide Transcriptome Profiling Revealed Cotton Fuzz Fiber Development Having a Similar Molecular Model as Arabidopsis Trichome
Source: PLoS One. 2014 May 13;9(5):e97313. doi: 10.1371/journal.pone.0097313 (PMC4019585; doi:10.1371/journal.pone.0097313)
Supplement: Table S3 — List of 4,358 common DEGs between the mutants MD17FLM, SL1-7-1FLM, N1NSM and the wild-type TM-1. (XLS) [file pone.0097313.s005.xls]

## Sheet: Sheet2
Supplementary Table 3. List of 4,358 common DEGs between the mutants MD17FLM, SL1-7-1FLM, N1NSM and the wild-type TM-1.
Phytozome gene locus name	TM-1_1DPA	TM-1_3DPA	TM-1_5DPA	SL1-7-1FLM_1DPA	SL1-7-1FLM_3DPA	SL1-7-1FLM_5DPA	MD17FLM_1DPA	MD17FLM_3DPA	MD17FLM_5DPA	N1NSM_1DPA	N1NSM_3DPA	N1NSM_5DPA	Group
Gorai.007G299900.1	12.195	18.0135	30.9313	4.32981	3.12859	1.47614	3.83478	2.6677	2.92359	9.35766	2.04389	17.3096	G1
Gorai.013G180200.1	85.6487	31.5974	42.5305	10.6802	1.78776	18.5572	6.84781	4.44616	14.8616	54.0989	16.0591	3.57183	G1
Gorai.001G082600.1	4.82129	31.0068	19.0559	1.15462	5.36329	8.85686	3.01304	6.89156	13.1561	2.63184	9.92745	11.265	G1
Gorai.008G188600.1	3.68687	20.0806	26.2364	5.19577	3.799	4.63931	0.547825	2.44539	2.92359	1.16971	0.875952	0.01	G1
Gorai.003G097200.1	141.519	88.5909	28.1696	8.94828	2.90512	4.00667	12.6	6.89156	9.50165	45.3261	63.3605	9.06694	G1
Gorai.007G230900.1	26.9425	24.5101	25.684	0.01	1.11735	1.05439	2.1913	2.00077	0.974529	0.87728	6.13166	33.5202	G1
Gorai.005G129500.2	3.68687	49.3156	62.9673	2.59789	6.92758	10.333	1.36956	5.55771	6.8217	8.7728	2.04389	14.5621	G1
Gorai.003G025200.1	12.4786	30.4162	5.79962	0.01	5.81023	0.421755	1.91739	0.889233	0.974529	15.2062	11.3874	2.19805	G1
Gorai.005G214000.2	203.061	220.591	93.6224	35.5045	27.4869	104.595	101.074	38.6816	118.162	68.1354	136.648	39.2901	G1
Gorai.007G186000.1	98.1274	63.7854	38.6641	4.32981	6.0337	17.9246	8.21738	9.33695	15.5925	16.3759	17.519	28.0251	G1
Gorai.012G001800.1	36.3014	16.537	11.0469	8.08231	13.4082	10.9656	10.6826	5.78001	10.2325	13.1592	25.6946	9.06694	G1
Gorai.001G089300.1	72.6029	41.6377	69.5954	16.4533	14.0786	36.6927	34.2391	53.1317	58.4717	21.6396	53.433	29.6736	G1
Gorai.003G154700.1	688.31	737.962	892.037	1427.68	256.097	303.031	546.182	182.737	225.36	390.097	179.278	450.325	G1
Gorai.005G136300.1	22.1212	18.8994	53.0251	1.15462	0.670411	6.32633	1.64348	5.3354	4.14175	0.87728	3.79579	15.6611	G1
Gorai.009G432200.1	20.4196	0.01	2.76172	0.577308	0.01	0.01	1.91739	0.666925	0.01	0.584853	1.7519	2.74756	G1
Gorai.002G074500.1	11.0606	19.7853	16.018	0.01	0.01	0.01	0.01	0.01	0.01	0.01	0.01	25.827	G1
Gorai.002G230000.1	23.5392	15.3558	17.1227	2.88654	4.02247	13.4962	3.83478	9.55925	13.887	5.55611	12.8473	20.0572	G1
Gorai.007G292700.2	16.1655	21.2618	33.4168	5.77308	3.35206	9.70037	19.7217	9.33695	13.1561	5.55611	9.34348	22.2552	G1
Gorai.007G376100.1	0.01	5.31545	4.9711	0.01	0.446941	0.01	0.01	0.444616	0.730896	0.01	0.583968	0.01	G1
Gorai.011G120900.1	27.5097	20.6712	18.2274	9.52559	3.35206	6.74808	10.6826	4.22386	9.01439	20.1774	47.0094	4.12134	G1
Gorai.010G256900.1	40.8391	19.49	9.66603	3.1752	3.57553	10.333	5.20434	11.56	15.3488	17.5456	28.3224	18.6834	G1
Gorai.005G239700.1	141.235	26.8726	11.0469	3.7525	0.01	9.70037	14.2435	15.7839	17.5415	31.8745	48.7613	11.5397	G1
Gorai.001G009500.1	211.286	1073.72	547.097	37.2364	445.153	145.716	167.087	143.167	173.222	500.05	974.058	57.424	G1
Gorai.010G149500.1	4.25408	3.24833	3.0379	0.577308	0.670411	0.01	0.821738	0.444616	0.01	4.97125	7.00761	0.01	G1
Gorai.003G005900.1	15.5983	43.4095	54.6821	8.94828	10.5031	19.6116	4.93043	24.8985	25.5814	16.3759	14.3072	15.6611	G1
Gorai.001G152300.1	6.80652	22.7383	27.3411	5.19577	8.49188	3.16316	4.93043	5.3354	4.87264	6.14096	2.91984	15.6611	G1
Gorai.012G077600.1	0.01	4.42954	5.24727	0.01	0.01	0.84351	0.01	0.889233	0.487264	0.01	0.01	0.01	G1
Gorai.009G189400.1	28.9277	71.7586	24.027	5.19577	30.6155	31.8425	3.28695	25.1208	28.505	55.2687	23.3587	1.92329	G1
Gorai.004G151700.1	6.23931	13.2886	0.01	1.15462	1.34082	0.84351	2.1913	1.33385	0.487264	3.21669	3.21182	0.01	G1
Gorai.010G182400.5	206.464	116.94	531.908	45.6073	109.054	65.7938	72.3129	32.457	122.303	162.004	58.3968	45.0599	G1
Gorai.013G118100.1	74.3045	105.128	146.647	17.3192	14.3021	38.5906	20.2695	20.897	47.9955	45.911	69.4922	18.6834	G1
Gorai.002G243100.1	610.318	894.177	603.16	780.521	161.346	331.921	413.882	273.661	303.566	348.865	313.883	539.071	G1
Gorai.003G155800.1	78.275	23.9195	15.4656	9.23693	15.196	18.1355	28.7608	12.0046	28.9922	25.7336	25.6946	28.5746	G1
Gorai.006G047300.1	7.94094	33.3692	25.4079	10.6802	4.46941	11.1765	6.02608	6.44694	5.84717	11.9895	6.42364	15.1116	G1
Gorai.002G158100.1	571.748	236.538	218.176	114.596	42.4594	63.4742	133.122	78.2525	91.1184	207.331	198.841	228.872	G1
Gorai.006G153200.1	444.126	128.457	259.878	51.3804	21.9001	74.2289	121.343	55.7994	96.722	109.66	170.227	168.151	G1
Gorai.013G037100.1	30.6293	32.188	155.485	21.6491	13.6317	30.1555	43.0043	24.4539	40.6866	28.3654	28.9064	36.5425	G1
Gorai.009G030400.1	191.15	312.726	258.497	162.801	21.9001	39.8559	141.339	48.6855	42.6356	103.519	107.742	127.487	G1
Gorai.004G104100.1	83.0963	64.0807	59.377	2.88654	15.8664	17.9246	3.83478	10.2262	21.9269	72.8143	20.1469	10.9902	G1
Gorai.006G113900.1	38.5703	15.3558	34.5215	0.01	32.8502	0.01	0.01	2.6677	0.01	0.01	2.04389	60.4463	G1
Gorai.008G232400.1	17.2999	14.7651	8.83751	2.88654	8.93882	8.01335	3.56086	6.89156	10.7198	5.26368	15.4751	0.549512	G1
Gorai.001G213800.1	21.2704	41.6377	17.3989	8.65962	3.12859	2.53053	10.6826	2.6677	5.84717	13.4516	34.1621	6.04463	G1
Gorai.006G106100.1	38.8539	63.1948	254.355	16.4533	5.81023	8.85686	6.84781	6.44694	3.65448	10.2349	14.5992	93.9665	G1
Gorai.006G052800.1	8.50815	12.1074	34.2454	3.46385	7.82147	6.74808	6.02608	3.77924	5.60354	4.67883	10.8034	15.3863	G1
Gorai.010G004600.1	6.23931	10.6309	32.5883	4.61847	6.48064	6.53721	2.1913	8.2254	5.60354	6.14096	7.59158	4.39609	G1
Gorai.004G224800.1	554.732	88.5909	124.554	66.6791	22.347	103.541	49.5782	63.1355	62.1262	137.733	114.458	302.506	G1
Gorai.006G211300.1	133.862	121.074	120.411	75.3387	8.26841	14.1288	110.935	13.3385	27.2868	51.1747	150.956	35.7183	G1
Gorai.007G082200.1	26.6589	25.6914	19.0559	2.02058	0.670411	13.707	8.49129	5.11309	28.2613	4.09397	26.8625	7.96792	G1
Gorai.013G053300.1	39.4211	83.2754	103.288	19.3398	22.1236	20.0334	30.4043	14.0054	13.1561	8.48038	18.979	44.7852	G1
Gorai.007G361900.1	82.5291	19.7853	27.8934	9.52559	12.2909	23.1965	8.21738	9.33695	19.4906	30.9972	17.811	15.1116	G1
Gorai.008G275500.1	29.2113	60.8324	32.8645	4.04116	6.70411	18.3464	6.02608	9.55925	18.516	25.4411	27.4465	2.74756	G1
Gorai.002G228400.1	415.481	163.893	373.937	187.914	20.5593	95.1058	182.426	67.804	111.827	185.106	298.407	261.293	G1
Gorai.N012100.1	0.01	1.18121	4.9711	0.01	0.01	0.01	0.01	0.01	0.01	0.01	0.01	0.01	G1
Gorai.007G367100.1	11.9114	13.5839	36.7309	9.23693	8.49188	14.5506	14.7913	10.6708	13.3998	6.72581	17.227	16.4853	G1
Gorai.005G226300.1	243.9	139.678	312.351	100.74	161.122	143.186	142.708	137.609	148.128	137.148	120.005	153.314	G1
Gorai.011G278900.1	313.384	280.538	349.634	109.4	20.5593	128.003	87.652	98.7049	140.088	199.435	103.946	118.694	G1
Gorai.002G218500.1	1.41803	15.3558	20.4367	0.01	1.11735	3.16316	2.1913	1.77847	2.67995	1.16971	0.583968	3.29707	G1
Gorai.009G438100.1	1.13442	2.36242	6.35196	1.44327	0.446941	0.421755	4.3826	2.22308	0.487264	0.01	0.583968	0.549512	G1
Gorai.012G039600.1	28.6441	42.8189	38.1118	14.4327	18.548	17.292	19.7217	11.56	15.5925	14.3289	26.5705	18.4086	G1
Gorai.007G020800.1	55.303	232.108	81.4708	97.8537	12.7378	9.27862	48.7564	20.6747	17.2979	103.227	91.3909	100.286	G1
Gorai.004G144400.1	0.56721	18.6041	12.7039	2.30923	5.36329	5.06106	1.09565	2.22308	4.38538	1.16971	2.91984	4.67085	G1
Gorai.001G121200.1	1.98524	5.90606	31.7598	2.59789	1.56429	1.05439	2.1913	2.6677	1.46179	0.01	2.33587	11.265	G1
Gorai.006G136400.2	36.3014	47.5438	69.5954	26.8448	11.397	20.666	37.526	16.4508	17.7851	23.3941	64.2364	34.6192	G1
Gorai.006G174600.1	72.8865	543.948	367.861	0.577308	2.2347	6.53721	1.36956	3.55693	7.5526	9.35766	26.8625	34.0697	G1
Gorai.006G138600.1	44.526	30.4162	11.5992	1.73192	13.6317	18.5572	4.93043	10.6708	17.2979	16.9608	25.1106	1.64853	G1
Gorai.008G030000.1	0.01	0.590606	5.79962	0.01	0.01	0.01	0.01	0.01	0.01	0.01	0.01	0.01	G1
Gorai.011G089300.1	157.968	535.68	278.658	98.1424	25.2522	85.6163	31.226	54.0209	105.493	101.765	188.038	94.516	G1
Gorai.005G224900.1	0.01	0.01	32.3122	0.01	0.01	0.01	0.01	0.01	0.01	0.01	0.01	0.01	G1
Gorai.002G263600.1	146.057	140.86	157.694	152.698	22.794	36.4818	150.104	55.3547	53.1118	125.743	34.7461	95.615	G1
Gorai.006G174500.1	0.01	22.443	20.9891	0.865962	1.34082	0.421755	0.547825	0.01	0.487264	0.01	0.01	1.09902	G1
Gorai.005G118400.1	20.4196	16.8323	23.4746	3.46385	1.34082	9.70037	16.1608	5.3354	10.7198	7.01824	13.1393	3.84658	G1
Gorai.012G082500.1	726.88	603.009	224.804	259.5	249.393	120.411	429.769	100.039	138.139	1214.16	283.516	189.307	G1
Gorai.003G010300.1	61.2587	71.7586	41.1497	4.90712	17.6542	15.8158	6.02608	25.3431	18.0288	55.8535	104.238	8.24267	G1
Gorai.002G201600.1	64.0947	23.9195	8.009	7.50501	2.90512	6.32633	8.7652	5.78001	8.03986	25.4411	13.4313	6.04463	G1
Gorai.011G130700.3	17.5835	90.9533	112.678	12.9894	0.670411	1.05439	4.10869	4.66847	1.46179	15.791	4.37976	43.6862	G1
Gorai.006G035000.1	23.5392	80.0271	35.9024	0.01	10.2796	4.63931	0.01	4.89078	4.38538	9.94251	32.4102	10.9902	G1
Gorai.004G283600.1	9.35897	23.9195	5.24727	1.73192	0.893882	1.26527	7.12173	0.666925	4.87264	3.21669	7.00761	4.39609	G1
Gorai.012G065600.4	29.7785	35.141	33.4168	4.32981	4.69288	9.06774	11.2304	8.44771	14.6179	33.0442	56.6449	4.67085	G1
Gorai.004G156900.1	15.3147	11.8121	22.0938	1.15462	1.11735	7.38072	2.1913	1.55616	10.2325	11.9895	14.0152	4.12134	G1
Gorai.001G170800.1	48.7801	111.92	210.443	32.9066	65.9238	71.4875	47.113	52.6871	73.8205	23.3941	70.3681	71.986	G1
Gorai.009G038000.1	3163.33	3129.33	1168.48	67.2564	419.901	2018.1	163.8	1039.74	2403.67	969.102	697.841	111.001	G1
Gorai.013G090900.2	46.5112	16.537	12.7039	2.59789	6.48064	5.06106	3.28695	3.55693	7.06533	14.3289	18.103	2.4728	G1
Gorai.007G100000.1	369.254	1067.52	1620.3	603.576	109.947	197.381	577.134	173.845	292.846	368.165	660.467	471.206	G1
Gorai.010G042400.1	24.9572	9.745	24.8555	6.06174	5.36329	22.5639	7.12173	14.2277	38.7375	8.48038	3.50381	15.9358	G1
Gorai.003G185400.1	4.82129	10.3356	26.5125	4.04116	4.69288	8.64598	8.7652	10.8931	9.50165	3.50912	7.00761	7.41841	G1
Gorai.009G405200.1	21.2704	52.5639	170.674	18.1852	22.1236	32.0534	12.0522	23.3424	31.9158	18.7153	16.0591	55.5007	G1
Gorai.001G146300.1	54.1686	95.9735	97.4888	4.32981	2.45818	7.80247	15.8869	4.22386	15.1052	66.0884	43.5056	1.64853	G1
Gorai.003G134400.1	41.4063	138.497	120.687	19.6285	16.3133	32.8969	49.0303	19.5631	35.5703	36.2609	54.893	51.9288	G1
Gorai.010G241400.1	25.8081	25.1007	15.1895	0.577308	5.13982	21.0878	1.64348	8.44771	28.0177	12.8668	38.5419	4.39609	G1
Gorai.010G160100.2	89.6192	92.4298	53.0251	2.30923	9.16229	22.1421	4.3826	18.2293	24.3632	31.2897	100.442	19.7824	G1
Gorai.008G049900.1	7.37373	22.1477	8.83751	5.48443	7.37453	4.63931	6.84781	9.78156	6.57807	9.06523	4.96373	4.67085	G1
Gorai.002G115900.1	406.406	369.129	550.411	246.222	1105.06	156.471	397.447	264.991	192.713	388.05	409.653	161.282	G1
Gorai.012G017500.2	68.916	33.9598	96.3841	41.8548	10.7266	33.9513	48.2086	10.2262	42.1484	29.8275	23.6507	18.6834	G1
Gorai.004G008800.1	105.785	245.987	273.963	152.121	96.0923	109.235	83.5433	108.042	80.6422	138.903	97.5226	202.22	G1
Gorai.012G019900.1	93.5897	142.927	236.956	50.5145	29.2746	54.6173	90.939	59.134	101.107	66.3809	43.2136	71.4365	G1
Gorai.008G078300.1	70.3341	90.9533	441.6	31.4633	87.377	66.0047	32.0478	61.3571	78.4495	71.0597	57.8128	71.7113	G1
Gorai.011G005000.1	91.0372	110.148	41.9782	25.6902	27.4869	75.9159	29.0347	42.4609	83.5658	43.5716	59.5647	53.0279	G1
Gorai.010G161800.1	17.0163	5.02015	2.48555	0.01	0.01	0.01	0.01	2.44539	3.16722	2.92427	7.2996	1.64853	G1
Gorai.008G196500.1	83.0963	50.2015	50.2634	12.7008	26.3695	41.1211	14.2435	27.5662	57.2535	40.6473	94.3108	22.2552	G1
Gorai.007G038900.1	338.341	132.591	438.838	143.172	72.8514	211.299	134.765	158.283	187.84	180.427	97.5226	145.346	G1
Gorai.002G030000.1	15.8819	15.0604	30.9313	3.46385	7.37453	13.9179	6.5739	9.33695	11.2071	2.63184	11.0954	13.463	G1
Gorai.009G160200.7	216.958	111.92	152.723	30.886	10.5031	26.5706	36.7043	20.0077	42.6356	143.289	52.5571	20.3319	G1
Gorai.012G029000.1	73.7373	82.3895	21.2653	2.59789	11.1735	3.7958	2.46521	4.22386	8.03986	64.0415	62.7765	1.09902	G1
Gorai.008G211200.1	17.5835	52.2686	80.09	8.37097	5.13982	16.0267	14.5174	10.4485	16.8106	15.2062	17.519	16.4853	G1
Gorai.008G101600.1	1.41803	26.8726	127.315	1.15462	0.01	0.421755	1.09565	0.444616	0.487264	0.01	1.16794	0.549512	G1
Gorai.013G061200.1	30.913	91.2486	35.9024	4.90712	6.25717	13.0744	5.47825	11.7823	13.3998	17.5456	45.2575	4.39609	G1
Gorai.007G140900.1	17.0163	18.3088	18.5035	1.73192	0.01	4.00667	1.64348	1.33385	4.62901	2.63184	0.875952	7.96792	G1
Gorai.008G119400.1	4.82129	28.6444	111.021	0.865962	0.446941	0.632633	1.91739	1.55616	2.43632	0.01	1.45992	18.6834	G1
Gorai.007G086400.1	62.6767	460.673	541.022	32.6179	70.3932	262.543	71.7651	157.617	210.742	45.911	183.074	168.975	G1
Gorai.011G153400.1	179.522	170.094	89.2037	10.6802	68.6054	58.4131	8.49129	34.2355	57.7408	138.61	71.2441	4.12134	G1
Gorai.013G185900.2	134.145	58.7653	30.6551	25.1129	19.2185	24.8836	15.613	33.7909	39.2248	49.4201	136.94	19.5077	G1
Gorai.008G295900.1	171.014	40.7518	53.8536	30.02	39.5543	45.5496	38.6217	46.4624	63.3444	26.9033	75.0398	101.385	G1
Gorai.010G256800.1	28.3605	66.4432	66.0052	8.65962	8.04494	8.22423	12.0522	7.78079	8.52712	12.5743	54.017	14.0125	G1
Gorai.006G069800.1	10.777	20.9665	11.0469	0.01	0.01	0.01	0.01	0.01	0.01	0.01	2.91984	5.76987	G1
Gorai.009G205800.1	0.01	0.01	10.2184	0.01	0.01	0.01	0.01	0.01	0.01	0.01	0.01	0.01	G1
Gorai.003G011900.1	42.5408	33.6645	19.3321	12.7008	1.78776	30.7881	15.3391	14.2277	25.5814	20.4699	61.6086	32.4212	G1
Gorai.002G072500.1	0.01	4.72485	6.62814	0.01	0.01	0.01	0.01	0.01	0.01	0.01	0.583968	0.01	G1
Gorai.013G265400.1	1.13442	106.014	360.681	1.44327	0.01	2.10878	1.09565	0.666925	2.19269	3.50912	0.875952	2.74756	G1
Gorai.009G433500.1	14.1803	7.97318	1.10469	0.577308	2.2347	2.31965	0.01	1.11154	1.46179	5.84853	0.01	0.549512	G1
Gorai.002G163400.1	26.3753	2.95303	4.9711	0.01	1.78776	1.05439	0.01	2.6677	2.67995	0.01	2.62785	8.51743	G1
Gorai.007G060900.1	61.5423	194.014	127.868	10.1029	88.2708	61.5763	6.84781	33.7909	71.8715	45.6186	93.7268	25.827	G1
Gorai.009G301400.3	13.3294	7.08727	2.20938	2.59789	4.91635	3.7958	1.36956	6.66925	6.33444	4.97125	9.34348	1.64853	G1
Gorai.009G048600.1	17.5835	9.44969	3.59024	2.02058	10.0562	2.95229	6.29999	2.22308	3.41085	8.18795	8.46753	16.2106	G1
Gorai.013G258300.1	4.82129	73.8257	18.7797	0.01	0.670411	1.26527	4.3826	0.889233	2.67995	0.01	5.83968	0.01	G1
Gorai.003G105900.1	12.4786	5.31545	3.0379	0.01	0.01	0.01	0.01	0.01	0.01	27.4881	6.42364	0.01	G1
Gorai.006G088600.2	2.83605	10.9262	12.7039	0.865962	3.35206	3.37404	2.73913	4.44616	4.14175	0.01	13.1393	1.37378	G1
Gorai.009G058900.1	0.01	20.3759	13.5324	0.01	0.01	0.632633	0.821738	0.01	0.487264	0.01	1.16794	0.549512	G1
Gorai.001G065900.1	3.40326	11.8121	29.5504	7.79366	4.02247	8.85686	3.83478	5.3354	6.57807	2.63184	2.04389	15.9358	G1
Gorai.012G139200.1	249.005	119.598	299.923	490.135	14.5256	54.4064	123.535	105.819	48.4828	173.994	52.5571	91.2189	G1
Gorai.007G245500.1	471.352	1582.53	2279.25	302.51	31.5093	206.027	256.656	168.954	195.149	323.132	199.425	306.902	G1
Gorai.012G122200.1	10.777	19.7853	30.9313	9.81424	4.91635	5.6937	14.5174	9.55925	7.5526	10.2349	8.75952	10.7155	G1
Gorai.002G095900.1	11.6278	53.7451	19.8844	7.21635	5.81023	16.8702	11.2304	11.56	23.6323	8.18795	23.9427	13.463	G1
Gorai.009G203500.1	32.6146	35.7317	35.3501	11.8348	3.35206	9.06774	5.20434	6.66925	7.5526	7.01824	37.6659	15.6611	G1
Gorai.012G035200.1	21.2704	23.0336	14.6371	4.32981	4.46941	3.7958	4.65651	1.55616	6.0908	10.8198	11.6794	4.67085	G1
Gorai.013G156700.1	19.2851	24.8054	27.0649	0.01	0.670411	7.16984	3.28695	3.55693	7.06533	1.75456	4.67174	16.7601	G1
Gorai.004G226800.1	68.0652	52.8592	43.0829	13.5667	19.4419	47.0257	26.5695	35.7916	38.0066	26.3184	40.0018	28.0251	G1
Gorai.011G229000.1	0.01	0.885909	4.69493	0.01	0.01	0.01	0.01	0.01	0.01	0.01	0.01	0.01	G1
Gorai.012G101900.1	14.7475	4.42954	41.4258	5.48443	1.34082	4.63931	1.09565	0.444616	2.19269	0.01	0.583968	109.353	G1
Gorai.011G154000.1	81.1111	191.061	431.381	31.4633	29.2746	48.7127	71.4912	50.464	64.8061	26.3184	65.6964	104.407	G1
Gorai.007G163000.1	29.2113	18.8994	96.6603	7.79366	10.7266	13.0744	9.86085	9.55925	29.7231	25.7336	14.8912	9.89121	G1
Gorai.008G245300.1	0.01	46.3626	92.7939	0.01	0.01	0.01	0.01	0.01	0.01	0.01	0.875952	1.09902	G1
Gorai.001G075200.1	19.5688	4.72485	5.79962	4.04116	1.11735	2.53053	2.73913	2.89001	3.89811	8.48038	8.17555	3.57183	G1
Gorai.012G130300.1	5.10489	26.8726	71.2525	5.48443	2.90512	9.06774	4.10869	7.33617	12.6689	6.72581	4.96373	17.0349	G1
Gorai.005G158800.3	17.8671	11.8121	8.56134	7.79366	3.799	4.21755	4.10869	3.11232	2.43632	4.97125	7.2996	8.51743	G1
Gorai.011G212900.2	755.808	1130.71	939.814	349.271	12.2909	174.818	325.134	97.371	271.406	188.03	195.921	594.571	G1
Gorai.008G197900.1	89.052	54.0404	83.6802	15.5873	7.82147	6.74808	18.9	5.11309	15.3488	70.1824	26.8625	36.5425	G1
Gorai.003G039800.1	1.98524	71.7586	5.79962	0.577308	0.01	1.05439	3.83478	0.666925	0.01	0.01	15.4751	1.37378	G1
Gorai.013G033200.1	92.1716	67.6244	45.2923	6.9277	4.69288	41.1211	14.2435	25.5654	71.3842	34.5064	78.2517	18.4086	G1
Gorai.013G265000.1	39.7047	35.7317	38.9403	12.4121	4.91635	15.8158	15.0652	10.0039	14.1307	14.0365	24.8186	23.629	G1
Gorai.009G368100.1	0.850815	7.38257	8.83751	0.01	1.78776	0.632633	0.821738	0.889233	3.16722	0.01	0.583968	0.01	G1
Gorai.002G009000.1	3.11966	6.79197	6.90431	0.01	0.01	0.01	1.09565	0.01	0.01	0.01	0.01	6.86889	G1
Gorai.007G013700.1	51.6161	48.4297	87.2704	15.5873	9.60923	63.0524	23.5565	50.6863	82.3477	13.7441	20.1469	39.5648	G1
Gorai.004G127700.1	1.70163	8.85909	4.69493	0.865962	0.01	1.47614	0.01	0.889233	2.19269	0.01	1.16794	5.49512	G1
Gorai.001G008800.1	45.944	22.7383	31.4836	12.1235	2.01123	10.1221	6.5739	6.22463	12.6689	26.6108	39.1258	12.0893	G1
Gorai.013G025700.5	81.6783	232.994	105.222	8.08231	82.4606	41.1211	1.91739	28.0108	36.5448	67.2581	101.61	10.4407	G1
Gorai.004G153300.1	42.5408	31.5974	59.1009	27.1335	11.397	19.8225	58.6173	16.8954	21.196	27.4881	26.2785	23.3542	G1
Gorai.002G173500.1	56.4374	111.034	235.575	61.772	59.6666	58.624	55.8782	42.6832	59.2026	58.1929	60.7326	63.4686	G1
Gorai.013G150600.1	0.01	4.13424	4.69493	0.01	0.446941	0.421755	0.01	0.01	0.01	0.01	0.01	1.09902	G1
Gorai.012G028300.2	316.22	1373.16	999.191	113.73	74.1922	83.0858	238.852	106.041	97.9401	162.004	299.575	318.167	G1
Gorai.011G125800.1	36.0178	121.37	116.821	32.3293	30.392	63.8959	24.3782	43.3501	54.8172	24.5638	38.2499	56.5997	G1
Gorai.002G002500.1	4.82129	21.5571	39.4926	7.21635	0.446941	6.95896	7.94346	3.33462	10.7198	8.18795	11.0954	10.166	G1
Gorai.003G015300.1	17.0163	26.8726	16.018	3.46385	4.91635	4.63931	2.1913	3.77924	2.67995	5.55611	12.2633	6.59414	G1
Gorai.002G028200.1	7.37373	16.8323	9.66603	2.88654	0.893882	1.47614	3.83478	0.444616	2.92359	11.1122	3.50381	2.19805	G1
Gorai.004G238600.1	1.13442	3.54364	6.90431	0.865962	0.893882	1.26527	1.36956	0.444616	0.974529	2.63184	1.45992	0.824267	G1
Gorai.012G070300.1	204.196	445.022	549.031	68.9883	34.4145	129.268	51.2217	71.3609	108.173	202.944	298.407	53.8521	G1
Gorai.012G088800.1	29.2113	66.1479	60.4817	10.3915	20.7828	20.8769	17.8043	21.3416	25.825	13.4516	26.2785	15.9358	G1
Gorai.007G362100.5	1.98524	8.26848	6.07579	1.73192	1.56429	1.8979	1.36956	1.33385	1.21816	2.92427	2.33587	4.39609	G1
Gorai.011G160700.2	9.35897	10.0403	22.0938	3.7525	6.0337	4.63931	12.8739	4.44616	9.50165	9.06523	14.0152	6.86889	G1
Gorai.001G225300.1	39.4211	5.61076	1.10469	0.577308	0.446941	3.58492	1.64348	2.6677	3.65448	13.1592	21.6068	1.92329	G1
Gorai.009G164700.3	12.195	30.1209	40.045	20.4944	2.01123	8.01335	7.39564	6.00232	10.4762	7.01824	8.17555	21.431	G1
Gorai.008G203900.1	1.70163	7.97318	105.774	0.01	0.01	2.74141	0.547825	0.666925	3.89811	0.01	0.583968	11.8145	G1
Gorai.008G070200.1	130.458	72.0539	155.485	173.481	7.82147	67.0591	61.6303	26.0101	60.6644	71.0597	90.223	61.5453	G1
Gorai.012G062200.1	2.26884	9.44969	11.0469	3.1752	1.11735	4.21755	3.83478	0.666925	1.21816	2.63184	1.16794	1.64853	G1
Gorai.006G049300.1	17.5835	23.9195	6.90431	1.15462	0.446941	1.68702	2.46521	1.33385	3.89811	52.6368	9.0515	3.84658	G1
Gorai.012G100700.1	3.11966	55.2216	58.5485	3.7525	1.78776	1.8979	1.09565	1.77847	1.70542	5.84853	4.08777	8.79218	G1
Gorai.012G030500.1	46.7948	96.2688	67.9384	4.04116	0.893882	2.74141	2.1913	1.77847	4.38538	2.33941	5.25571	32.1464	G1
Gorai.013G229500.1	175.835	499.948	777.701	217.357	67.0411	121.676	185.439	96.4818	148.616	180.72	245.85	349.764	G1
Gorai.013G018300.1	121.099	105.423	93.6224	42.4322	31.9563	37.7471	57.2477	38.6816	60.908	46.4959	54.893	66.7657	G1
Gorai.007G036100.2	51.6161	96.2688	68.7669	31.1746	25.2522	32.0534	29.5826	27.3439	30.6976	44.1564	46.4254	44.7852	G1
Gorai.011G094800.1	259.499	115.168	181.721	24.2469	41.342	99.5342	35.8825	101.595	90.8748	112.877	130.517	103.308	G1
Gorai.011G229800.1	117.129	72.3492	41.1497	13.2781	1.11735	17.292	6.84781	3.77924	19.7342	28.073	44.9655	9.3417	G1
Gorai.007G080700.1	41.1227	268.135	153.276	8.65962	10.5031	28.6794	7.94346	19.7854	17.2979	34.2139	50.5132	21.431	G1
Gorai.004G069900.1	5.10489	121.37	229.499	0.01	14.5256	0.01	2.46521	4.66847	1.21816	0.01	5.25571	45.3347	G1
Gorai.008G000400.1	104.083	47.2485	53.5774	11.2575	0.446941	14.1288	7.12173	8.2254	19.0033	45.6186	15.7671	6.59414	G1
Gorai.005G112200.1	61.2587	100.698	19.3321	3.46385	7.15106	5.27194	14.5174	2.89001	5.60354	19.885	24.5266	10.9902	G1
Gorai.002G127000.1	10.777	63.7854	423.096	8.08231	16.7603	29.1011	4.93043	15.117	38.7375	5.55611	7.59158	19.2329	G1
Gorai.004G278300.1	125.921	179.544	325.883	93.5239	37.0961	57.1478	59.7129	51.1309	94.2856	234.234	56.0609	86.8228	G1
Gorai.007G021300.1	9.64257	17.1276	15.4656	10.6802	2.90512	5.06106	5.75216	2.6677	4.87264	11.4046	21.0228	4.39609	G1
Gorai.009G330700.3	90.1864	77.0741	291.086	55.1329	28.3808	28.8902	56.1521	26.4547	47.021	66.9657	35.33	42.8619	G1
Gorai.012G175200.1	55.303	61.423	45.0161	11.2575	1.56429	4.85019	22.7347	6.00232	6.33444	13.4516	48.1773	19.5077	G1
Gorai.005G109200.1	11.6278	12.1074	6.90431	1.15462	5.81023	1.47614	0.01	0.666925	0.487264	15.2062	4.96373	0.01	G1
Gorai.007G128900.1	27.2261	45.4767	53.5774	12.1235	1.78776	9.27862	13.9695	7.78079	11.6943	38.0155	28.9064	12.364	G1
Gorai.010G139500.1	6.80652	22.7383	3.86641	0.577308	0.01	0.01	0.01	0.01	0.730896	2.63184	3.79579	1.92329	G1
Gorai.001G177700.2	30.913	61.7183	28.4457	8.37097	15.196	12.2309	16.4348	22.2308	20.2215	10.8198	9.0515	15.6611	G1
Gorai.009G149800.1	13.0458	16.2417	80.09	21.3604	10.5031	23.8292	25.4739	18.007	21.4396	18.7153	12.8473	23.629	G1
Gorai.007G118500.1	31.1966	7.97318	11.3231	12.4121	3.35206	4.85019	6.02608	4.89078	4.38538	35.3836	15.4751	4.12134	G1
Gorai.013G196800.1	5.10489	76.4835	42.2544	0.577308	0.01	0.421755	0.821738	0.01	0.730896	0.01	4.96373	20.6067	G1
Gorai.010G125100.1	4.25408	8.56379	21.8176	2.02058	5.58676	5.06106	4.3826	9.55925	7.30896	4.09397	4.08777	3.84658	G1
Gorai.007G015500.1	21.8376	11.8121	3.31407	1.15462	0.446941	4.63931	4.10869	6.22463	5.84717	5.26368	31.8262	3.57183	G1
Gorai.001G268500.1	45.0932	70.2821	161.561	35.5045	6.48064	29.9446	24.6521	15.5616	45.8028	29.5351	22.4828	26.6513	G1
Gorai.008G134900.1	0.56721	0.590606	6.62814	1.44327	2.45818	1.05439	0.821738	0.889233	0.974529	0.87728	0.01	1.64853	G1
Gorai.005G114600.1	37.7195	20.0806	12.9801	16.4533	4.02247	17.9246	14.2435	12.0046	23.6323	11.6971	32.1182	16.2106	G1
Gorai.004G245500.7	60.6915	53.4498	175.093	46.1847	78.2147	47.8692	45.4695	50.9086	77.475	80.7098	37.0819	31.5969	G1
Gorai.010G026100.1	5.3885	50.7921	38.6641	0.01	0.446941	26.1488	0.01	2.6677	23.8759	5.55611	18.979	0.549512	G1
Gorai.004G260600.1	39.7047	42.8189	9.9422	1.73192	14.3021	7.59159	6.5739	7.11386	11.2071	2.63184	103.946	8.51743	G1
Gorai.009G047500.1	21.8376	31.0068	9.66603	4.04116	6.92758	11.1765	9.86085	4.66847	7.06533	8.18795	25.1106	12.9135	G1
Gorai.010G097200.2	1.70163	23.6242	17.9512	4.04116	5.58676	5.6937	4.65651	4.44616	5.84717	2.92427	5.83968	2.4728	G1
Gorai.005G233500.1	19.5688	261.343	619.178	8.94828	1.34082	21.5095	12.6	5.78001	19.7342	35.9685	20.4389	25.0028	G1
Gorai.009G106900.1	17.0163	38.6847	7.18048	2.88654	1.11735	10.7548	8.7652	5.78001	9.50165	8.7728	15.7671	10.9902	G1
Gorai.011G035800.1	39.7047	53.1545	27.8934	23.381	6.70411	6.74808	19.4478	4.44616	5.84717	113.462	27.4465	12.0893	G1
Gorai.002G229500.1	0.01	2.95303	3.0379	0.01	0.01	0.01	0.01	0.01	0.01	0.01	0.01	0.01	G1
Gorai.009G259900.1	106.636	76.4835	99.9744	52.535	33.2971	56.3043	23.0087	61.3571	49.4573	53.2217	53.1411	48.9065	G1
Gorai.006G168500.1	0.01	0.01	3.0379	0.01	0.01	0.01	0.01	0.01	0.01	0.01	0.01	0.01	G1
Gorai.012G028800.1	15.5983	15.0604	20.7129	1.44327	0.446941	3.7958	1.91739	2.89001	3.41085	0.87728	1.45992	22.53	G1
Gorai.007G128000.1	133.011	147.947	64.9005	3.1752	1.56429	11.3874	3.56086	15.7839	14.8616	35.0912	35.622	12.6388	G1
Gorai.011G082800.1	73.1701	118.712	104.117	12.4121	11.8439	22.7748	20.8174	28.4555	20.4651	55.8535	62.1926	27.7503	G1
Gorai.009G166700.1	1.98524	94.4969	19.8844	3.1752	1.78776	1.47614	1.09565	0.889233	3.41085	0.87728	21.0228	3.84658	G1
Gorai.009G411600.1	114.576	95.3828	57.1677	8.08231	31.9563	63.2633	5.75216	30.0116	61.6389	56.4384	109.494	12.9135	G1
Gorai.012G125900.1	244.751	213.799	202.71	58.8854	71.734	177.981	51.7695	72.2502	213.909	112.584	246.142	51.3793	G1
Gorai.013G184100.1	32.331	54.9263	160.18	22.515	21.0062	25.7271	41.9086	19.7854	37.0321	22.5169	40.5858	32.1464	G1
Gorai.013G242200.1	20.4196	25.3961	46.3969	0.865962	0.670411	0.01	0.01	1.77847	0.730896	8.7728	4.96373	11.5397	G1
Gorai.011G229600.1	56.721	106.014	62.6911	19.3398	11.1735	13.9179	29.0347	15.7839	28.7486	20.1774	37.9579	30.4979	G1
Gorai.004G249700.1	19.5688	23.3289	40.5973	6.63904	10.2796	18.7681	4.3826	20.4524	38.0066	2.63184	9.63547	26.6513	G1
Gorai.001G064500.1	0.01	0.590606	8.83751	0.01	0.01	0.01	0.01	0.01	0.730896	0.01	0.01	0.01	G1
Gorai.007G301800.2	51.0489	47.5438	131.734	7.50501	6.70411	26.9923	5.20434	16.8954	25.0941	28.9502	25.6946	12.9135	G1
Gorai.013G228700.1	285.59	338.712	202.158	62.6379	12.9613	45.9713	53.139	32.6793	57.4972	93.2841	150.08	186.559	G1
Gorai.002G178500.11	14.7475	10.0403	24.3032	20.4944	0.01	1.05439	2.73913	1.77847	0.974529	4.09397	0.01	12.6388	G1
Gorai.004G142700.1	406.69	1657.83	227.842	47.3393	196.654	159.213	596.308	102.262	258.737	308.803	668.351	127.212	G1
Gorai.013G001100.1	20.7032	15.3558	7.18048	4.04116	1.78776	5.90457	6.84781	7.78079	7.06533	9.94251	17.227	10.7155	G1
Gorai.008G010200.1	221.212	236.538	212.1	64.0812	85.1423	105.65	58.8912	63.3578	103.056	164.929	150.956	90.9442	G1
Gorai.002G079300.1	15.3147	17.7182	34.7977	3.46385	4.46941	7.16984	21.6391	5.78001	14.1307	16.3759	6.13166	9.3417	G1
Gorai.009G282200.1	80.8274	75.8929	64.3481	55.7102	24.3583	10.5439	25.2	22.2308	11.4507	151.477	80.5875	4.9456	G1
Gorai.001G154000.1	57.8554	84.4566	26.5125	12.9894	16.0899	19.4007	11.2304	16.2285	24.1196	42.1094	32.1182	12.9135	G1
Gorai.008G204600.1	8.79176	14.7651	124.83	5.77308	5.13982	11.8091	6.84781	8.89233	12.6689	3.21669	2.33587	29.1241	G1
Gorai.012G118500.1	205.33	144.108	191.111	86.8849	27.0399	100.589	89.5694	79.364	121.085	68.1354	99.8585	151.665	G1
Gorai.006G066100.1	1.13442	7.67788	1.38086	0.01	2.01123	0.01	3.83478	1.11154	0.01	1.16971	0.01	0.01	G1
Gorai.012G068500.1	1.98524	17.4229	11.3231	0.01	2.01123	0.01	1.36956	0.01	0.730896	1.46213	2.04389	0.549512	G1
Gorai.009G052100.1	186.612	71.4633	116.269	10.3915	21.9001	16.4485	9.58694	10.4485	12.6689	272.834	24.8186	47.8075	G1
Gorai.009G052200.1	260.917	1320	1538	10.9689	2.2347	45.1278	7.12173	14.0054	56.279	26.026	75.3318	210.188	G1
Gorai.002G152500.1	0.01	7.38257	11.0469	0.01	0.01	0.01	2.46521	0.01	0.01	0.01	0.01	0.01	G1
Gorai.008G084100.5	1.70163	3.24833	13.8086	0.01	0.01	0.421755	0.01	1.11154	1.94906	1.75456	0.875952	1.09902	G1
Gorai.007G172100.1	34.5998	167.437	28.7219	16.7419	6.0337	12.4418	21.0913	11.1154	13.3998	17.838	18.979	28.2998	G1
Gorai.008G005000.1	32.331	46.0673	50.5395	6.9277	4.91635	22.9857	10.1348	20.4524	23.6323	30.9972	65.9883	7.41841	G1
Gorai.013G192300.1	0.01	10.3356	5.52345	0.01	2.45818	5.27194	0.01	0.01	0.01	2.92427	1.7519	1.92329	G1
Gorai.005G120700.1	12.7622	5.31545	14.361	2.59789	1.11735	7.16984	4.3826	5.3354	8.52712	4.3864	7.2996	4.12134	G1
Gorai.002G001100.2	5.10489	45.1813	384.708	0.01	0.01	1.47614	0.821738	0.889233	1.46179	0.584853	1.45992	0.01	G1
Gorai.013G036600.1	61.2587	139.383	164.323	27.1335	2.90512	13.2853	22.4608	12.4493	18.2724	34.5064	31.8262	17.5844	G1
Gorai.005G133600.1	5.3885	2.95303	5.52345	0.01	0.893882	1.05439	0.547825	1.11154	0.974529	0.584853	4.67174	0.01	G1
Gorai.010G150300.1	299.771	430.847	374.49	19.0512	20.1123	14.1288	13.4217	16.4508	16.567	45.0337	25.6946	121.717	G1
Gorai.004G210600.1	34.0326	199.92	242.479	7.50501	2.68165	12.6527	10.6826	8.0031	20.7087	18.7153	55.7689	26.9261	G1
Gorai.008G192800.1	15.3147	15.9464	71.8048	6.35039	7.15106	16.6593	8.7652	9.55925	9.25802	8.18795	10.8034	22.53	G1
Gorai.009G115600.1	33.749	127.866	268.439	19.3398	34.6379	21.9313	24.6521	18.4516	23.3887	21.3472	56.9369	52.7531	G1
Gorai.005G118100.1	38.8539	153.262	166.532	10.9689	9.60923	9.48949	22.7347	9.33695	13.1561	20.4699	51.9731	10.9902	G1
Gorai.002G259800.1	120.249	75.0069	105.222	18.1852	9.16229	33.9513	19.4478	19.3408	43.3665	30.9972	101.318	25.0028	G1
Gorai.008G006100.1	3.40326	2.65773	8.56134	7.21635	0.446941	0.421755	1.91739	0.889233	1.21816	2.33941	1.45992	1.64853	G1
Gorai.011G128500.1	477.875	2321.38	7703	0.01	0.01	0.01	6.29999	0.01	0.01	4.97125	91.3909	960.546	G1
Gorai.003G078100.1	0.01	10.6309	16.2942	0.01	0.01	0.01	0.01	0.01	0.01	0.01	0.01	0.01	G1
Gorai.009G434500.1	199.091	166.846	604.265	55.1329	33.0736	292.698	87.652	197.632	208.549	159.665	82.9234	293.439	G1
Gorai.007G131100.1	87.3504	34.2551	166.532	17.6079	3.12859	10.333	30.9521	16.2285	12.4252	28.6578	10.2194	31.3222	G1
Gorai.011G015800.1	6.52292	20.6712	30.6551	8.37097	4.24594	6.32633	4.10869	4.66847	5.35991	8.7728	4.67174	7.41841	G1
Gorai.003G176000.1	18.7179	23.0336	33.693	7.79366	22.5705	9.06774	16.1608	14.2277	9.74529	14.6213	21.8988	13.7378	G1
Gorai.005G056100.2	13.0458	23.3289	19.3321	3.7525	3.35206	3.7958	6.29999	2.6677	7.79623	5.26368	4.96373	5.49512	G1
Gorai.009G380300.1	39.7047	7.38257	3.31407	5.19577	8.71535	4.00667	18.3521	4.66847	6.8217	7.01824	8.75952	8.51743	G1
Gorai.006G074300.1	59.2735	63.1948	39.2165	7.21635	7.82147	10.1221	3.83478	9.33695	15.5925	47.958	43.2136	3.02231	G1
Gorai.012G002600.1	3.40326	3.54364	15.4656	0.01	2.2347	6.32633	0.01	2.6677	6.33444	0.01	2.04389	6.86889	G1
Gorai.009G158000.1	65.7964	153.853	95.8318	29.7314	16.0899	25.5162	15.0652	20.6747	21.9269	60.5323	46.4254	51.9288	G1
Gorai.002G018200.1	9.35897	27.4632	8.83751	0.01	19.2185	7.16984	0.547825	0.889233	0.730896	1.75456	4.37976	0.549512	G1
Gorai.001G186800.1	19.5688	45.4767	92.7939	6.63904	1.34082	8.4351	6.84781	5.3354	5.11627	3.21669	6.13166	34.6192	G1
Gorai.009G163700.1	192.851	168.027	121.792	24.2469	12.5143	16.0267	27.9391	17.7847	27.5304	155.279	45.2575	13.463	G1
Gorai.002G040500.1	13.613	44.0001	167.637	0.01	0.446941	9.48949	22.4608	4.00155	28.0177	6.14096	40.8777	49.1813	G1
Gorai.002G037600.1	31.4802	35.4364	48.054	2.02058	5.81023	11.3874	8.49129	4.66847	17.0542	0.87728	27.1545	7.14365	G1
Gorai.004G215500.1	64.3784	132.296	181.998	11.8348	71.0636	4.85019	8.7652	13.3385	12.6689	101.18	110.078	15.3863	G1
Gorai.002G258000.1	0.56721	7.38257	6.35196	0.01	0.01	0.01	0.01	0.01	0.01	0.01	0.01	2.74756	G1
Gorai.009G019500.1	16.1655	69.1009	79.2614	3.46385	1.11735	5.6937	60.5347	1.55616	3.41085	0.01	3.50381	34.3445	G1
Gorai.009G101000.1	13.8966	43.1142	30.1028	0.01	21.2297	16.2376	0.821738	10.2262	9.98892	14.3289	18.979	3.02231	G1
Gorai.007G199600.1	15.3147	12.9933	13.5324	2.02058	0.670411	4.63931	0.821738	1.11154	4.38538	10.5274	9.92745	1.64853	G1
Gorai.008G273400.1	309.98	323.652	195.254	57.4422	22.347	45.3387	102.443	38.0147	62.3698	121.942	194.753	20.8814	G1
Gorai.004G104700.1	65.2292	62.6042	111.85	40.9889	36.4257	49.978	29.0347	32.457	51.1627	44.4489	57.8128	35.1687	G1
Gorai.013G258200.1	200.509	166.256	280.867	45.3187	46.9288	77.3921	45.4695	73.8063	75.2823	78.9552	64.2364	88.7461	G1
Gorai.006G024500.1	4.25408	3.54364	32.5883	6.35039	2.2347	5.6937	3.56086	3.11232	5.60354	4.97125	4.08777	3.57183	G1
Gorai.013G256100.1	127.339	164.779	279.21	38.391	10.9501	28.8902	26.2956	32.9016	45.5592	42.1094	28.9064	146.72	G1
Gorai.008G054500.3	108.054	98.3359	85.3372	15.5873	5.13982	17.0811	15.0652	16.6731	23.6323	61.1172	73.5799	11.5397	G1
Gorai.006G132800.1	39.1375	29.8256	30.9313	18.7625	7.598	4.85019	37.7999	9.11464	12.6689	20.7623	12.8473	9.61645	G1
Gorai.003G047000.1	22.4048	73.5304	23.1985	14.4327	9.16229	18.5572	0.01	12.4493	12.6689	29.2427	13.1393	6.04463	G1
Gorai.012G107200.1	0.01	2.36242	7.45665	0.577308	5.36329	2.53053	0.01	1.55616	1.70542	0.584853	1.16794	0.01	G1
Gorai.005G116800.1	18.7179	14.4698	7.73282	2.30923	0.01	1.05439	4.10869	0.889233	2.92359	4.3864	19.2709	3.29707	G1
Gorai.011G153900.1	41.1227	98.0406	255.459	25.9789	16.5368	47.2366	66.2868	49.3524	77.7186	19.0077	29.7824	103.308	G1
Gorai.005G041000.1	52.7505	78.2553	28.4457	2.88654	10.0562	24.8836	12.3261	21.1193	29.9668	39.77	32.1182	5.22036	G1
Gorai.008G252600.2	20.136	10.0403	5.24727	8.65962	2.01123	2.74141	8.49129	1.77847	5.11627	8.7728	24.5266	9.89121	G1
Gorai.008G290100.1	9.35897	41.6377	23.7508	7.50501	2.90512	5.48282	17.2565	4.22386	4.87264	4.09397	19.5629	19.7824	G1
Gorai.011G133500.1	31.1966	43.7048	15.4656	27.9994	8.71535	16.8702	35.3347	19.7854	24.1196	17.838	21.3148	25.0028	G1
Gorai.001G174400.1	22.972	12.9933	20.4367	5.48443	6.25717	16.2376	4.10869	14.6723	15.1052	7.01824	10.5114	14.8368	G1
Gorai.012G064900.1	9.64257	3.54364	2.48555	2.88654	1.78776	5.06106	3.01304	2.44539	3.89811	2.92427	4.08777	4.9456	G1
Gorai.010G072900.1	199.658	390.39	117.373	65.8131	71.5106	114.717	72.5868	51.3532	86.2458	95.0387	155.335	75.5578	G1
Gorai.013G208000.1	952.913	1179.14	536.603	258.057	152.63	143.186	296.099	135.386	200.509	302.077	557.981	329.432	G1
Gorai.009G407500.1	499.429	1212.81	362.614	141.441	444.483	551.023	113.948	270.549	588.372	378.4	464.546	71.4365	G1
Gorai.008G023000.1	5.3885	16.2417	7.18048	0.01	0.446941	1.8979	1.09565	1.77847	1.46179	2.04699	19.2709	1.09902	G1
Gorai.013G084700.1	34.5998	17.1276	13.2563	6.35039	6.0337	20.8769	7.94346	24.8985	14.6179	12.2819	34.4541	25.0028	G1
Gorai.004G246800.1	49.0637	20.0806	7.18048	5.48443	6.48064	4.21755	8.7652	4.22386	8.03986	24.2714	34.7461	2.19805	G1
Gorai.001G127300.1	17.8671	10.0403	2.20938	1.44327	0.446941	2.10878	2.73913	0.889233	3.16722	8.18795	21.3148	0.01	G1
Gorai.002G093000.1	0.01	5.31545	15.4656	0.01	0.446941	0.632633	1.64348	0.01	1.21816	0.584853	0.01	0.824267	G1
Gorai.004G040900.2	201.643	207.598	341.625	100.452	89.8351	97.6363	66.0129	128.716	117.674	79.5401	85.8433	103.583	G1
Gorai.007G064500.1	24.1064	31.0068	65.1767	20.7831	46.4819	20.2443	26.2956	20.897	20.7087	15.791	23.9427	22.8047	G1
Gorai.010G221900.1	22.6884	38.98	26.5125	3.7525	4.24594	3.58492	7.94346	6.00232	4.87264	31.5821	7.2996	12.0893	G1
Gorai.005G088700.1	55.0194	100.994	24.3032	2.02058	17.2072	10.9656	3.28695	7.11386	12.1816	22.5169	11.9713	2.74756	G1
Gorai.011G053900.1	244.184	246.873	262.916	123.544	34.8614	95.1058	135.313	100.706	130.343	246.808	84.0913	159.358	G1
Gorai.007G303900.1	26.6589	16.537	37.2833	19.3398	8.26841	15.1832	13.9695	9.33695	15.5925	30.4124	5.25571	9.61645	G1
Gorai.009G200700.1	75.1553	54.9263	46.9493	21.0717	27.9338	59.6784	25.7478	52.2424	81.6168	36.2609	68.0322	42.0376	G1
Gorai.012G140900.1	9.35897	2.95303	1.65703	3.1752	2.2347	2.31965	1.09565	3.33462	3.41085	2.92427	3.21182	5.76987	G1
Gorai.006G158900.3	16.7327	52.8592	17.9512	9.52559	12.0674	17.5028	10.9565	9.78156	8.03986	16.3759	8.75952	18.6834	G1
Gorai.006G033200.1	306.01	152.967	164.875	9.52559	5.13982	21.7204	45.4695	16.2285	35.083	88.8977	91.9749	9.89121	G1
Gorai.012G041900.1	3070.31	1621.8	1502.1	415.373	269.505	1261.05	633.834	1181.79	1565.82	515.548	869.528	2613.2	G1
Gorai.009G367300.1	386.27	698.982	619.178	122.678	149.949	197.803	357.456	143.167	189.302	242.714	520.315	285.471	G1
Gorai.005G172100.1	1.13442	16.2417	3.86641	0.01	0.01	0.01	0.01	0.01	0.01	0.01	2.04389	0.01	G1
Gorai.005G069200.1	73.7373	33.6645	50.5395	32.3293	12.9613	10.5439	23.2826	8.89233	15.8361	37.1382	81.7555	6.31938	G1
Gorai.002G044700.1	9.35897	28.9397	11.5992	3.7525	1.11735	2.53053	10.6826	1.33385	4.14175	0.01	0.01	7.69316	G1
Gorai.002G005200.1	37.4359	54.9263	14.361	0.865962	4.46941	8.64598	1.91739	6.22463	13.3998	28.6578	23.6507	4.9456	G1
Gorai.001G184900.1	44.2424	66.4432	51.0919	9.52559	22.794	29.9446	17.5304	27.7885	33.8649	30.4124	23.3587	23.0795	G1
Gorai.002G077600.1	20.9868	30.4162	16.5703	4.32981	6.70411	12.02	7.94346	14.2277	15.8361	9.06523	29.1984	12.9135	G1
Gorai.011G168300.1	16.1655	14.7651	7.73282	4.61847	9.8327	7.59159	5.47825	5.55771	8.77076	4.3864	34.7461	6.86889	G1
Gorai.002G079100.1	75.4389	439.115	308.208	16.7419	38.2135	17.7137	24.926	42.9055	28.7486	15.791	32.7022	262.941	G1
Gorai.002G111100.1	14.7475	20.9665	38.9403	19.9171	2.90512	26.1488	5.75216	9.55925	16.8106	30.12	7.59158	8.24267	G1
Gorai.001G097500.1	1.13442	3.83894	27.3411	0.01	0.01	1.47614	0.821738	0.444616	1.21816	0.87728	1.45992	5.22036	G1
Gorai.003G132200.1	6.23931	7.38257	14.6371	2.02058	2.01123	6.11545	2.73913	2.00077	5.35991	11.4046	4.96373	4.39609	G1
Gorai.001G051200.1	124.503	146.175	43.6352	82.8437	23.6879	79.9226	49.3043	39.1262	35.3267	215.226	59.8567	4.12134	G1
Gorai.008G169300.1	14.7475	44.2954	64.072	9.52559	2.90512	19.4007	1.09565	9.78156	5.35991	27.7805	4.37976	8.51743	G1
Gorai.003G008600.1	2.26884	12.1074	15.4656	0.01	0.01	2.95229	0.01	0.01	3.16722	1.16971	0.583968	0.01	G1
Gorai.007G264300.1	134.429	73.2351	99.1459	8.37097	15.6429	59.2566	6.29999	49.5747	68.7043	52.052	103.07	35.7183	G1
Gorai.001G264800.1	386.27	234.471	212.1	32.3293	54.9737	92.3644	32.0478	95.1479	102.569	314.066	171.103	90.3946	G1
Gorai.008G211900.1	14.7475	28.3491	86.7181	17.0306	2.68165	19.4007	26.8434	16.6731	28.505	15.791	22.4828	29.6736	G1
Gorai.002G252200.1	9.64257	20.9665	16.2942	25.6902	6.70411	7.16984	9.03911	2.6677	4.38538	56.7308	25.4026	7.69316	G1
Gorai.011G128700.3	55.5866	159.464	77.6044	13.8554	42.6829	54.6173	27.9391	55.5771	58.4717	55.2687	51.6811	42.8619	G1
Gorai.011G044400.1	78.8422	181.021	178.131	62.0606	14.0786	24.8836	39.1695	28.6778	45.3156	62.5793	69.4922	64.0181	G1
Gorai.010G014200.1	5.3885	4.42954	3.0379	0.01	0.01	0.01	0.01	1.55616	0.01	0.01	1.16794	6.86889	G1
Gorai.007G297000.1	1.98524	7.08727	11.5992	0.865962	2.01123	2.53053	3.01304	1.55616	3.41085	0.87728	1.45992	3.29707	G1
Gorai.012G055200.1	0.850815	3.54364	26.7887	0.01	0.01	0.01	0.01	0.01	0.01	0.01	0.01	1.37378	G1
Gorai.013G042600.1	31.4802	16.8323	42.2544	3.7525	0.893882	1.26527	0.01	1.33385	1.94906	4.3864	1.45992	18.6834	G1
Gorai.009G096500.1	123.085	84.1613	32.3122	8.65962	13.1848	15.6049	12.6	12.8939	25.0941	210.547	15.4751	11.265	G1
Gorai.010G164400.1	78.275	85.0472	58.5485	5.77308	17.8776	27.8358	6.84781	26.2324	26.5559	34.2139	21.6068	5.49512	G1
Gorai.003G060200.1	19.5688	38.3894	20.4367	17.8966	10.5031	13.707	13.6956	13.5608	13.6434	11.6971	14.0152	9.89121	G1
Gorai.012G068200.1	6.23931	24.2148	37.0071	2.88654	11.397	15.1832	3.01304	11.1154	18.2724	4.97125	11.6794	16.4853	G1
Gorai.005G072600.1	33.4654	27.1679	11.3231	12.1235	1.78776	16.8702	7.94346	14.45	15.5925	13.4516	17.811	21.431	G1
Gorai.005G150000.2	14.7475	48.1344	45.5684	9.81424	17.4307	16.0267	14.7913	19.3408	15.5925	15.2062	15.7671	14.8368	G1
Gorai.010G152900.1	0.850815	4.42954	20.1606	0.01	0.01	0.01	0.01	0.01	0.01	0.01	0.01	1.37378	G1
Gorai.004G065000.1	133.578	138.202	66.2814	16.1646	66.3707	41.1211	13.4217	41.7939	48.9701	90.3599	59.2727	14.2873	G1
Gorai.007G261000.1	4.82129	30.4162	30.379	7.21635	2.45818	4.85019	2.73913	2.6677	3.16722	3.50912	3.50381	9.61645	G1
Gorai.007G250300.2	19.2851	9.745	35.0739	6.9277	3.35206	19.1899	7.12173	18.2293	24.3632	9.35766	9.0515	19.7824	G1
Gorai.009G237900.1	837.769	1362.53	1902.27	384.487	108.607	254.74	162.43	223.42	271.893	937.813	607.618	254.424	G1
Gorai.013G096100.1	0.56721	0.01	3.86641	0.865962	0.01	0.01	0.547825	0.01	0.01	0.01	0.01	0.01	G1
Gorai.005G162700.1	9.07536	36.9129	20.1606	2.59789	3.57553	3.16316	3.01304	1.11154	2.43632	5.26368	8.75952	42.5871	G1
Gorai.002G037500.1	5.10489	19.7853	28.4457	6.06174	3.57553	25.9379	6.84781	4.89078	38.2502	2.04699	5.83968	9.89121	G1
Gorai.013G129600.1	62.1095	59.0606	57.4438	6.63904	40.4482	65.3721	6.5739	50.0194	70.4097	29.8275	80.5875	22.8047	G1
Gorai.001G153800.1	24.6736	35.7317	25.684	7.21635	0.893882	15.1832	24.6521	11.3377	25.825	32.7518	14.5992	7.14365	G1
Gorai.012G027100.5	30.913	43.7048	222.871	21.0717	11.8439	24.2509	18.0782	17.34	39.4684	16.6683	22.1908	28.0251	G1
Gorai.011G070000.1	482.412	618.955	407.078	69.277	15.6429	37.7471	128.191	19.3408	34.8394	75.4461	198.841	281.35	G1
Gorai.013G064200.1	27.7933	120.188	150.238	3.46385	6.48064	13.0744	2.73913	6.22463	22.9014	16.6683	32.4102	5.49512	G1
Gorai.006G125100.1	8.22455	25.9867	30.1028	7.21635	10.7266	11.3874	12.3261	10.4485	10.7198	15.4986	17.519	11.5397	G1
Gorai.012G118300.1	44.526	40.1612	17.3989	11.8348	1.11735	8.01335	24.3782	5.3354	8.52712	19.0077	40.8777	5.76987	G1
Gorai.004G109800.1	76.857	171.276	187.521	26.2675	39.1073	65.3721	45.1956	39.1262	85.0276	42.1094	74.4559	55.5007	G1
Gorai.011G156100.1	85.9323	137.021	86.7181	40.7002	15.196	27.4141	27.6652	28.4555	39.2248	48.8353	72.996	20.6067	G1
Gorai.010G057900.1	0.01	65.8526	58.5485	0.01	0.01	1.05439	0.01	0.01	1.46179	0.01	2.91984	12.6388	G1
Gorai.002G008400.1	69.1996	254.256	337.206	12.1235	5.13982	19.6116	38.3478	21.1193	25.3377	27.1957	61.0246	92.5927	G1
Gorai.003G081500.1	3.68687	17.1276	94.7271	4.32981	4.91635	12.8635	6.5739	10.0039	16.0797	1.75456	3.79579	14.8368	G1
Gorai.009G099100.1	522.401	1043.31	379.461	253.727	48.7166	105.017	402.104	143.833	158.117	0.01	383.375	804.76	G1
Gorai.008G105100.1	0.01	0.590606	7.18048	0.01	0.01	0.01	0.01	0.01	0.487264	0.01	0.01	0.01	G1
Gorai.013G191700.1	3.68687	42.2283	1.93321	3.7525	3.799	2.95229	3.56086	3.33462	2.92359	5.55611	4.67174	1.37378	G1
Gorai.005G232800.1	20.136	11.8121	28.4457	7.21635	1.56429	2.95229	7.94346	6.00232	10.7198	14.0365	10.2194	10.9902	G1
Gorai.012G133400.1	158.535	189.584	109.364	76.4933	122.238	149.723	69.5738	139.61	176.877	78.0779	46.7174	127.212	G1
Gorai.006G189800.1	3.11966	5.90606	4.41876	1.15462	0.446941	0.421755	2.1913	0.01	0.487264	0.584853	2.04389	0.01	G1
Gorai.011G291000.1	1.98524	12.1074	22.6461	0.865962	0.01	0.01	1.64348	0.666925	2.19269	4.3864	5.54769	6.31938	G1
Gorai.011G028200.1	144.071	406.632	44.7399	33.7725	21.6766	13.707	41.0869	9.33695	20.7087	247.685	273.881	16.2106	G1
Gorai.007G210300.3	100.68	96.2688	35.6262	23.0923	14.9725	29.5229	35.8825	27.7885	51.1627	98.2554	39.7098	15.9358	G1
Gorai.003G051600.1	52.7505	88.0003	82.0232	12.1235	6.0337	13.0744	14.2435	11.56	15.8361	11.9895	28.0304	25.827	G1
Gorai.011G268400.1	13.8966	9.745	12.7039	4.04116	2.01123	2.53053	10.9565	2.6677	7.5526	8.7728	2.04389	6.59414	G1
Gorai.008G213100.1	60.1243	75.8929	10.4945	1.73192	12.2909	6.32633	4.10869	8.2254	15.1052	2.33941	78.5437	3.57183	G1
Gorai.012G001900.1	27.7933	29.5303	24.8555	0.577308	0.01	0.01	0.01	0.01	0.01	1.16971	1.7519	26.1018	G1
Gorai.001G028800.1	288.143	245.692	200.777	5.48443	19.6654	38.8015	7.39564	28.0108	36.0576	103.811	178.11	34.6192	G1
Gorai.005G251900.1	30.3457	83.5707	82.8517	26.8448	24.8052	20.666	27.3913	17.7847	29.7231	28.9502	39.4178	44.7852	G1
Gorai.004G117100.1	14.4639	25.6914	19.0559	0.865962	6.70411	5.48282	1.09565	4.66847	5.60354	17.838	3.21182	1.09902	G1
Gorai.008G041200.1	30.3457	48.1344	101.079	36.3704	10.2796	27.625	29.5826	20.0077	29.2359	22.2244	22.4828	25.827	G1
Gorai.004G058600.1	148.609	85.6379	62.4149	12.1235	1.11735	7.16984	21.913	3.55693	14.6179	39.77	82.6314	13.1883	G1
Gorai.010G159600.1	41.4063	165.074	217.071	20.7831	17.2072	89.4121	7.66955	37.1255	110.365	17.838	11.3874	40.6639	G1
Gorai.007G300700.1	110.606	194.014	354.053	78.2253	22.794	126.737	173.934	112.043	124.983	19.0077	57.5208	88.1966	G1
Gorai.004G194000.1	26.0917	51.0874	43.0829	4.04116	4.91635	5.90457	4.93043	5.55771	3.89811	2.63184	7.59158	53.0279	G1
Gorai.010G161100.1	68.6324	31.0068	28.9981	27.4221	4.46941	7.59159	13.1478	10.0039	9.50165	52.052	54.309	10.166	G1
Gorai.005G097800.1	244.184	953.238	510.09	40.1229	32.4032	169.967	7.94346	51.7978	300.155	415.831	163.219	39.5648	G1
Gorai.005G023200.1	5.10489	8.85909	12.4278	0.01	0.01	1.8979	1.09565	1.11154	1.70542	1.16971	3.21182	1.09902	G1
Gorai.009G224800.1	109.472	505.263	1061.88	151.543	120.227	481.855	108.195	271.216	476.788	174.871	102.778	233.268	G1
Gorai.004G183100.1	14.7475	23.3289	45.0161	15.2987	10.0562	12.8635	16.9826	11.1154	11.4507	19.885	19.8549	17.8591	G1
Gorai.007G169700.1	131.026	238.9	208.51	42.1435	48.0462	59.2566	42.1825	30.4562	57.9844	33.3366	132.269	118.969	G1
Gorai.007G088200.1	76.857	89.1815	174.265	76.2047	31.5093	32.686	44.6477	20.897	25.825	70.1824	74.1639	82.9762	G1
Gorai.010G117900.1	1.13442	2.95303	13.8086	1.44327	2.01123	3.7958	0.01	2.89001	1.21816	0.584853	1.16794	6.04463	G1
Gorai.006G212500.1	40.5555	54.0404	70.1478	30.02	2.45818	17.0811	10.1348	20.897	17.5415	35.0912	24.8186	55.5007	G1
Gorai.012G009300.1	142.37	565.8	331.407	4.32981	3.12859	20.666	1.64348	15.117	15.8361	16.6683	35.33	53.8521	G1
Gorai.012G125400.1	20.9868	42.8189	27.3411	6.63904	7.82147	15.8158	3.28695	11.7823	14.3743	15.791	19.8549	10.166	G1
Gorai.002G096100.1	0.56721	0.01	17.1227	0.577308	0.01	0.421755	0.01	0.01	0.487264	2.04699	0.01	0.824267	G1
Gorai.005G091500.1	137.548	124.027	164.875	62.6379	12.7378	16.4485	51.7695	19.7854	28.505	113.169	145.992	30.4979	G1
Gorai.009G167000.1	6.52292	91.5439	213.757	0.577308	0.01	0.632633	0.01	0.01	0.01	0.01	9.0515	31.8717	G1
Gorai.012G118400.1	14.1803	28.0538	68.7669	10.9689	4.02247	7.16984	21.0913	4.66847	7.5526	21.932	12.8473	13.1883	G1
Gorai.008G023300.1	64.662	133.182	111.021	50.2258	6.92758	13.4962	13.6956	12.4493	10.2325	36.8458	37.0819	52.2036	G1
Gorai.010G021800.1	55.8702	36.027	36.7309	10.9689	3.57553	13.4962	16.4348	12.6716	22.6578	24.5638	47.3014	4.12134	G1
Gorai.003G002000.1	90.47	43.7048	16.2942	10.9689	4.02247	4.63931	24.3782	7.55848	6.33444	93.2841	28.6144	6.31938	G1
Gorai.004G117700.1	416.049	638.15	556.211	135.379	31.9563	105.861	207.352	56.0217	92.3366	107.905	181.322	369.272	G1
Gorai.011G100700.4	0.56721	3.83894	6.35196	0.865962	0.01	0.84351	0.01	0.444616	0.01	0.01	0.01	0.01	G1
Gorai.009G223800.1	3.40326	18.6041	37.2833	3.7525	0.01	5.6937	3.28695	4.89078	9.50165	1.46213	13.4313	2.74756	G1
Gorai.003G148600.1	115.427	41.3424	38.6641	12.9894	43.8002	51.665	14.2435	44.4616	48.2392	47.958	61.9006	24.728	G1
Gorai.003G093900.1	3.40326	57.2888	4.41876	4.04116	0.446941	1.8979	2.46521	0.889233	0.730896	0.584853	5.25571	0.824267	G1
Gorai.002G016500.1	0.56721	16.537	42.8067	1.15462	21.4532	5.6937	0.01	6.22463	4.38538	0.01	0.583968	1.09902	G1
Gorai.001G179800.1	36.5851	66.7385	78.1568	14.4327	31.0624	33.1078	38.8956	30.4562	34.3521	14.6213	30.6583	37.6415	G1
Gorai.013G217800.1	246.169	157.987	124.554	98.7197	18.3246	74.018	71.7651	53.354	72.1151	91.2371	200.301	201.945	G1
Gorai.006G188400.1	268.574	169.799	159.904	59.7514	13.4082	16.2376	45.1956	8.67002	23.3887	174.871	155.627	26.6513	G1
Gorai.013G022400.3	26.3753	47.8391	50.5395	3.1752	2.68165	9.91125	5.20434	3.77924	9.98892	3.50912	10.5114	29.9484	G1
Gorai.003G030700.1	8.50815	28.0538	71.2525	3.1752	0.893882	4.00667	6.5739	4.22386	4.38538	4.97125	7.2996	19.5077	G1
Gorai.010G223600.2	40.2719	50.4968	60.2056	0.01	0.01	0.01	0.547825	0.01	0.01	0.01	1.45992	40.6639	G1
Gorai.007G152100.1	61.5423	129.638	77.0521	30.3087	40.0012	65.7938	23.2826	64.2471	58.7153	29.8275	27.7385	32.6959	G1
Gorai.007G109700.1	33.4654	95.0875	32.036	26.5562	40.8951	36.4818	8.49129	39.7932	43.6102	48.5428	28.6144	37.092	G1
Gorai.009G082400.1	138.116	68.5103	48.8825	8.08231	3.35206	11.1765	16.1608	10.0039	13.1561	116.093	124.677	17.8591	G1
Gorai.007G157600.1	49.3473	115.463	46.1208	30.886	7.37453	11.5983	11.5043	7.78079	17.0542	35.3836	31.5343	29.6736	G1
Gorai.004G153900.1	13.3294	88.0003	25.4079	4.32981	0.01	0.421755	0.01	0.444616	0.487264	9.65008	6.71563	16.7601	G1
Gorai.003G108300.1	22.6884	99.5171	396.031	0.01	0.446941	5.90457	0.547825	0.889233	5.11627	0.01	3.79579	189.032	G1
Gorai.005G164100.1	3755.78	3037.49	217.348	40.9889	21.2297	41.9646	23.0087	46.0178	34.1085	1841.7	2532.96	30.2231	G1
Gorai.012G149700.1	105.217	207.893	326.159	45.3187	8.04494	25.3053	95.0477	28.0108	41.6611	26.9033	144.532	121.717	G1
Gorai.009G283900.2	41.6899	27.7585	11.3231	1.15462	5.13982	9.70037	0.01	4.00155	8.03986	19.5926	28.0304	2.4728	G1
Gorai.003G134600.2	15.8819	21.5571	34.5215	8.08231	3.799	8.4351	11.7782	11.3377	9.74529	12.5743	7.00761	9.06694	G1
Gorai.008G040600.1	10.4934	14.7651	10.4945	1.44327	2.01123	2.10878	1.09565	2.00077	2.43632	12.5743	11.0954	0.549512	G1
Gorai.008G049000.2	3.97047	5.31545	12.9801	1.44327	0.01	0.421755	0.821738	0.444616	1.21816	2.04699	0.01	3.29707	G1
Gorai.010G066000.1	376.344	313.907	409.564	452.898	17.6542	39.4341	302.126	55.7994	84.2967	309.972	383.959	154.687	G1
Gorai.010G214300.1	158.819	173.638	96.108	41.5662	2.01123	36.6927	63.5477	22.2308	44.8283	39.77	206.433	55.5007	G1
Gorai.008G063700.1	0.01	5.61076	9.9422	0.01	0.01	0.01	0.01	0.01	0.01	0.01	0.01	0.01	G1
Gorai.009G019400.1	7.09013	88.0003	11.0469	2.88654	0.893882	3.58492	5.20434	2.00077	3.65448	2.04699	13.4313	8.79218	G1
Gorai.009G302500.4	568.628	455.652	315.389	253.438	47.1523	53.352	161.608	32.6793	76.7441	554.441	308.043	137.927	G1
Gorai.008G269200.1	16.7327	42.5236	32.3122	8.08231	2.2347	4.42843	5.75216	3.11232	6.57807	11.6971	22.4828	8.24267	G1
Gorai.013G026200.1	4.53768	25.1007	70.1478	6.63904	1.34082	6.32633	3.28695	6.44694	6.8217	4.97125	4.08777	7.69316	G1
Gorai.008G126300.1	6.80652	3.54364	4.14258	0.01	0.670411	0.01	0.01	0.444616	0.01	0.01	0.01	0.549512	G1
Gorai.007G158400.1	23.2556	61.1277	107.431	26.2675	0.670411	7.16984	13.1478	4.00155	9.01439	29.2427	26.2785	14.8368	G1
Gorai.003G184400.1	20.9868	17.7182	39.4926	17.8966	2.2347	14.1288	15.3391	12.227	10.7198	28.9502	11.3874	15.9358	G1
Gorai.002G048100.1	9.64257	17.1276	12.7039	4.32981	2.01123	4.63931	4.10869	2.6677	6.8217	6.43339	6.42364	5.49512	G1
Gorai.006G151100.1	178.388	98.9265	39.4926	3.46385	7.82147	17.7137	22.4608	17.34	28.505	17.2532	95.4787	21.9805	G1
Gorai.009G165200.1	182.358	469.532	274.239	79.6685	16.3133	32.2643	60.2608	34.4578	26.5559	45.0337	74.1639	290.142	G1
Gorai.001G259400.1	12.195	39.8659	32.036	5.19577	4.24594	25.3053	6.84781	16.0062	28.0177	13.4516	18.979	12.364	G1
Gorai.013G195700.1	155.699	95.9735	48.8825	48.2052	59.2197	10.7548	26.0217	22.6754	17.7851	214.641	132.561	2.74756	G1
Gorai.007G062000.2	13.3294	7.38257	11.0469	4.32981	1.78776	2.53053	4.10869	5.3354	4.62901	5.26368	14.5992	10.4407	G1
Gorai.001G244100.1	58.139	176.001	213.757	27.7108	12.9613	28.4685	56.426	23.5647	42.6356	36.8458	56.9369	93.9665	G1
Gorai.009G320900.1	17.2999	86.8191	9.9422	0.01	2.68165	3.37404	0.547825	0.666925	3.89811	19.5926	21.6068	1.37378	G1
Gorai.004G138600.1	0.56721	221.182	36.4547	2.30923	1.78776	0.421755	0.547825	0.444616	5.35991	0.87728	36.498	0.01	G1
Gorai.009G239400.2	9.07536	15.9464	11.3231	3.1752	4.02247	3.16316	3.01304	2.89001	3.65448	7.31067	27.4465	2.74756	G1
Gorai.003G150000.1	89.3356	222.954	174.817	7.50501	18.995	55.6717	10.1348	36.0139	48.7264	21.3472	57.5208	30.4979	G1
Gorai.010G107800.1	24.6736	24.2148	7.18048	0.01	0.893882	1.47614	0.547825	0.444616	1.94906	7.6031	4.08777	5.22036	G1
Gorai.003G181600.1	5.3885	17.1276	14.6371	6.06174	0.893882	3.58492	6.5739	2.00077	10.9634	7.31067	6.71563	2.19805	G1
Gorai.001G243600.1	9.35897	30.7115	17.3989	3.1752	0.670411	2.53053	1.91739	2.6677	3.16722	2.92427	5.54769	10.4407	G1
Gorai.009G316700.1	75.7226	207.303	41.4258	8.37097	8.26841	18.979	12.0522	8.89233	29.2359	32.1669	143.948	6.86889	G1
Gorai.004G090300.1	515.31	273.746	388.851	103.338	50.5043	89.2012	215.021	89.5902	100.376	132.469	204.097	209.364	G1
Gorai.003G040400.1	2.83605	8.85909	7.18048	1.44327	0.670411	0.421755	3.01304	1.33385	1.94906	1.75456	9.63547	0.549512	G1
Gorai.006G141500.1	12.195	28.9397	28.7219	7.21635	6.70411	10.5439	6.29999	9.33695	10.7198	9.06523	18.687	9.89121	G1
Gorai.005G094000.1	463.411	77.96	35.3501	1.73192	4.02247	6.32633	2.73913	8.0031	7.79623	153.524	83.7994	5.76987	G1
Gorai.012G118100.1	36.5851	60.2418	85.3372	2.59789	4.24594	31.4208	15.8869	13.7831	23.1451	8.7728	23.9427	26.9261	G1
Gorai.003G080900.1	1.98524	5.61076	9.11369	0.865962	1.34082	2.74141	4.3826	1.77847	3.41085	3.50912	2.62785	1.37378	G1
Gorai.006G184600.1	549.627	215.276	287.219	183.007	17.2072	89.623	189.274	95.5925	159.335	167.853	193.293	253.6	G1
Gorai.004G040700.1	184.627	186.927	178.96	27.7108	18.995	71.9093	87.652	49.5747	79.9113	46.4959	115.042	86.8228	G1
Gorai.007G093200.1	13.613	2.06712	1.38086	0.865962	0.446941	1.8979	1.36956	1.77847	1.70542	4.67883	0.583968	3.02231	G1
Gorai.003G155500.1	146.057	189.88	401.831	62.6379	5.13982	34.1622	56.6999	18.4516	52.8682	46.4959	55.1849	164.029	G1
Gorai.010G112800.1	25.8081	11.2215	27.0649	5.48443	2.45818	8.01335	7.94346	10.6708	6.8217	4.3864	4.37976	19.5077	G1
Gorai.011G037800.1	19.8524	25.9867	24.8555	8.08231	4.69288	6.32633	17.2565	7.55848	9.25802	18.7153	17.227	12.364	G1
Gorai.008G286100.1	147.191	73.2351	157.142	30.5973	9.60923	22.9857	40.2651	13.7831	35.3267	46.4959	122.925	54.1269	G1
Gorai.008G216800.1	14.4639	130.229	208.786	20.4944	0.893882	15.6049	7.39564	9.11464	14.3743	15.2062	21.0228	58.2482	G1
Gorai.009G288500.1	45.0932	53.7451	22.0938	23.6696	8.71535	8.4351	22.1869	6.44694	11.6943	22.8093	24.2347	19.5077	G1
Gorai.001G032300.1	16.7327	45.4767	19.3321	0.01	2.68165	7.80247	1.09565	6.66925	8.52712	11.9895	9.63547	0.824267	G1
Gorai.010G025300.1	31.4802	72.9398	130.353	46.762	12.7378	30.7881	44.6477	28.0108	45.3156	23.6866	40.8777	57.1492	G1
Gorai.010G164300.1	19.5688	29.235	9.11369	2.88654	4.91635	9.70037	3.83478	8.44771	11.2071	9.06523	19.8549	5.22036	G1
Gorai.013G247500.1	5.6721	12.1074	7.73282	6.06174	0.893882	2.10878	7.39564	2.6677	1.46179	7.31067	4.67174	10.9902	G1
Gorai.002G254800.1	171.014	286.739	133.667	65.8131	35.0849	59.8892	55.8782	34.6801	62.6135	85.681	134.897	99.1868	G1
Gorai.007G153900.1	99.5454	88.5909	78.4329	8.65962	9.16229	29.312	16.1608	10.8931	34.5958	66.0884	80.0036	10.4407	G1
Gorai.011G136400.1	15.5983	23.0336	11.3231	3.1752	2.01123	3.7958	6.29999	6.66925	4.62901	5.55611	23.9427	13.1883	G1
Gorai.008G272900.1	0.01	34.5504	49.1587	0.01	0.01	0.01	0.01	0.444616	0.487264	0.01	0.01	4.67085	G1
Gorai.006G150100.1	1.41803	14.1745	15.4656	0.01	0.01	0.421755	0.547825	0.01	0.01	0.01	0.875952	3.29707	G1
Gorai.009G061700.1	39.7047	28.3491	21.2653	5.19577	1.56429	7.16984	25.7478	7.11386	12.6689	12.2819	6.42364	10.4407	G1
Gorai.007G165600.1	11.0606	10.6309	56.3391	12.1235	13.8552	18.979	4.65651	8.89233	18.7597	4.3864	6.71563	9.61645	G1
Gorai.004G094000.1	48.7801	230.927	634.644	30.3087	122.909	78.6574	42.7304	57.1332	70.1661	37.4306	49.6373	149.467	G1
Gorai.002G120200.1	19.2851	13.5839	1.38086	0.577308	12.7378	1.05439	0.01	0.444616	1.21816	6.14096	25.6946	1.37378	G1
Gorai.008G271100.2	14.1803	33.9598	32.5883	10.1029	6.48064	8.85686	10.4087	4.89078	8.52712	6.43339	15.7671	4.9456	G1
Gorai.009G388100.1	19.8524	19.7853	16.018	1.15462	7.15106	13.4962	8.7652	12.227	14.3743	3.21669	18.395	3.29707	G1
Gorai.006G061400.1	127.339	308.001	415.639	133.07	26.3695	52.9303	116.687	36.4585	58.2281	75.7385	140.444	291.791	G1
Gorai.009G041200.1	191.433	77.6647	120.963	64.0812	41.789	86.0381	43.5521	88.9233	88.9257	45.911	96.9386	164.029	G1
Gorai.001G133500.1	19.5688	21.2618	28.1696	8.08231	12.7378	13.0744	11.5043	9.33695	13.3998	24.5638	13.1393	9.06694	G1
Gorai.010G120300.1	1.98524	4.72485	9.38986	2.02058	2.45818	0.01	3.56086	0.444616	0.01	0.87728	0.875952	0.01	G1
Gorai.012G063100.1	5.6721	4.72485	0.01	0.01	0.01	0.421755	0.01	0.666925	0.01	0.01	0.583968	0.549512	G1
Gorai.004G267800.1	9.64257	16.2417	17.675	13.8554	12.0674	7.80247	5.75216	7.55848	6.8217	9.06523	14.3072	7.69316	G1
Gorai.005G005700.1	4.53768	8.85909	32.036	8.37097	5.36329	13.4962	4.3826	8.89233	12.4252	7.6031	10.8034	13.1883	G1
Gorai.009G037300.1	580.256	842.795	844.811	48.7825	12.2909	145.927	122.713	92.2579	190.033	370.212	1035.96	121.167	G1
Gorai.013G202800.1	13.3294	1.47651	14.0848	11.8348	2.01123	2.53053	1.91739	4.44616	2.19269	8.18795	2.04389	3.57183	G1
Gorai.009G127900.1	11.3442	0.01	1.10469	3.7525	0.670411	0.421755	3.83478	0.01	0.01	0.01	1.7519	4.39609	G1
Gorai.001G059200.1	46.5112	42.5236	32.036	30.5973	10.5031	15.3941	18.3521	5.55771	7.06533	41.2322	14.5992	11.5397	G1
Gorai.010G036100.1	11.3442	9.745	13.8086	0.01	0.446941	1.05439	1.64348	1.33385	1.21816	1.16971	4.08777	18.9581	G1
Gorai.003G015000.1	0.56721	6.49666	19.3321	0.01	0.01	1.47614	1.64348	0.01	0.01	1.16971	1.7519	4.67085	G1
Gorai.005G015400.1	22.972	28.6444	99.422	38.1023	22.794	25.5162	32.5956	17.7847	20.9524	22.8093	32.7022	43.4114	G1
Gorai.009G217500.1	61.5423	82.0942	149.685	73.0295	50.0574	71.9093	28.213	35.1247	50.9191	47.6656	70.9521	55.5007	G1
Gorai.008G111500.1	8.22455	10.6309	32.8645	6.06174	1.11735	3.16316	12.3261	4.66847	4.38538	2.33941	9.92745	12.9135	G1
Gorai.009G225000.1	73.4537	57.2888	48.6063	28.5768	2.01123	14.1288	27.3913	9.78156	23.3887	15.2062	69.2002	54.4016	G1
Gorai.006G135700.1	15.5983	5.02015	26.7887	2.88654	2.01123	5.90457	2.73913	3.55693	5.11627	3.50912	0.583968	9.89121	G1
Gorai.006G092500.1	2.26884	4.72485	9.38986	2.30923	1.34082	3.16316	6.84781	4.44616	2.43632	3.80155	3.79579	2.19805	G1
Gorai.003G183800.1	42.2572	23.0336	104.669	8.08231	5.58676	40.9103	7.12173	21.3416	49.4573	13.7441	6.13166	31.5969	G1
Gorai.004G282400.1	138.116	289.102	572.505	147.502	26.593	71.6984	101.895	67.804	124.74	186.861	131.101	165.128	G1
Gorai.008G195700.1	13.3294	18.0135	25.1317	8.08231	8.71535	11.5983	18.9	13.1162	9.01439	14.6213	13.4313	11.265	G1
Gorai.013G112100.1	70.3341	63.7854	82.8517	13.2781	13.6317	7.80247	10.4087	8.67002	15.1052	77.7855	60.7326	12.364	G1
Gorai.007G185300.1	34.3162	51.9733	104.117	48.7825	39.7777	27.2032	39.4434	34.9024	49.9446	37.1382	30.0743	36.5425	G1
Gorai.008G024000.1	1.70163	32.7786	30.6551	2.59789	14.5256	4.00667	1.09565	2.00077	5.11627	9.65008	3.21182	2.74756	G1
Gorai.013G061300.2	31.7638	34.2551	68.7669	12.9894	21.9001	28.8902	29.0347	32.9016	28.505	20.4699	38.2499	26.9261	G1
Gorai.007G263500.1	28.9277	57.5841	103.841	12.4121	4.69288	11.3874	18.6261	21.5639	17.5415	11.6971	53.1411	40.3891	G1
Gorai.009G263400.1	23.5392	56.1076	56.3391	18.7625	23.2409	20.8769	12.8739	27.1216	22.1705	3.50912	22.1908	14.5621	G1
Gorai.002G006800.1	7.94094	36.6176	21.5414	0.865962	4.46941	9.06774	10.4087	4.22386	8.28349	4.09397	57.8128	5.76987	G1
Gorai.006G122000.1	71.7521	82.3895	100.803	35.2158	10.2796	20.666	34.7869	22.2308	48.4828	58.1929	54.017	49.7308	G1
Gorai.006G162400.1	6.52292	93.0204	66.5575	2.02058	2.2347	14.3397	7.12173	23.5647	12.9125	2.63184	11.0954	9.3417	G1
Gorai.010G185300.1	10.2098	108.081	197.187	0.01	0.446941	0.01	0.01	0.01	0.01	0.01	7.00761	35.1687	G1
Gorai.009G265600.1	152.012	223.84	112.678	26.8448	6.25717	18.979	40.813	22.2308	7.79623	19.885	42.6296	225.849	G1
Gorai.012G004200.1	7.65734	14.1745	11.3231	1.73192	0.893882	0.632633	9.58694	1.11154	3.65448	6.43339	11.0954	3.57183	G1
Gorai.002G128400.1	60.6915	83.5707	96.9365	41.2775	10.7266	38.8015	60.5347	27.5662	44.8283	33.0442	98.9825	39.0153	G1
Gorai.001G059900.1	59.2735	32.4833	23.7508	10.1029	4.02247	38.1688	16.4348	34.6801	46.0465	22.5169	49.0533	47.258	G1
Gorai.009G248300.1	48.2129	23.9195	14.9133	2.59789	0.446941	4.85019	9.03911	5.78001	12.6689	13.4516	57.2288	2.74756	G1
Gorai.007G188300.1	114.86	258.39	344.939	142.018	46.9288	109.445	106.278	76.9186	155.194	92.6993	124.385	202.77	G1
Gorai.003G032500.1	15.3147	8.85909	45.8446	6.35039	7.598	8.85686	7.66955	4.89078	10.4762	9.94251	1.7519	19.5077	G1
Gorai.003G051000.1	1384.28	1560.38	912.197	1057.34	440.684	526.772	842.281	300.561	521.373	1437.86	663.679	563.799	G1
Gorai.001G198500.1	40.2719	25.3961	4.9711	2.88654	8.26841	8.4351	6.84781	5.3354	8.52712	19.0077	9.63547	3.57183	G1
Gorai.002G245700.1	9.35897	12.9933	30.6551	7.50501	4.24594	3.58492	6.02608	4.44616	6.57807	12.8668	5.83968	4.67085	G1
Gorai.005G051100.2	60.6915	43.7048	67.6622	24.8243	2.45818	9.27862	13.1478	4.22386	12.1816	26.026	66.2803	14.5621	G1
Gorai.008G216100.1	13.0458	435.277	75.6712	25.9789	0.01	16.4485	8.49129	1.11154	8.77076	23.6866	245.85	1.64853	G1
Gorai.009G441400.1	0.850815	3.54364	1.38086	0.01	0.01	1.68702	1.36956	0.01	0.01	0.87728	0.01	0.01	G1
Gorai.002G119300.1	167.327	237.128	466.179	103.915	94.975	202.864	98.6085	151.837	159.823	86.8507	95.4787	181.339	G1
Gorai.009G200500.2	15.3147	107.49	90.8607	10.6802	3.799	9.91125	5.20434	4.22386	3.41085	5.55611	10.5114	41.2134	G1
Gorai.007G262400.1	3.11966	7.97318	48.6063	2.30923	0.01	0.632633	1.09565	1.77847	2.19269	0.01	1.16794	9.61645	G1
Gorai.007G238500.2	0.56721	2.95303	19.6082	1.15462	8.26841	6.74808	0.821738	4.00155	3.89811	0.01	0.583968	3.02231	G1
Gorai.004G106100.1	45.944	66.4432	86.4419	7.79366	5.81023	16.8702	10.6826	8.67002	14.6179	31.8745	82.0475	10.4407	G1
Gorai.008G208100.1	342.595	191.652	182.274	165.687	36.8726	119.568	155.035	112.043	135.703	150.892	117.378	198.648	G1
Gorai.006G250800.1	100.396	78.8459	43.0829	8.08231	34.191	47.8692	7.39564	31.1232	57.9844	76.6158	36.79	13.463	G1
Gorai.006G155200.2	39.4211	212.618	90.0322	19.0512	30.6155	23.1965	27.1173	37.5701	25.3377	9.65008	54.017	78.8549	G1
Gorai.002G244300.1	394.778	766.902	807.804	369.477	51.3982	125.05	294.182	159.84	107.685	223.122	195.337	501.979	G1
Gorai.008G035300.1	0.01	75.5976	62.4149	0.577308	0.01	1.47614	0.547825	1.55616	1.21816	0.584853	1.45992	1.09902	G1
Gorai.001G192500.1	5.3885	8.56379	7.18048	0.577308	0.01	2.95229	0.01	1.11154	6.57807	0.584853	5.25571	0.01	G1
Gorai.004G017100.1	15.0311	25.3961	8.56134	6.63904	2.90512	2.74141	6.29999	3.55693	2.67995	8.48038	25.6946	2.4728	G1
Gorai.008G284800.1	128.757	451.223	644.862	45.03	11.8439	86.8816	29.3086	81.3648	80.8859	88.6053	104.53	140.4	G1
Gorai.009G438200.1	7.09013	86.5238	202.434	4.04116	11.397	10.7548	2.73913	3.55693	5.60354	22.2244	11.6794	2.19805	G1
Gorai.006G051300.1	132.727	142.336	52.1966	22.2264	3.799	24.4618	49.8521	18.4516	31.6722	30.4124	198.257	70.6122	G1
Gorai.001G044800.1	32.331	25.9867	32.5883	4.61847	8.04494	9.91125	7.12173	9.78156	12.4252	23.979	22.4828	3.02231	G1
Gorai.009G226300.1	11.9114	4.72485	13.5324	1.15462	3.12859	2.53053	0.821738	3.11232	0.974529	3.21669	0.875952	10.9902	G1
Gorai.005G162600.1	9.07536	53.7451	26.5125	6.9277	13.1848	12.02	9.58694	9.11464	10.2325	7.31067	28.3224	6.86889	G1
Gorai.006G222200.1	67.7816	49.9062	17.3989	4.04116	2.68165	8.85686	5.75216	2.6677	11.2071	15.791	56.9369	4.9456	G1
Gorai.009G070600.1	40.8391	26.282	4.9711	2.02058	1.11735	4.63931	1.36956	5.3354	8.28349	1.46213	38.2499	1.92329	G1
Gorai.003G098900.1	8.22455	15.3558	12.9801	0.01	0.01	0.421755	0.01	0.01	0.730896	0.01	0.01	6.04463	G1
Gorai.008G250900.1	34.5998	48.4297	64.3481	5.48443	4.46941	12.02	8.21738	8.44771	14.1307	31.2897	25.1106	6.86889	G1
Gorai.012G037200.1	0.01	25.9867	148.857	0.01	0.01	0.84351	0.821738	1.55616	0.487264	0.01	2.04389	1.64853	G1
Gorai.011G021700.1	54.4522	52.8592	57.9962	6.9277	17.4307	12.8635	6.84781	7.78079	16.0797	35.0912	44.6735	3.02231	G1
Gorai.012G151000.1	20.136	23.9195	16.5703	13.5667	5.58676	8.85686	24.926	9.55925	16.567	16.6683	8.17555	25.2775	G1
Gorai.003G136600.1	1.41803	2.95303	30.9313	1.15462	0.893882	2.74141	0.821738	2.00077	2.92359	1.75456	1.45992	2.74756	G1
Gorai.013G119300.1	20.136	2.36242	4.69493	0.01	0.01	1.47614	0.01	0.01	0.974529	0.584853	0.01	8.51743	G1
Gorai.010G205700.1	2.83605	9.15439	11.5992	3.46385	1.78776	4.21755	5.47825	3.77924	3.16722	4.3864	13.1393	3.84658	G1
Gorai.001G079900.2	15.5983	41.0471	56.063	17.0306	10.0562	23.1965	16.9826	14.0054	17.2979	14.6213	19.5629	33.2454	G1
Gorai.009G066100.1	23.8228	49.0203	27.8934	7.79366	10.9501	4.63931	14.5174	6.66925	6.8217	12.5743	19.8549	10.4407	G1
Gorai.011G260700.1	17.5835	18.3088	22.6461	26.2675	5.58676	8.85686	13.4217	5.3354	13.1561	21.6396	8.75952	5.49512	G1
Gorai.009G305900.1	85.0815	107.195	54.6821	3.1752	11.397	11.3874	3.28695	19.1185	19.0033	67.2581	63.6525	17.8591	G1
Gorai.011G160300.1	16.4491	4.13424	24.3032	6.63904	8.49188	3.7958	4.65651	5.11309	6.0908	15.2062	1.16794	3.02231	G1
Gorai.007G057400.1	11.0606	1085.83	657.014	0.01	0.01	5.27194	0.821738	3.11232	10.7198	0.01	18.687	2.19805	G1
Gorai.004G058900.1	74.8717	54.9263	61.8626	7.79366	6.25717	17.5028	15.0652	15.117	22.1705	32.1669	53.1411	7.14365	G1
Gorai.009G125300.1	3.68687	2.06712	3.0379	0.01	0.01	0.01	0.01	0.01	0.01	0.01	0.583968	0.549512	G1
Gorai.012G155100.1	3.97047	5.02015	13.2563	4.61847	1.11735	6.11545	4.65651	1.11154	3.41085	1.75456	3.79579	4.39609	G1
Gorai.013G049400.1	55.303	203.759	398.793	81.1118	40.2247	102.065	61.9042	56.244	70.1661	50.005	131.101	143.697	G1
Gorai.005G235200.1	20.4196	14.4698	13.8086	2.30923	2.45818	7.59159	2.1913	6.00232	11.4507	9.35766	19.2709	1.09902	G1
Gorai.013G061500.1	15.5983	16.8323	28.4457	10.9689	0.01	4.21755	5.20434	5.55771	10.4762	13.4516	3.50381	7.41841	G1
Gorai.009G120600.3	16.4491	31.3021	14.6371	0.577308	2.2347	6.74808	9.86085	1.77847	9.74529	8.48038	14.3072	2.19805	G1
Gorai.009G425100.1	16.7327	13.8792	8.83751	4.61847	8.71535	5.90457	1.91739	7.11386	4.87264	7.31067	1.7519	9.61645	G1
Gorai.002G209100.1	13.8966	38.3894	33.9692	4.61847	3.799	16.8702	14.5174	16.0062	16.3234	4.09397	8.75952	26.6513	G1
Gorai.001G068500.1	203.628	339.008	279.21	60.6174	115.758	136.016	36.1565	182.515	125.471	149.722	121.173	114.298	G1
Gorai.009G268100.1	138.966	209.96	259.602	13.2781	0.446941	6.53721	25.4739	6.66925	7.79623	31.8745	24.5266	61.2705	G1
Gorai.006G149900.1	2.26884	12.4027	17.9512	3.46385	4.46941	8.01335	6.29999	8.89233	6.0908	2.04699	6.13166	3.29707	G1
Gorai.010G195500.1	8.22455	18.8994	20.1606	2.30923	0.893882	4.85019	4.3826	2.44539	3.89811	3.21669	6.42364	6.59414	G1
Gorai.011G193600.1	488.652	396.001	162.665	58.0195	26.593	65.7938	156.404	21.3416	65.2934	129.837	361.476	34.0697	G1
Gorai.006G074400.1	161.655	111.92	62.4149	39.8343	48.2696	64.3177	27.3913	44.017	64.0752	68.7203	82.9234	28.2998	G1
Gorai.005G247800.1	91.6044	62.6042	47.5016	12.1235	8.04494	5.6937	17.8043	7.78079	11.4507	53.5141	31.8262	8.79218	G1
Gorai.009G426900.3	126.488	161.235	102.184	83.9983	21.9001	41.1211	221.595	60.0232	72.3587	64.9187	76.4998	68.9637	G1
Gorai.008G199000.1	136.414	211.437	59.1009	7.79366	56.7615	40.2776	6.84781	34.9024	59.2026	85.3886	58.6888	16.7601	G1
Gorai.006G072600.1	156.266	215.276	143.057	22.515	13.4082	66.4264	16.9826	49.3524	76.0132	70.7673	141.612	33.2454	G1
Gorai.007G217100.1	134.145	90.658	112.402	20.2058	8.04494	26.5706	53.6869	21.7862	37.2757	47.958	45.2575	15.6611	G1
Gorai.002G125000.1	20.4196	261.638	467.284	0.01	0.01	6.53721	4.93043	3.55693	7.79623	1.46213	24.8186	46.7085	G1
Gorai.010G206300.1	3.11966	16.8323	6.07579	1.15462	0.670411	8.01335	2.73913	8.2254	4.87264	2.33941	2.33587	5.49512	G1
Gorai.010G167900.1	31.1966	46.3626	28.7219	13.2781	22.1236	39.8559	8.21738	30.2339	25.5814	13.7441	37.9579	45.0599	G1
Gorai.012G173100.1	7.37373	22.1477	32.8645	3.7525	9.16229	6.32633	12.0522	4.44616	8.77076	2.63184	14.5992	8.79218	G1
Gorai.011G130600.1	3.97047	12.1074	2.20938	0.865962	2.01123	1.47614	0.01	2.6677	1.46179	4.3864	0.875952	0.01	G1
Gorai.003G085000.1	6.52292	19.1947	11.3231	0.01	1.34082	1.68702	0.547825	1.33385	1.21816	1.16971	1.16794	5.22036	G1
Gorai.013G208300.1	7.65734	20.0806	10.4945	0.01	0.893882	0.632633	6.84781	4.22386	2.43632	20.7623	15.1832	1.09902	G1
Gorai.007G129100.1	32.6146	22.7383	18.2274	22.8037	2.90512	5.6937	17.8043	8.2254	7.5526	19.885	10.2194	11.5397	G1
Gorai.005G066700.1	101.247	43.7048	9.38986	5.19577	3.799	7.80247	7.39564	8.2254	10.4762	26.3184	82.0475	13.463	G1
Gorai.007G155900.1	5.6721	18.0135	3.31407	1.15462	1.34082	4.63931	0.547825	2.22308	1.70542	11.1122	4.67174	0.01	G1
Gorai.006G137000.1	28.3605	80.3224	119.583	7.21635	1.34082	5.90457	1.09565	10.6708	6.0908	2.04699	9.92745	162.655	G1
Gorai.004G264500.1	107.77	22.443	22.6461	3.1752	4.69288	12.6527	4.65651	9.78156	25.3377	4.09397	5.83968	31.8717	G1
Gorai.005G184600.1	70.9013	27.1679	47.7778	6.06174	3.799	18.5572	8.21738	12.0046	18.516	7.01824	5.83968	26.6513	G1
Gorai.009G295400.1	3.68687	68.8056	3.0379	0.01	0.01	0.01	3.01304	0.01	0.01	0.01	0.875952	0.01	G1
Gorai.011G211500.1	14.7475	399.84	8.009	1.73192	0.01	0.01	1.36956	0.01	0.01	0.584853	2.62785	0.01	G1
Gorai.005G022500.1	1.98524	146.47	314.836	2.59789	134.976	5.6937	0.01	12.6716	10.7198	2.04699	5.25571	1.37378	G1
Gorai.002G032700.1	27.5097	116.054	23.4746	2.30923	10.0562	21.0878	5.75216	9.78156	15.3488	43.864	33.8701	10.9902	G1
Gorai.009G083400.11	18.7179	17.4229	43.0829	13.2781	6.25717	10.333	14.5174	12.4493	13.3998	19.885	6.42364	11.265	G1
Gorai.009G057100.1	12.7622	28.6444	12.7039	0.865962	9.38576	6.95896	0.821738	2.22308	10.2325	0.87728	7.59158	4.67085	G1
Gorai.003G013500.1	41.6899	62.3089	114.612	18.1852	12.0674	26.9923	22.7347	24.0093	36.0576	19.5926	16.9351	24.1785	G1
Gorai.011G078100.1	48.2129	26.282	11.8754	6.35039	5.13982	12.2309	19.9956	16.8954	18.7597	21.0547	47.8854	10.166	G1
Gorai.008G207900.1	17.5835	24.5101	27.3411	5.48443	2.01123	8.85686	3.56086	10.8931	12.1816	13.4516	30.0743	6.31938	G1
Gorai.008G179800.1	28.6441	9.15439	7.73282	2.30923	0.893882	4.85019	6.84781	1.33385	1.46179	2.04699	1.45992	19.7824	G1
Gorai.010G103000.1	371.239	368.243	368.414	47.3393	85.8127	63.4742	78.0651	55.7994	114.994	303.539	296.948	20.3319	G1
Gorai.002G257800.1	3.68687	23.0336	4.14258	0.577308	2.2347	1.05439	0.01	1.33385	1.21816	4.97125	4.67174	1.37378	G1
Gorai.002G257900.1	1.98524	5.31545	4.41876	0.01	0.01	0.421755	0.01	0.01	0.01	0.01	0.583968	3.57183	G1
Gorai.012G142800.1	856.204	529.773	367.585	114.596	93.6341	286.372	222.417	189.184	353.023	296.813	654.628	195.626	G1
Gorai.005G246600.1	1.98524	12.698	15.7418	0.01	1.11735	3.58492	1.09565	1.55616	3.89811	0.01	0.583968	2.4728	G1
Gorai.004G056700.1	137.832	281.424	240.27	116.616	54.7503	103.963	64.3695	68.2486	72.846	58.1929	40.5858	79.4044	G1
Gorai.010G088900.1	26.3753	50.4968	13.5324	0.865962	1.78776	6.53721	1.09565	5.3354	6.8217	12.8668	42.9216	1.09902	G1
Gorai.010G069000.1	2.83605	4.42954	9.38986	0.01	0.01	0.01	1.09565	0.01	0.01	1.16971	0.583968	2.74756	G1
Gorai.012G013400.1	237.094	91.8392	232.537	66.3904	16.3133	31.4208	64.3695	19.3408	74.7951	97.6705	44.9655	58.2482	G1
Gorai.006G004700.1	23.2556	33.9598	16.8465	2.02058	0.446941	2.53053	0.01	3.11232	8.28349	25.7336	28.6144	3.57183	G1
Gorai.004G018800.3	12.7622	10.3356	4.9711	0.01	0.01	0.632633	0.01	0.889233	1.21816	2.92427	2.33587	0.824267	G1
Gorai.001G232500.1	26.3753	31.3021	11.0469	1.15462	3.12859	4.85019	0.01	3.55693	6.0908	7.6031	15.4751	1.09902	G1
Gorai.001G053800.1	5.3885	7.97318	57.9962	0.577308	0.01	0.84351	0.547825	0.444616	1.70542	1.16971	1.45992	5.49512	G1
Gorai.008G085700.1	0.01	2.95303	11.3231	2.02058	0.446941	0.01	1.36956	1.11154	1.46179	0.584853	0.583968	0.549512	G1
Gorai.011G033900.1	40.8391	29.8256	15.7418	5.19577	2.45818	1.8979	4.93043	2.6677	4.62901	32.7518	12.8473	1.64853	G1
Gorai.003G113300.1	23.5392	24.2148	45.8446	4.04116	4.02247	12.2309	3.83478	14.6723	11.938	15.791	24.8186	6.86889	G1
Gorai.006G118800.1	221.779	163.007	390.231	35.7931	17.4307	51.665	29.8565	29.567	65.7807	114.924	96.9386	36.8173	G1
Gorai.013G176900.1	70.6177	96.2688	178.407	27.7108	94.528	28.8902	83.2694	61.8017	83.5658	234.234	95.1867	14.8368	G1
Gorai.009G006000.1	56.4374	96.8594	726.333	11.5462	58.3258	19.1899	14.5174	45.5732	22.9014	17.5456	25.1106	31.8717	G1
Gorai.004G257400.1	1.13442	25.3961	27.0649	0.01	2.01123	9.48949	0.01	5.78001	5.84717	0.01	33.8701	0.01	G1
Gorai.010G004300.1	6.80652	16.2417	8.83751	2.88654	0.446941	1.47614	4.10869	2.22308	2.19269	1.46213	2.91984	11.5397	G1
Gorai.009G102300.1	7.65734	23.3289	98.0412	6.9277	4.24594	37.1145	9.03911	24.6762	26.7995	4.97125	3.50381	16.4853	G1
Gorai.010G023400.1	0.01	61.1277	64.3481	0.01	0.446941	0.01	0.01	0.01	0.01	0.01	1.7519	0.824267	G1
Gorai.009G307700.1	0.56721	7.67788	10.4945	0.01	8.04494	0.01	0.01	1.11154	0.01	1.16971	0.01	0.824267	G1
Gorai.010G177000.1	54.4522	117.531	89.756	42.4322	33.0736	50.3998	67.1086	52.4647	64.3189	31.5821	35.0381	45.3347	G1
Gorai.007G183400.1	1287	1086.12	303.79	56.2876	125.143	41.5429	35.6086	55.5771	84.784	680.185	1403.86	40.9386	G1
Gorai.008G201200.2	23.2556	38.6847	25.1317	2.59789	8.93882	13.2853	1.64348	12.6716	11.2071	10.8198	6.71563	5.49512	G1
Gorai.009G336800.4	125.921	104.537	100.803	161.358	24.8052	25.3053	79.1607	34.2355	50.6755	87.4356	30.3663	52.2036	G1
Gorai.003G049900.1	16.4491	54.0404	17.3989	6.63904	7.15106	7.16984	2.1913	6.00232	8.28349	2.33941	17.811	6.04463	G1
Gorai.008G245400.1	12.7622	142.336	213.757	3.7525	32.8502	5.48282	4.3826	7.11386	6.57807	4.97125	10.2194	32.6959	G1
Gorai.006G219300.1	4.82129	3.83894	8.009	0.577308	0.01	1.26527	0.01	1.33385	0.730896	0.01	1.45992	5.22036	G1
Gorai.012G010400.1	15.5983	93.3157	84.5087	3.46385	0.670411	7.16984	7.39564	3.11232	6.57807	3.21669	9.92745	15.6611	G1
Gorai.004G273200.1	10.777	0.01	15.1895	0.01	0.446941	0.01	0.01	0.01	0.01	0.01	0.01	60.1715	G1
Gorai.009G199000.1	44.2424	75.8929	103.841	2.88654	0.01	3.16316	0.01	2.6677	1.21816	7.01824	5.54769	10.7155	G1
Gorai.008G111700.1	5.3885	2.06712	6.62814	0.577308	0.01	0.01	0.01	0.444616	0.01	0.01	0.01	6.59414	G1
Gorai.003G009900.1	0.850815	424.35	809.461	0.01	0.01	0.421755	0.821738	0.01	0.01	0.584853	11.3874	14.0125	G1
Gorai.012G119700.1	23.5392	66.1479	69.8716	8.08231	2.01123	6.53721	8.49129	7.11386	3.89811	15.4986	29.7824	10.7155	G1
Gorai.013G199400.1	30.913	11.5168	12.9801	6.35039	17.8776	16.4485	4.65651	12.227	18.7597	13.1592	12.8473	10.4407	G1
Gorai.008G233600.2	92.1716	31.3021	49.1587	18.4739	7.82147	15.6049	10.4087	6.66925	16.0797	77.4931	35.914	14.0125	G1
Gorai.004G212800.1	8.50815	35.141	53.5774	15.2987	2.45818	13.707	8.21738	6.44694	14.3743	12.2819	18.395	11.265	G1
Gorai.008G148100.1	23.8228	9.44969	7.45665	7.79366	3.12859	8.85686	8.7652	7.33617	7.5526	6.43339	9.0515	4.67085	G1
Gorai.008G254000.1	1.70163	5.90606	36.4547	0.01	0.446941	2.31965	2.1913	1.33385	2.92359	2.04699	2.04389	2.19805	G1
Gorai.009G238400.1	14.1803	5.31545	8.83751	0.865962	0.01	0.632633	0.547825	0.889233	1.21816	17.838	2.04389	1.64853	G1
Gorai.001G124000.1	13.613	36.3223	37.8356	17.0306	10.0562	12.2309	14.5174	10.4485	15.8361	14.6213	30.6583	15.9358	G1
Gorai.012G010700.3	34.8834	46.3626	22.37	12.9894	6.92758	11.5983	30.6782	14.2277	10.7198	18.1305	14.0152	15.1116	G1
Gorai.001G147900.1	2.83605	5.90606	8.56134	0.01	0.446941	0.84351	0.01	0.01	0.974529	1.16971	0.01	0.01	G1
Gorai.005G089800.1	0.01	0.01	3.0379	0.01	0.01	0.01	0.01	0.01	0.01	0.01	0.01	0.01	G1
Gorai.002G201300.1	34.5998	29.235	49.9872	12.1235	14.3021	16.4485	13.4217	19.1185	16.8106	33.6291	52.8491	15.9358	G1
Gorai.012G045200.1	27.5097	16.2417	19.8844	5.19577	3.35206	5.06106	5.75216	2.44539	7.30896	17.838	16.6431	4.9456	G1
Gorai.001G112500.1	150.594	130.819	59.377	16.7419	34.8614	43.4408	19.7217	40.9047	70.8969	196.511	57.8128	24.728	G1
Gorai.006G202300.1	0.01	1.77182	3.59024	0.01	0.01	0.01	0.01	0.01	0.01	0.01	0.583968	0.01	G1
Gorai.009G265900.1	57.2882	43.1142	32.036	17.0306	15.6429	5.27194	33.9652	6.00232	8.77076	36.5533	77.9597	6.86889	G1
Gorai.006G101600.1	2.83605	9.44969	10.7707	2.30923	3.799	2.74141	5.20434	2.00077	2.92359	2.63184	3.79579	1.64853	G1
Gorai.011G159600.1	182.642	108.376	27.3411	50.5145	14.0786	3.7958	34.513	34.2355	3.16722	159.08	45.2575	24.1785	G1
Gorai.005G049400.1	45.944	1863.95	4548.56	0.01	0.446941	7.80247	10.4087	0.666925	1.70542	1.16971	75.6238	699.528	G1
Gorai.006G228900.1	0.01	0.01	8.56134	0.01	0.01	0.01	0.547825	0.01	0.01	0.01	0.875952	2.74756	G1
Gorai.007G368300.1	39.7047	9.15439	8.83751	12.9894	0.446941	5.27194	7.12173	8.2254	7.79623	4.97125	16.6431	17.0349	G1
Gorai.001G248800.1	75.1553	63.4901	35.6262	2.02058	2.2347	34.1622	1.09565	29.567	49.701	22.5169	37.6659	8.79218	G1
Gorai.008G295100.2	2.26884	14.7651	0.01	0.01	1.11735	1.47614	0.01	0.01	0.01	3.50912	2.91984	0.01	G1
Gorai.005G119100.1	71.1849	75.5976	98.8697	52.2464	16.3133	37.7471	58.0695	40.2378	47.021	25.7336	31.8262	46.9832	G1
Gorai.003G116500.1	6.80652	3.83894	0.01	0.01	0.01	0.01	0.01	0.01	0.01	0.01	0.01	0.01	G1
Gorai.006G118600.1	47.6457	28.9397	31.4836	3.7525	6.25717	25.0944	1.64348	15.7839	22.9014	23.6866	54.017	18.6834	G1
Gorai.013G213100.1	2.55245	8.85909	0.552345	1.15462	0.446941	1.8979	0.01	0.444616	0.730896	3.80155	1.7519	0.01	G1
Gorai.N005000.1	261.484	105.718	155.209	57.7308	22.347	57.7805	49.5782	37.7924	55.3045	62.8717	70.3681	142.049	G1
Gorai.001G159800.1	18.1507	28.9397	17.3989	10.3915	1.34082	4.85019	23.0087	4.66847	11.6943	7.31067	14.0152	7.69316	G1
Gorai.007G192900.1	12.4786	31.0068	44.1876	5.77308	0.893882	8.22423	9.86085	6.22463	6.33444	5.26368	7.59158	10.4407	G1
Gorai.009G110500.1	85.3651	207.893	890.103	0.577308	0.446941	0.421755	2.46521	0.01	0.01	5.26368	12.2633	95.615	G1
Gorai.013G033100.3	4.25408	12.9933	35.6262	1.73192	0.01	1.8979	0.547825	1.11154	3.41085	5.55611	1.7519	1.09902	G1
Gorai.007G193200.1	7.94094	9.745	12.9801	2.59789	0.01	1.26527	7.12173	0.01	1.21816	2.63184	4.67174	5.49512	G1
Gorai.009G315000.1	266.022	140.86	114.888	131.338	92.5168	210.034	118.056	239.648	199.778	124.281	136.064	222.827	G1
Gorai.013G215300.1	10.4934	10.0403	20.9891	3.7525	1.11735	0.632633	10.9565	1.11154	1.70542	2.33941	4.37976	3.84658	G1
Gorai.005G267300.3	25.5245	28.3491	19.8844	16.7419	2.68165	7.16984	23.8304	6.66925	9.74529	3.50912	11.6794	14.8368	G1
Gorai.011G163300.1	92.1716	171.866	95.8318	51.0918	4.46941	15.6049	128.465	18.8962	31.6722	19.885	68.6162	43.1367	G1
Gorai.008G140900.1	11.0606	5.61076	2.20938	2.88654	0.01	1.47614	1.64348	2.00077	1.94906	2.63184	5.25571	1.37378	G1
Gorai.009G192100.1	24.9572	4.13424	4.14258	1.73192	2.90512	7.80247	1.36956	2.44539	2.67995	9.65008	13.1393	2.74756	G1
Gorai.001G270500.1	0.01	3.83894	6.35196	0.01	0.01	0.01	0.01	0.01	0.01	0.01	0.01	0.01	G1
Gorai.011G163400.1	68.6324	158.282	83.9564	28.2881	42.4594	47.6583	72.5868	38.9039	65.537	25.4411	65.6964	37.092	G1
Gorai.003G152300.1	117.129	97.1547	21.5414	47.3393	9.16229	21.2986	17.2565	15.5616	18.516	68.7203	23.9427	4.67085	G1
Gorai.011G035400.1	147.191	722.902	806.147	50.5145	31.5093	30.7881	24.926	30.0116	20.4651	79.5401	84.9673	193.978	G1
Gorai.009G074200.1	0.56721	4.72485	7.73282	1.73192	7.15106	1.8979	1.36956	4.00155	1.21816	0.01	1.7519	1.92329	G1
Gorai.006G110700.1	27.5097	60.2418	22.6461	4.04116	4.02247	2.53053	4.10869	1.55616	6.8217	33.0442	61.0246	0.01	G1
Gorai.005G171300.1	9.07536	30.7115	18.7797	1.15462	5.13982	9.27862	3.56086	10.2262	8.52712	9.06523	8.17555	3.29707	G1
Gorai.009G127800.1	14.4639	10.6309	31.2075	15.5873	15.196	12.02	6.02608	11.56	15.3488	13.7441	11.3874	9.61645	G1
Gorai.013G130500.1	85.3651	408.995	510.09	30.02	17.8776	21.2986	10.4087	26.8993	22.4142	37.723	29.7824	176.393	G1
Gorai.003G007600.1	0.850815	5.02015	54.6821	0.01	0.670411	0.632633	0.01	0.01	0.01	0.01	0.875952	0.824267	G1
Gorai.004G235700.1	91.6044	34.8457	32.036	1.73192	0.446941	7.16984	1.09565	0.01	2.19269	0.584853	3.50381	53.8521	G1
Gorai.009G042000.1	0.01	126.98	23.4746	0.01	0.01	0.01	0.547825	0.01	0.01	0.01	25.1106	0.01	G1
Gorai.008G237700.1	106.068	45.1813	5.79962	3.1752	0.01	0.84351	7.66955	1.55616	0.730896	19.0077	59.5647	6.86889	G1
Gorai.007G056500.1	385.987	185.155	112.402	143.75	21.4532	48.0801	142.982	64.6917	60.4208	82.1719	136.94	311.573	G1
Gorai.005G237600.1	0.01	9.44969	4.41876	0.01	8.26841	0.84351	0.01	2.22308	0.01	0.01	0.583968	0.01	G1
Gorai.007G114200.1	11.6278	7.08727	6.35196	0.01	0.01	0.01	0.01	0.01	0.01	0.01	0.875952	4.39609	G1
Gorai.011G108100.1	419.452	319.518	563.391	95.8332	42.6829	173.341	149.83	150.725	131.074	163.174	237.967	269.535	G1
Gorai.002G245900.2	184.911	95.9735	280.039	49.0712	41.5655	102.276	53.139	100.928	135.703	190.077	174.898	120.618	G1
Gorai.007G092900.1	46.2276	26.282	25.1317	6.63904	11.1735	31.2099	10.9565	27.1216	40.9302	20.7623	54.017	22.8047	G1
Gorai.005G268700.2	13.8966	9.44969	4.41876	4.61847	6.25717	7.38072	1.91739	8.2254	8.28349	4.09397	11.0954	4.9456	G1
Gorai.004G188500.1	90.47	52.2686	90.3083	130.183	32.1797	39.645	58.6173	46.6847	39.2248	71.0597	53.433	30.4979	G1
Gorai.001G111100.1	33.4654	31.0068	19.6082	10.1029	1.34082	8.64598	9.58694	5.78001	8.77076	21.932	9.63547	19.5077	G1
Gorai.003G058100.1	12.7622	27.1679	65.4528	2.59789	12.9613	19.1899	14.5174	14.2277	12.1816	7.31067	9.34348	26.3766	G1
Gorai.001G031200.1	3.40326	8.85909	17.675	1.73192	1.56429	0.01	5.47825	0.889233	0.974529	3.80155	3.21182	3.84658	G1
Gorai.003G114000.1	1.98524	2.36242	4.14258	1.15462	0.01	0.01	5.20434	0.444616	0.01	1.16971	3.79579	0.01	G1
Gorai.003G106700.1	0.56721	6.20136	2.48555	0.577308	0.446941	0.84351	0.547825	0.889233	0.487264	0.01	0.875952	3.57183	G1
Gorai.002G193700.1	16.4491	11.5168	6.62814	3.1752	0.446941	2.95229	4.3826	2.6677	1.46179	9.35766	2.62785	22.2552	G1
Gorai.008G144500.1	21.2704	19.1947	119.306	4.32981	2.01123	4.63931	7.39564	4.89078	10.7198	4.09397	11.3874	11.265	G1
Gorai.007G022600.1	30.6293	185.155	213.481	28.2881	18.3246	17.7137	15.3391	17.5624	21.4396	46.2034	83.5074	46.7085	G1
Gorai.009G246700.2	80.2602	111.329	41.702	6.63904	18.7715	33.7404	2.1913	13.7831	34.5958	32.4594	90.223	9.61645	G1
Gorai.012G137300.1	38.8539	47.5438	78.9853	16.4533	63.2421	26.7815	23.2826	33.5685	18.0288	42.9867	46.7174	38.1911	G1
Gorai.001G083300.1	19.2851	44.2954	56.063	9.81424	2.2347	2.95229	14.7913	3.55693	7.30896	8.7728	18.395	17.5844	G1
Gorai.004G246100.1	33.749	69.3962	127.039	16.4533	5.36329	15.3941	18.9	18.2293	20.7087	18.4229	22.1908	20.8814	G1
Gorai.013G215700.1	0.56721	29.235	8.009	0.01	0.01	0.01	0.01	0.01	0.01	0.01	0.01	0.549512	G1
Gorai.002G228000.1	0.01	1.77182	11.5992	0.01	2.90512	0.01	0.01	0.889233	0.487264	0.01	0.01	0.01	G1
Gorai.005G073100.2	20.7032	27.7585	4.14258	0.577308	2.90512	3.16316	1.09565	1.33385	5.60354	19.0077	11.3874	0.01	G1
Gorai.006G017000.1	129.04	234.766	168.741	25.1129	8.26841	41.1211	61.6303	45.1286	44.8283	26.026	157.087	201.671	G1
Gorai.013G270600.1	0.01	44.2954	79.5376	1.44327	16.7603	5.06106	0.821738	3.55693	2.19269	0.584853	15.4751	0.01	G1
Gorai.010G064300.1	246.736	88.2956	111.021	27.4221	8.26841	43.019	19.9956	39.5709	49.9446	129.253	114.458	35.7183	G1
Gorai.001G193100.1	0.01	8.85909	5.79962	2.02058	1.78776	0.84351	0.01	1.33385	1.21816	0.01	0.01	1.09902	G1
Gorai.006G100100.1	9.07536	36.6176	172.884	1.15462	1.34082	9.91125	2.73913	8.0031	13.1561	3.21669	2.62785	11.5397	G1
Gorai.006G248800.1	12.4786	3.24833	1.65703	5.19577	0.446941	1.8979	3.83478	4.22386	0.974529	3.80155	2.04389	5.22036	G1
Gorai.006G075200.1	1.98524	6.20136	9.38986	2.02058	1.78776	2.31965	6.5739	2.89001	3.41085	1.16971	11.6794	0.824267	G1
Gorai.009G104500.2	7.37373	7.38257	19.3321	9.81424	6.92758	6.74808	5.20434	3.33462	3.65448	4.67883	2.62785	7.96792	G1
Gorai.008G032500.1	15.3147	26.8726	52.7489	4.04116	0.446941	2.95229	1.91739	3.11232	2.43632	7.01824	1.16794	6.31938	G1
Gorai.002G158500.1	14.4639	69.6915	48.054	5.77308	8.93882	15.8158	11.5043	12.6716	9.01439	9.06523	21.8988	23.9038	G1
Gorai.007G214400.1	5.6721	26.282	9.11369	0.01	1.11735	1.05439	0.547825	0.444616	0.01	0.584853	4.67174	0.01	G1
Gorai.008G290600.1	6.80652	11.2215	25.4079	1.15462	0.01	0.01	0.01	0.01	0.01	0.584853	0.01	0.01	G1
Gorai.008G205300.3	9.35897	31.8927	18.2274	3.7525	3.57553	7.59159	5.47825	5.55771	6.8217	8.18795	13.7232	4.67085	G1
Gorai.009G419400.1	488.084	453.585	527.765	123.255	27.9338	49.7671	50.6738	50.9086	69.4352	248.855	163.803	56.3249	G1
Gorai.012G125000.2	2.26884	4.72485	9.66603	0.865962	0.893882	0.421755	1.36956	0.01	0.730896	1.46213	9.0515	1.64853	G1
Gorai.005G194900.1	27.5097	25.9867	11.5992	21.0717	2.2347	2.31965	7.66955	9.11464	2.43632	88.6053	27.7385	4.39609	G1
Gorai.001G017500.1	1.41803	8.26848	3.0379	0.01	0.893882	0.01	1.36956	1.55616	0.487264	1.75456	2.33587	0.549512	G1
Gorai.002G240000.2	24.39	73.5304	35.0739	16.7419	4.46941	11.8091	13.9695	13.3385	11.4507	5.84853	28.3224	44.5104	G1
Gorai.006G195700.1	0.01	3.54364	8.83751	2.02058	0.01	0.632633	1.64348	0.01	0.974529	0.584853	0.01	0.549512	G1
Gorai.001G018900.1	65.7964	53.7451	64.6243	25.1129	6.25717	20.2443	16.9826	10.4485	17.2979	29.2427	61.6086	22.2552	G1
Gorai.006G174800.1	16.1655	13.2886	19.8844	2.88654	4.91635	9.06774	5.75216	6.22463	9.01439	13.4516	18.979	4.12134	G1
Gorai.004G040800.1	3.68687	8.26848	24.027	4.32981	1.11735	5.27194	1.91739	3.77924	4.87264	1.16971	4.08777	6.04463	G1
Gorai.006G233700.1	13.8966	31.0068	27.0649	6.9277	0.01	4.42843	7.12173	3.77924	1.70542	11.1122	8.75952	20.3319	G1
Gorai.009G400800.1	15.3147	12.4027	20.1606	0.577308	1.56429	2.95229	8.49129	4.44616	4.14175	2.04699	2.33587	9.61645	G1
Gorai.004G277400.1	75.1553	40.7518	58.2724	29.4427	6.48064	10.5439	21.3652	16.6731	22.1705	29.5351	76.2078	34.894	G1
Gorai.001G186700.1	9.07536	11.5168	19.6082	3.7525	1.11735	2.10878	15.0652	1.55616	4.87264	5.84853	6.42364	3.57183	G1
Gorai.009G179700.1	1.41803	15.6511	119.306	0.01	0.01	0.01	0.01	0.666925	0.01	0.87728	0.01	0.01	G1
Gorai.011G227100.1	22.1212	32.7786	8.56134	2.59789	8.26841	2.95229	0.01	1.11154	0.974529	12.8668	1.16794	0.01	G1
Gorai.009G141700.1	62.9603	29.5303	30.379	20.7831	17.2072	47.0257	25.2	36.2362	36.7885	27.1957	53.1411	31.0474	G1
Gorai.007G066800.1	11.3442	11.8121	20.4367	7.21635	2.2347	5.27194	17.2565	4.22386	6.8217	7.89552	10.8034	7.96792	G1
Gorai.001G243000.1	5.3885	7.97318	21.5414	5.19577	0.446941	1.05439	6.84781	3.33462	5.84717	1.75456	5.54769	6.59414	G1
Gorai.006G095000.1	1.98524	18.3088	1.65703	0.01	1.11735	4.00667	0.01	1.33385	1.70542	3.21669	1.45992	0.01	G1
Gorai.010G047400.1	10.777	3.54364	1.93321	0.01	0.01	4.85019	0.01	2.22308	5.35991	2.92427	10.8034	0.824267	G1
Gorai.005G228200.1	1.13442	1.18121	6.35196	0.01	0.670411	1.26527	0.547825	0.666925	0.01	0.01	0.875952	0.01	G1
Gorai.012G129600.1	1.70163	10.6309	27.3411	0.01	0.670411	5.6937	1.36956	3.55693	4.87264	0.01	2.33587	8.79218	G1
Gorai.001G078800.1	185.761	91.2486	316.77	93.2353	146.597	146.138	104.361	114.933	136.434	217.858	84.6753	66.7657	G1
Gorai.006G267400.1	345.431	693.962	316.77	62.3493	82.6841	124.84	54.7825	74.6956	95.9911	507.36	343.081	76.3821	G1
Gorai.013G187900.1	28.6441	19.1947	6.07579	3.1752	3.57553	3.7958	6.84781	2.89001	6.0908	11.9895	21.6068	5.76987	G1
Gorai.009G239700.1	13.613	6.49666	8.83751	0.01	0.446941	15.3941	2.1913	16.2285	17.0542	1.16971	9.63547	15.9358	G1
Gorai.005G219000.1	38.2867	10.6309	14.361	13.5667	0.01	0.01	4.65651	2.00077	1.21816	62.8717	39.1258	4.12134	G1
Gorai.013G026900.1	0.01	0.01	42.5305	0.01	0.01	0.01	0.01	0.01	0.01	0.01	0.01	0.01	G1
Gorai.004G162400.1	564.941	253.665	223.976	109.689	107.936	141.499	72.5868	137.386	157.143	190.662	217.236	209.639	G1
Gorai.011G088100.1	2.26884	6.49666	9.38986	0.865962	0.670411	1.68702	2.46521	1.33385	0.01	2.04699	1.45992	1.64853	G1
Gorai.009G089500.1	0.56721	4.42954	8.83751	0.01	0.446941	1.47614	0.547825	1.11154	1.94906	0.01	0.01	0.01	G1
Gorai.008G209300.1	82.2455	51.9733	85.8896	25.4016	8.04494	30.7881	25.4739	26.677	27.5304	15.791	31.2423	81.053	G1
Gorai.010G048500.1	19.0015	16.2417	5.24727	7.21635	3.799	3.37404	5.47825	1.11154	4.14175	7.31067	10.8034	10.166	G1
Gorai.009G347300.1	0.01	3.24833	4.14258	1.44327	0.01	0.01	1.64348	0.01	0.487264	0.584853	1.45992	0.01	G1
Gorai.010G093200.1	82.2455	100.994	27.6172	4.04116	10.9501	27.2032	6.29999	16.8954	39.9557	23.6866	68.3242	6.04463	G1
Gorai.007G045500.1	6.52292	62.8995	54.6821	1.15462	0.670411	5.06106	0.547825	1.11154	9.01439	0.01	6.42364	5.22036	G1
Gorai.008G184400.1	11.6278	31.5974	19.3321	7.50501	10.9501	7.16984	8.21738	12.227	9.74529	7.01824	15.1832	14.8368	G1
Gorai.001G072700.1	29.7785	67.6244	28.4457	5.77308	14.5256	18.7681	6.5739	10.4485	13.887	48.8353	30.3663	5.22036	G1
Gorai.006G073400.1	12.195	18.3088	12.7039	23.0923	2.45818	4.42843	5.20434	2.00077	6.57807	12.2819	8.75952	8.24267	G1
Gorai.007G351800.2	25.2409	19.1947	40.3212	8.37097	2.01123	14.7614	7.12173	7.33617	16.8106	15.4986	17.519	14.0125	G1
Gorai.009G454200.2	49.6309	12.698	12.7039	2.59789	3.57553	11.1765	3.56086	24.2316	18.516	23.979	26.5705	7.41841	G1
Gorai.008G167700.1	0.56721	4.42954	18.2274	0.865962	0.446941	2.95229	0.01	1.33385	1.46179	0.01	0.01	4.39609	G1
Gorai.009G184900.1	83.6635	128.161	90.0322	16.4533	16.3133	26.7815	45.1956	18.8962	31.4285	36.5533	32.7022	48.6318	G1
Gorai.002G005300.1	21.8376	28.3491	79.5376	29.4427	10.2796	29.7337	21.913	27.3439	33.6212	10.5274	23.6507	34.3445	G1
Gorai.011G146800.1	10.2098	23.9195	6.35196	3.46385	0.446941	0.84351	0.01	0.889233	0.730896	30.7048	11.6794	3.02231	G1
Gorai.012G062300.1	81.3947	61.1277	24.5793	2.88654	7.37453	6.95896	3.56086	7.55848	11.2071	45.3261	101.902	5.22036	G1
Gorai.011G124000.1	4.25408	3.83894	10.2184	2.59789	6.92758	1.8979	1.64348	1.77847	1.94906	1.16971	2.33587	2.19805	G1
Gorai.007G304500.1	222.346	1066.93	180.064	36.0818	11.397	18.5572	195.574	8.89233	23.6323	53.5141	252.566	43.6862	G1
Gorai.003G008200.2	1.98524	4.72485	8.56134	4.61847	0.446941	0.421755	2.1913	0.666925	1.94906	2.04699	1.45992	1.37378	G1
Gorai.007G073900.1	21.554	63.4901	71.8048	0.577308	0.01	0.01	0.01	0.444616	0.01	0.87728	2.33587	37.9163	G1
Gorai.002G123400.1	8.22455	1.18121	3.31407	1.15462	0.01	3.16316	0.821738	1.33385	3.89811	0.01	0.583968	6.04463	G1
Gorai.004G196400.4	29.4949	48.725	44.4637	12.1235	11.8439	9.27862	14.5174	10.4485	8.52712	30.9972	35.622	9.3417	G1
Gorai.011G003000.1	23.8228	16.8323	9.38986	0.01	3.35206	3.37404	3.01304	3.55693	4.38538	10.5274	25.1106	1.64853	G1
Gorai.005G126600.1	7.65734	13.2886	3.59024	0.01	2.01123	3.58492	1.09565	0.889233	4.38538	0.01	16.0591	3.57183	G1
Gorai.006G174400.1	15.5983	10.3356	2.48555	4.90712	0.893882	3.16316	1.91739	2.00077	2.92359	4.3864	18.395	2.19805	G1
Gorai.012G149100.1	0.01	1.47651	12.1516	0.01	0.01	0.01	0.01	0.01	0.01	0.01	0.01	0.549512	G1
Gorai.010G045500.1	0.01	0.01	3.59024	0.01	0.01	0.01	0.01	0.01	0.01	0.01	0.01	0.01	G1
Gorai.002G081000.1	132.16	163.598	140.019	43.0095	13.4082	36.4818	63.5477	27.7885	39.4684	59.3626	80.5875	110.177	G1
Gorai.011G129400.1	106.068	114.578	94.7271	50.2258	23.0175	63.8959	39.9912	34.2355	74.0642	44.7413	146.284	64.0181	G1
Gorai.010G178900.1	8.22455	7.38257	10.2184	0.865962	0.893882	2.74141	2.1913	2.22308	1.94906	2.04699	1.16794	9.3417	G1
Gorai.004G291400.1	113.442	211.437	146.095	64.3699	10.2796	16.2376	81.0781	17.7847	34.3521	30.4124	145.7	23.9038	G1
Gorai.006G135300.1	0.01	0.01	9.38986	0.01	0.01	0.01	0.01	0.01	0.01	0.01	0.01	0.01	G1
Gorai.013G261600.4	119.114	158.282	139.743	33.1952	8.49188	24.4618	78.8868	24.0093	38.4939	45.3261	98.6905	57.9735	G1
Gorai.007G232900.1	103.516	106.014	26.7887	2.02058	8.93882	12.6527	3.56086	7.11386	12.9125	87.728	76.7918	1.92329	G1
Gorai.006G150600.1	4.53768	29.8256	113.507	4.90712	5.36329	45.1278	7.12173	23.787	49.2137	2.63184	11.9713	11.8145	G1
Gorai.011G292000.1	4.25408	15.0604	14.0848	0.01	21.4532	0.84351	0.01	6.00232	0.01	3.50912	0.01	0.549512	G1
Gorai.010G022200.1	0.56721	13.5839	66.2814	0.01	0.670411	4.21755	0.01	0.01	0.730896	1.16971	2.04389	0.549512	G1
Gorai.005G110500.1	0.01	4.42954	6.62814	0.01	0.01	0.01	1.09565	0.01	0.487264	0.01	0.875952	0.01	G1
Gorai.002G130600.1	13.3294	39.5706	14.9133	1.15462	6.0337	7.38072	0.01	7.11386	7.30896	23.6866	11.6794	2.19805	G1
Gorai.003G184200.1	15.5983	10.0403	2.20938	0.865962	5.81023	6.32633	1.09565	4.66847	4.62901	4.3864	8.17555	0.549512	G1
Gorai.005G231300.1	10.4934	16.8323	20.7129	2.88654	0.01	3.58492	3.28695	0.666925	0.974529	14.0365	13.7232	0.01	G1
Gorai.013G160500.1	21.2704	33.9598	42.5305	2.88654	13.8552	12.8635	6.02608	14.45	13.887	21.0547	20.1469	18.1339	G1
Gorai.011G037400.1	15.8819	22.7383	12.7039	3.46385	0.893882	2.53053	2.46521	2.6677	5.60354	10.5274	6.71563	0.01	G1
Gorai.007G160300.1	377.762	269.316	313.732	65.2358	25.9226	59.8892	30.1304	47.1293	75.7696	112.584	98.1066	28.8494	G1
Gorai.012G073600.1	13.0458	17.7182	140.296	4.04116	0.893882	10.9656	4.65651	5.3354	25.0941	2.92427	9.63547	17.5844	G1
Gorai.006G109100.1	14.7475	46.9532	35.6262	7.50501	2.45818	34.7948	10.4087	12.0046	25.5814	2.63184	3.21182	14.0125	G1
Gorai.002G254700.1	238.795	495.223	292.19	153.275	61.0074	134.329	133.943	81.1425	183.211	187.446	244.098	182.438	G1
Gorai.001G103000.1	62.6767	127.866	59.377	4.61847	7.82147	11.5983	3.83478	9.78156	22.1705	31.5821	36.79	3.84658	G1
Gorai.013G088400.1	0.01	4.72485	2.48555	0.01	0.01	0.01	0.01	0.666925	0.974529	0.01	0.01	0.01	G1
Gorai.009G302200.1	84.7979	69.1009	107.431	10.9689	4.91635	10.333	11.5043	10.6708	14.6179	35.3836	48.4693	16.7601	G1
Gorai.007G221300.1	0.56721	20.0806	0.828517	0.01	0.01	0.01	0.01	0.01	0.01	0.01	0.01	0.01	G1
Gorai.005G022400.1	7.37373	32.7786	8.28517	2.59789	1.11735	6.11545	0.01	2.22308	8.52712	5.26368	6.13166	1.09902	G1
Gorai.002G085300.1	60.9751	19.49	7.45665	0.577308	9.38576	5.06106	1.36956	1.77847	5.35991	28.073	9.34348	0.824267	G1
Gorai.005G238900.1	25.5245	6.20136	6.62814	2.59789	1.34082	2.53053	3.83478	3.11232	4.87264	11.1122	7.88356	3.29707	G1
Gorai.012G153600.1	62.6767	86.5238	200.501	70.1429	21.0062	77.8138	60.2608	60.9125	97.4529	57.3156	31.5343	78.0306	G1
Gorai.001G199000.1	1.41803	2.36242	7.45665	0.01	0.893882	1.05439	0.01	0.01	1.21816	1.16971	0.01	0.01	G1
Gorai.001G158300.1	32.8982	38.98	16.5703	3.7525	0.893882	1.26527	13.9695	2.22308	4.14175	18.4229	34.7461	1.37378	G1
Gorai.013G142800.1	41.4063	120.188	104.117	18.7625	31.9563	24.8836	22.4608	40.0155	31.1849	40.0625	40.0018	39.0153	G1
Gorai.012G111500.1	35.7342	108.671	168.741	6.9277	3.35206	11.3874	8.49129	12.0046	22.1705	8.48038	16.3511	27.4756	G1
Gorai.004G101400.1	0.01	0.01	6.07579	0.01	0.01	0.01	2.46521	0.01	0.01	0.01	0.01	0.01	G1
Gorai.009G052600.1	16.7327	14.7651	21.5414	2.02058	2.45818	3.37404	5.20434	1.11154	0.974529	22.2244	12.5553	2.19805	G1
Gorai.008G069900.2	31.4802	57.8794	21.2653	2.88654	1.34082	2.10878	3.28695	0.666925	5.84717	24.2714	11.0954	0.824267	G1
Gorai.005G140100.1	85.3651	77.96	108.536	36.9477	36.2022	42.1755	21.913	38.0147	38.7375	63.4566	20.4389	32.9707	G1
Gorai.011G129000.1	0.850815	6.20136	9.9422	0.01	0.01	0.01	0.01	0.01	0.01	0.01	0.583968	2.74756	G1
Gorai.005G253000.1	31.7638	62.0136	49.1587	31.4633	25.6991	23.4074	10.4087	20.6747	21.196	90.9447	23.3587	19.7824	G1
Gorai.008G147200.1	1.70163	15.6511	14.9133	0.01	0.01	0.421755	0.01	0.666925	1.21816	0.584853	0.875952	1.37378	G1
Gorai.009G445500.1	0.01	0.590606	3.86641	0.01	2.45818	0.421755	0.01	0.01	0.01	0.01	0.583968	0.01	G1
Gorai.010G213400.1	8.50815	12.4027	14.0848	2.59789	2.45818	5.27194	11.2304	4.00155	3.89811	0.01	1.7519	11.8145	G1
Gorai.005G248500.2	87.0668	157.692	344.387	48.2052	24.3583	58.8349	46.839	45.1286	53.3554	45.3261	72.12	46.159	G1
Gorai.009G165100.1	22.1212	26.282	19.3321	3.1752	0.893882	9.06774	0.547825	2.44539	9.01439	5.26368	6.13166	2.74756	G1
Gorai.012G175400.1	55.8702	62.8995	238.889	90.3487	26.8165	65.5829	51.4956	44.2393	86.733	39.77	40.0018	99.7363	G1
Gorai.011G026300.1	1932.77	2889.54	1176.77	646.008	1233.11	225.85	1079.76	203.857	347.663	3536.02	6425.4	174.745	G1
Gorai.009G168000.1	3.40326	2.06712	12.9801	0.865962	2.2347	1.26527	6.84781	1.11154	1.46179	2.33941	2.04389	5.22036	G1
Gorai.013G133000.1	142.937	118.712	115.992	33.4839	41.5655	26.1488	54.2347	27.1216	40.6866	138.903	183.658	30.7726	G1
Gorai.004G090200.1	76.0062	86.2285	183.102	8.94828	18.995	11.1765	16.4348	13.1162	18.516	35.0912	31.8262	9.61645	G1
Gorai.013G038000.1	16.1655	26.282	44.7399	12.1235	11.6205	13.4962	15.8869	16.0062	21.6833	16.9608	9.34348	13.1883	G1
Gorai.001G228200.1	9.07536	31.8927	17.9512	6.9277	2.45818	2.95229	6.02608	5.11309	6.8217	6.72581	7.88356	6.31938	G1
Gorai.004G268900.1	290.695	209.074	231.985	157.028	49.8339	102.697	108.195	78.6971	99.6455	188.615	96.0627	184.911	G1
Gorai.010G201500.1	0.01	2.06712	4.14258	0.01	0.01	0.01	0.01	0.01	0.01	0.01	0.01	0.01	G1
Gorai.008G014000.1	21.2704	39.5706	9.66603	1.15462	4.02247	5.6937	2.46521	3.33462	4.62901	9.94251	25.6946	4.9456	G1
Gorai.012G119800.1	15.5983	2.65773	1.65703	1.15462	3.12859	2.74141	2.1913	0.444616	3.65448	2.04699	5.83968	0.549512	G1
Gorai.012G076900.1	15.8819	44.886	34.7977	25.4016	15.6429	18.979	22.4608	12.8939	12.6689	17.5456	14.0152	45.0599	G1
Gorai.009G159100.1	44.2424	25.6914	13.5324	4.90712	3.35206	2.74141	5.20434	4.22386	6.33444	51.7595	13.7232	3.02231	G1
Gorai.004G132500.2	30.6293	61.423	65.729	5.77308	2.2347	8.85686	6.02608	3.11232	8.52712	10.5274	10.5114	3.84658	G1
Gorai.012G083000.1	14.7475	11.2215	8.56134	1.73192	7.37453	15.3941	6.5739	9.11464	11.2071	4.97125	18.687	14.0125	G1
Gorai.013G066800.1	9.64257	8.56379	20.1606	4.61847	1.56429	0.632633	4.3826	2.22308	1.46179	11.1122	5.54769	1.09902	G1
Gorai.007G304400.1	155.132	469.827	89.756	205.81	16.3133	8.85686	244.056	13.7831	10.4762	23.3941	153	69.2385	G1
Gorai.012G186500.1	125.637	21.5571	29.5504	0.01	0.01	0.01	0.01	0.01	0.01	7.89552	2.33587	53.5774	G1
Gorai.006G235400.1	58.4226	85.6379	27.6172	5.19577	1.56429	11.8091	8.7652	6.22463	21.6833	26.026	47.5934	5.49512	G1
Gorai.009G012900.1	240.781	152.376	635.472	139.131	52.5156	207.293	134.765	130.05	228.527	24.2714	34.7461	76.1073	G1
Gorai.006G159400.1	193.702	274.927	110.193	34.9271	16.7603	42.8082	67.9303	20.6747	41.6611	37.723	213.44	116.496	G1
Gorai.006G028400.1	11.0606	10.3356	16.018	2.02058	0.670411	5.27194	1.09565	2.00077	8.52712	8.18795	2.91984	0.824267	G1
Gorai.005G060200.1	4.82129	6.49666	45.8446	1.44327	0.446941	0.421755	0.01	0.666925	0.01	0.01	0.01	1.92329	G1
Gorai.012G119300.1	3.97047	0.885909	1.93321	0.01	0.01	0.01	0.01	0.889233	0.730896	0.01	0.01	1.37378	G1
Gorai.010G098800.2	7.37373	5.90606	20.4367	8.37097	4.02247	5.27194	4.93043	4.89078	8.28349	3.21669	6.71563	6.86889	G1
Gorai.009G090600.1	12.4786	7.08727	17.1227	0.01	1.11735	1.26527	24.926	0.889233	5.35991	7.6031	32.9942	7.14365	G1
Gorai.001G183600.1	359.044	25.3961	48.8825	38.6796	1.56429	11.8091	59.7129	9.78156	13.3998	20.1774	30.9503	154.687	G1
Gorai.002G174600.1	0.01	7.38257	46.9493	0.01	0.446941	0.01	0.01	0.01	0.01	0.01	0.01	0.549512	G1
Gorai.007G175400.1	28.9277	28.6444	147.752	7.79366	3.35206	30.5773	26.0217	20.897	34.1085	5.26368	21.6068	26.3766	G1
Gorai.003G037300.1	23.2556	43.4095	33.9692	4.90712	4.46941	6.74808	8.7652	5.11309	7.06533	29.8275	44.0896	5.76987	G1
Gorai.013G184800.1	0.01	10.9262	37.2833	0.01	2.01123	4.00667	0.01	2.00077	11.2071	0.584853	10.5114	0.01	G1
Gorai.013G184700.1	0.56721	52.8592	217.9	0.01	4.24594	24.4618	0.01	9.78156	51.1627	0.01	65.6964	0.01	G1
Gorai.011G165200.1	8.79176	23.3289	74.5665	0.01	2.2347	2.53053	0.547825	1.33385	4.62901	0.584853	0.01	16.2106	G1
Gorai.001G132400.1	9.64257	22.443	27.3411	3.7525	1.56429	5.48282	16.7087	3.33462	7.5526	9.65008	12.8473	7.41841	G1
Gorai.009G016900.1	27.7933	80.6177	69.8716	28.5768	89.3882	18.7681	16.1608	14.2277	16.567	51.7595	16.3511	12.0893	G1
Gorai.006G149300.1	21.2704	59.9465	30.6551	13.8554	4.69288	6.74808	31.7739	3.55693	8.77076	10.8198	23.9427	32.1464	G1
Gorai.008G235900.1	19.5688	7.67788	9.66603	3.7525	2.01123	3.37404	3.28695	2.6677	2.92359	16.9608	21.8988	1.09902	G1
Gorai.010G130400.1	136.981	77.96	55.5106	48.4939	14.9725	35.4274	64.6434	63.3578	43.1229	47.0807	76.7918	63.7433	G1
Gorai.007G051100.1	0.01	2.65773	6.62814	0.01	0.01	0.01	0.01	0.01	0.01	0.01	0.583968	0.549512	G1
Gorai.007G162300.1	5.3885	12.4027	14.361	0.01	0.446941	3.58492	0.01	1.33385	2.19269	2.33941	0.01	3.57183	G1
Gorai.N026500.1	336.072	77.3694	72.081	69.277	5.36329	21.2986	116.687	37.3478	18.7597	0.01	0.01	111.826	G1
Gorai.010G092900.1	18.7179	54.631	86.4419	2.30923	4.46941	2.53053	4.3826	11.1154	12.6689	1.46213	6.13166	15.1116	G1
Gorai.002G199100.1	0.01	3.54364	8.28517	0.01	0.01	0.01	0.01	0.01	0.01	0.01	0.01	0.549512	G1
Gorai.009G418800.1	32.8982	56.9935	82.8517	15.01	8.49188	15.8158	13.4217	12.4493	15.5925	34.5064	19.8549	12.364	G1
Gorai.004G047600.1	113.158	55.2216	38.6641	16.1646	1.78776	5.27194	12.6	4.66847	11.2071	37.723	77.9597	4.67085	G1
Gorai.N003200.1	2.83605	26.282	12.4278	0.01	1.34082	4.63931	0.01	0.889233	4.38538	0.01	5.54769	0.824267	G1
Gorai.011G190300.1	10.4934	14.1745	22.9223	6.35039	5.36329	3.37404	14.2435	10.2262	8.77076	17.5456	9.0515	9.89121	G1
Gorai.005G138500.1	0.01	2.06712	4.69493	0.01	0.01	0.01	0.01	0.01	0.01	0.01	0.01	0.01	G1
Gorai.N004000.1	15.8819	3.83894	10.7707	0.01	0.01	0.01	0.01	0.01	0.01	0.01	1.7519	11.8145	G1
Gorai.010G136000.1	11.3442	50.4968	16.8465	8.37097	9.38576	31.2099	22.1869	10.4485	28.2613	11.4046	13.1393	21.7057	G1
Gorai.003G118600.1	2.83605	4.72485	19.6082	2.88654	2.45818	4.85019	4.3826	2.00077	2.67995	2.04699	7.59158	3.29707	G1
Gorai.001G035100.1	158.819	156.511	121.516	32.6179	47.3757	53.352	42.4564	41.5716	55.7918	119.895	82.6314	59.8968	G1
Gorai.001G116200.1	18.1507	5.61076	4.69493	5.48443	0.446941	4.00667	4.93043	2.44539	3.89811	7.6031	16.0591	5.49512	G1
Gorai.010G127100.1	15.8819	106.014	112.954	3.7525	2.45818	5.48282	1.64348	3.33462	1.46179	9.35766	7.59158	32.1464	G1
Gorai.011G083100.1	3.11966	2.65773	5.24727	1.44327	0.01	0.632633	1.36956	0.01	0.730896	1.16971	1.16794	0.549512	G1
Gorai.005G081700.1	5.6721	59.0606	3.86641	0.01	0.01	0.421755	1.91739	0.01	0.01	0.584853	1.45992	1.09902	G1
Gorai.006G185700.1	9.35897	12.698	7.73282	5.77308	4.91635	6.11545	4.10869	4.44616	5.60354	6.43339	4.96373	2.19805	G1
Gorai.010G251300.1	9.07536	22.1477	12.7039	0.01	3.35206	4.85019	1.36956	2.6677	5.35991	12.8668	21.3148	1.37378	G1
Gorai.009G065200.1	0.850815	7.38257	8.56134	0.01	2.01123	1.68702	0.01	1.11154	0.01	0.01	0.583968	1.37378	G1
Gorai.002G144400.1	7.94094	22.7383	31.4836	0.01	1.11735	0.421755	0.821738	0.01	0.487264	0.01	1.7519	11.265	G1
Gorai.009G323300.1	66.9308	192.833	251.593	22.8037	12.9613	23.1965	18.3521	14.45	24.6068	69.0127	90.223	21.1562	G1
Gorai.012G081500.1	96.9929	53.4498	47.7778	0.01	0.446941	2.31965	1.09565	0.889233	2.43632	1.16971	3.21182	28.8494	G1
Gorai.009G172600.1	45.6604	76.7788	145.543	36.3704	16.5368	14.9723	30.4043	16.2285	19.0033	30.7048	91.3909	29.9484	G1
Gorai.002G182000.2	0.850815	11.2215	6.62814	1.44327	0.893882	1.68702	1.36956	0.889233	0.01	1.46213	0.01	1.64853	G1
Gorai.010G232600.1	97.2765	48.4297	52.7489	29.1541	4.46941	9.48949	27.1173	9.78156	12.9125	20.7623	21.0228	45.8842	G1
Gorai.011G214000.1	10.4934	35.7317	66.8337	5.48443	2.2347	4.63931	14.7913	5.78001	6.33444	6.72581	12.8473	19.5077	G1
Gorai.010G202800.1	10.2098	11.2215	10.2184	0.01	0.01	0.421755	0.01	0.666925	0.01	0.584853	0.01	19.7824	G1
Gorai.013G081400.1	33.4654	18.0135	10.4945	2.88654	0.670411	3.16316	3.56086	1.33385	5.35991	10.8198	22.1908	0.01	G1
Gorai.007G209500.1	9.07536	32.7786	99.9744	12.4121	16.5368	20.666	13.9695	13.1162	22.9014	9.65008	13.7232	28.8494	G1
Gorai.006G138900.1	2.83605	165.665	204.92	0.01	0.01	0.421755	1.36956	0.01	0.01	0.01	10.5114	66.2161	G1
Gorai.012G149000.1	0.850815	10.0403	9.11369	0.865962	0.446941	0.84351	1.36956	0.444616	0.974529	4.97125	1.16794	1.37378	G1
Gorai.009G182800.1	28.9277	23.9195	65.1767	8.37097	0.670411	4.85019	9.31303	2.22308	8.03986	6.43339	7.00761	14.2873	G1
Gorai.005G084300.1	7.37373	7.08727	14.9133	6.35039	10.2796	5.27194	4.93043	5.55771	5.35991	2.92427	5.25571	3.57183	G1
Gorai.004G192200.1	93.8733	139.678	75.9474	18.7625	25.2522	22.9857	39.4434	28.6778	39.4684	39.1852	30.3663	76.9316	G1
Gorai.003G013900.1	56.4374	50.2015	49.9872	10.3915	4.24594	16.4485	8.7652	17.34	20.7087	29.5351	39.7098	18.1339	G1
Gorai.006G256600.1	32.8982	40.1612	48.6063	42.7208	12.7378	15.3941	32.0478	27.5662	20.2215	47.3731	47.3014	21.1562	G1
Gorai.010G129600.1	4.53768	11.2215	18.5035	8.65962	1.34082	4.42843	6.29999	3.11232	6.33444	8.18795	4.37976	4.12134	G1
Gorai.009G327000.1	0.01	8.26848	17.675	0.577308	0.01	0.421755	0.821738	0.01	0.01	1.75456	2.04389	0.01	G1
Gorai.005G084000.1	6.23931	14.7651	4.9711	1.44327	0.01	0.421755	2.73913	0.889233	1.46179	1.46213	2.62785	1.37378	G1
Gorai.013G084000.1	132.16	90.0674	87.5466	39.257	78.4381	58.4131	32.8695	74.9179	46.7774	62.2869	87.5952	91.4937	G1
Gorai.005G178700.1	236.527	82.0942	58.8247	76.2047	16.7603	50.3998	67.3825	32.6793	27.7741	26.9033	55.4769	113.199	G1
Gorai.011G207500.1	113.726	42.2283	184.207	33.1952	3.57553	21.9313	56.1521	14.8947	30.9413	28.073	46.4254	59.0725	G1
Gorai.011G075700.1	0.01	0.590606	9.66603	0.01	0.01	0.632633	1.64348	0.444616	0.01	0.01	0.01	1.37378	G1
Gorai.007G037800.1	58.9899	58.47	18.5035	11.2575	1.56429	8.4351	68.7521	6.00232	8.77076	7.6031	25.9866	36.2678	G1
Gorai.001G067000.1	8.79176	21.5571	3.31407	0.01	3.799	1.8979	0.01	2.22308	2.67995	9.94251	7.2996	0.01	G1
Gorai.005G200600.1	11.0606	1.18121	1.65703	2.02058	1.34082	0.01	2.46521	3.11232	1.70542	3.21669	1.7519	2.19805	G1
Gorai.004G143300.1	177.253	159.464	191.111	51.3804	50.0574	78.8682	38.6217	64.2471	75.526	67.5506	58.3968	76.1073	G1
Gorai.009G174600.1	0.01	16.8323	14.0848	0.01	0.01	0.01	1.64348	2.00077	1.21816	1.75456	1.16794	1.09902	G1
Gorai.004G068000.1	235.392	298.551	329.474	72.1635	19.6654	91.9426	113.4	72.2502	85.5149	113.169	278.845	224.201	G1
Gorai.001G181300.1	12.7622	4.42954	2.48555	0.01	1.11735	0.632633	0.01	0.01	0.730896	2.63184	4.08777	0.549512	G1
Gorai.005G062700.1	0.850815	0.885909	4.14258	0.01	0.01	0.01	1.64348	0.01	0.01	0.584853	0.01	0.01	G1
Gorai.011G073900.1	25.5245	17.1276	16.018	5.48443	2.01123	4.63931	6.84781	3.33462	7.79623	15.4986	19.2709	7.41841	G1
Gorai.009G219000.1	124.219	99.2218	122.344	33.1952	33.9675	56.0934	60.5347	38.4593	53.8427	169.608	319.43	21.1562	G1
Gorai.013G145600.1	126.204	83.5707	270.097	84.8643	26.146	58.2022	58.0695	52.6871	77.2314	67.2581	62.1926	97.5383	G1
Gorai.003G101600.1	149.743	104.242	129.525	32.3293	5.36329	21.9313	10.4087	16.6731	28.2613	126.036	106.866	16.4853	G1
Gorai.008G001000.1	4.25408	7.08727	25.684	6.06174	4.24594	4.63931	7.94346	6.44694	9.01439	5.26368	9.0515	4.67085	G1
Gorai.003G010900.1	39.1375	21.8524	40.3212	11.5462	11.6205	18.5572	18.6261	21.7862	18.0288	10.2349	12.8473	24.728	G1
Gorai.009G121800.3	4.82129	4.42954	9.66603	0.01	0.01	0.01	5.75216	2.22308	2.67995	2.04699	2.33587	1.92329	G1
Gorai.004G037900.2	130.742	180.725	65.4528	8.65962	12.7378	28.8902	45.4695	17.34	38.0066	43.5716	307.751	24.728	G1
Gorai.002G056400.1	51.6161	81.2083	49.711	33.4839	17.2072	21.0878	34.2391	20.897	22.1705	64.6263	40.2938	47.5327	G1
Gorai.013G009800.1	14.7475	7.97318	18.7797	2.88654	0.01	1.47614	14.2435	1.33385	1.70542	6.43339	5.83968	2.19805	G1
Gorai.001G047200.1	3.11966	12.698	27.6172	1.73192	1.34082	4.00667	3.56086	2.44539	3.65448	8.7728	12.2633	0.549512	G1
Gorai.011G093400.1	59.2735	117.235	104.945	25.9789	25.9226	24.2509	21.913	20.4524	24.8505	61.9945	72.996	37.092	G1
Gorai.008G063000.1	0.01	9.15439	14.6371	0.01	0.01	0.01	0.01	0.444616	0.01	0.01	1.45992	4.12134	G1
Gorai.004G005000.1	6.23931	8.26848	4.14258	0.01	0.446941	6.53721	0.547825	1.77847	9.74529	0.01	5.83968	0.549512	G1
Gorai.004G104000.1	4.82129	7.38257	10.7707	4.61847	0.446941	1.05439	1.36956	1.11154	2.67995	4.67883	4.67174	3.29707	G1
Gorai.005G002300.1	66.08	88.5909	56.3391	31.752	18.995	37.1145	14.7913	23.3424	28.0177	65.796	28.0304	59.0725	G1
Gorai.013G244000.1	33.1818	58.7653	26.7887	19.6285	2.68165	4.85019	52.0434	7.55848	4.38538	43.864	11.0954	12.0893	G1
Gorai.009G349200.1	31.1966	30.7115	29.5504	5.48443	13.4082	14.1288	5.47825	12.227	12.4252	27.7805	57.2288	5.49512	G1
Gorai.005G089200.1	0.01	1.18121	11.3231	0.01	1.11735	0.421755	0.01	0.444616	1.21816	0.01	0.583968	0.01	G1
Gorai.008G190500.1	0.01	0.01	3.86641	0.01	0.01	0.01	0.821738	0.01	0.01	0.01	0.01	0.01	G1
Gorai.008G011000.1	221.212	303.276	162.942	6.35039	5.36329	4.42843	10.9565	2.89001	9.50165	102.934	143.656	1.92329	G1
Gorai.011G030000.1	9.35897	31.3021	75.1189	1.15462	1.56429	12.6527	1.36956	7.11386	15.8361	1.75456	7.88356	42.0376	G1
Gorai.011G125000.1	50.4817	107.786	105.774	13.8554	13.8552	10.5439	10.1348	11.7823	13.6434	29.2427	28.3224	22.53	G1
Gorai.007G376200.1	0.850815	3.83894	12.9801	1.73192	4.91635	3.37404	2.1913	3.33462	3.89811	1.16971	0.875952	2.19805	G1
Gorai.001G118800.1	49.3473	29.235	6.35196	9.81424	2.01123	7.16984	7.66955	7.11386	1.21816	19.0077	2.33587	20.3319	G1
Gorai.002G264100.1	9.35897	7.67788	21.5414	12.7008	1.34082	7.38072	3.83478	5.78001	8.03986	9.35766	5.25571	4.12134	G1
Gorai.007G082500.1	21.2704	53.1545	54.6821	4.32981	5.13982	11.1765	3.83478	11.1154	7.06533	13.4516	9.0515	16.7601	G1
Gorai.006G194700.1	564.658	2116.44	827.965	202.058	130.73	359.335	716.281	172.733	646.843	587.778	975.226	183.262	G1
Gorai.011G045500.1	716.954	7095.24	8305.33	13.5667	11.1735	48.9236	22.7347	60.0232	31.1849	30.12	312.715	725.63	G1
Gorai.011G002000.4	45.6604	53.1545	32.3122	3.7525	23.2409	42.1755	4.10869	25.1208	38.7375	28.6578	17.227	6.31938	G1
Gorai.013G226700.2	1.41803	13.8792	14.9133	1.15462	1.11735	1.05439	1.36956	0.444616	2.19269	2.04699	2.91984	4.67085	G1
Gorai.011G110300.1	9.35897	22.1477	36.7309	1.73192	43.3533	5.90457	6.29999	15.7839	8.77076	12.2819	13.7232	4.67085	G1
Gorai.005G091200.1	45.3768	69.3962	20.4367	8.37097	8.26841	5.6937	36.4304	5.78001	4.87264	57.6081	31.8262	20.3319	G1
Gorai.009G428400.1	0.01	1.18121	4.69493	0.01	0.01	0.01	0.01	0.01	0.01	0.01	0.01	0.01	G1
Gorai.003G028800.1	36.8687	85.3425	156.037	10.3915	21.0062	17.7137	10.6826	17.7847	14.1307	30.4124	35.33	11.5397	G1
Gorai.007G049000.1	161.938	711.68	314.836	296.736	46.0349	322.01	151.748	203.857	367.154	121.65	126.137	85.7238	G1
Gorai.010G151200.1	58.4226	43.7048	23.4746	24.2469	6.25717	9.70037	19.7217	10.0039	13.887	29.8275	11.9713	15.9358	G1
Gorai.011G031000.1	62.3931	119.007	71.5286	23.9583	14.0786	12.4418	23.5565	4.00155	7.79623	47.3731	35.622	25.5523	G1
Gorai.006G139600.1	15.0311	9.15439	2.20938	2.02058	0.01	0.632633	0.01	0.01	0.01	4.09397	8.46753	0.01	G1
Gorai.007G077200.1	6.80652	21.2618	32.036	9.23693	0.446941	1.47614	2.46521	1.33385	1.21816	7.01824	3.50381	3.02231	G1
Gorai.012G123000.1	7.65734	1.77182	7.18048	0.01	0.446941	0.01	0.01	0.444616	0.487264	0.01	1.7519	2.4728	G1
Gorai.010G210200.1	19.5688	38.3894	16.5703	10.6802	6.92758	11.3874	15.0652	17.34	12.6689	9.94251	16.6431	13.1883	G1
Gorai.010G119800.1	6.23931	16.537	15.7418	10.1029	2.01123	3.58492	6.29999	5.11309	3.16722	19.5926	4.96373	4.9456	G1
Gorai.012G176200.1	691.996	2048.81	5461.86	38.1023	7.82147	41.5429	23.8304	27.1216	62.3698	89.1902	87.8871	235.74	G1
Gorai.005G196000.1	2.55245	6.49666	4.9711	5.19577	0.01	0.01	0.01	0.01	0.01	12.2819	2.91984	0.01	G1
Gorai.N013200.1	1.13442	6.49666	6.90431	0.01	1.78776	0.84351	0.01	0.444616	0.974529	0.87728	2.04389	0.01	G1
Gorai.013G072800.1	23.5392	17.1276	11.0469	11.5462	0.893882	3.58492	8.21738	2.89001	8.77076	10.8198	9.0515	5.22036	G1
Gorai.001G056300.1	509.638	330.149	319.531	247.665	69.4993	219.524	188.178	218.974	245.825	148.553	148.036	237.938	G1
Gorai.008G081300.1	0.01	0.885909	6.35196	0.01	0.01	0.01	0.547825	0.01	0.01	0.01	0.01	0.01	G1
Gorai.005G173900.1	15.8819	67.3291	90.3083	0.01	0.01	0.01	3.56086	0.01	0.487264	0.01	2.91984	35.4435	G1
Gorai.004G283300.1	234.258	66.7385	88.9275	5.19577	1.78776	4.85019	5.20434	4.89078	19.4906	61.9945	81.7555	2.4728	G1
Gorai.009G029900.2	323.593	193.128	181.998	57.1535	4.46941	33.9513	39.9912	18.4516	38.4939	102.934	91.099	89.5704	G1
Gorai.009G425200.1	29.2113	93.9063	20.1606	1.15462	0.893882	3.7958	1.91739	2.22308	3.65448	16.6683	30.0743	1.92329	G1
Gorai.001G199600.1	219.227	160.645	101.355	36.6591	14.3021	30.7881	51.2217	23.5647	38.4939	69.5976	59.2727	64.5676	G1
Gorai.009G184400.1	0.56721	66.7385	95.2794	0.01	0.01	0.01	0.01	0.01	0.01	0.01	3.50381	2.4728	G1
Gorai.001G049600.1	36.0178	50.2015	129.801	15.2987	1.11735	12.2309	43.5521	4.89078	20.4651	8.48038	28.9064	25.827	G1
Gorai.007G066300.1	0.850815	0.885909	4.41876	0.01	0.01	0.421755	0.547825	0.01	0.487264	1.16971	0.01	0.01	G1
Gorai.001G014100.1	22.6884	26.8726	12.9801	0.01	0.01	1.68702	0.01	0.01	1.46179	3.21669	1.45992	1.37378	G1
Gorai.009G445000.1	19.5688	18.0135	9.38986	4.61847	0.01	0.421755	1.36956	1.33385	0.730896	1.16971	1.16794	0.824267	G1
Gorai.009G424200.1	154.565	125.799	242.755	40.4116	55.4207	79.29	25.4739	60.6901	87.2203	96.2084	42.0457	68.1394	G1
Gorai.011G243100.1	14.7475	41.0471	7.18048	2.02058	16.7603	1.26527	3.56086	1.11154	2.67995	8.48038	8.75952	2.74756	G1
Gorai.001G053700.1	69.4832	193.719	140.572	8.37097	9.38576	22.1421	10.4087	10.2262	24.6068	66.0884	70.9521	8.79218	G1
Gorai.009G051900.1	37.4359	37.5035	47.2255	6.63904	8.71535	17.292	8.7652	22.4531	20.2215	14.0365	25.1106	22.2552	G1
Gorai.001G229200.2	19.5688	75.0069	52.7489	1.44327	1.34082	6.53721	1.64348	1.77847	8.03986	7.31067	9.0515	5.22036	G1
Gorai.010G103100.1	212.42	249.826	578.029	78.2253	140.339	101.854	52.5912	146.946	119.867	148.845	38.2499	57.6987	G1
Gorai.010G199700.1	9.64257	7.97318	4.41876	0.865962	0.01	0.01	0.547825	0.666925	0.487264	4.3864	4.67174	0.549512	G1
Gorai.009G202400.3	413.78	443.84	92.7939	22.8037	63.4656	19.1899	20.5434	23.3424	38.4939	293.596	314.467	15.6611	G1
Gorai.001G066800.1	2.26884	3.83894	7.18048	1.73192	0.670411	0.421755	1.36956	0.889233	0.487264	4.97125	1.7519	0.01	G1
Gorai.013G020000.1	603.228	444.431	451.818	103.915	34.191	80.1335	101.895	50.9086	99.4019	220.782	414.033	121.717	G1
Gorai.005G112700.1	0.01	0.01	4.9711	0.01	0.01	0.84351	0.01	0.889233	0.730896	0.01	0.01	0.01	G1
Gorai.010G024900.1	3.11966	9.745	9.11369	0.01	0.01	4.00667	1.91739	0.889233	4.14175	0.01	1.45992	2.4728	G1
Gorai.009G218500.1	0.01	5.31545	4.14258	0.01	0.01	0.01	0.01	0.01	0.01	0.01	0.01	0.01	G1
Gorai.011G009500.1	50.7653	24.8054	121.24	19.3398	7.37453	9.06774	42.7304	7.55848	20.7087	19.3002	35.33	21.1562	G1
Gorai.004G025200.1	20.136	44.886	57.4438	11.2575	14.0786	17.0811	8.7652	13.5608	15.5925	8.7728	15.1832	18.1339	G1
Gorai.004G057700.1	11.6278	18.8994	11.0469	11.2575	2.45818	5.6937	18.3521	6.66925	6.8217	8.7728	7.00761	12.364	G1
Gorai.012G122100.1	0.01	3.54364	10.7707	0.01	0.446941	0.421755	0.821738	0.01	0.01	0.01	3.21182	0.01	G1
Gorai.010G153700.1	5.6721	6.79197	11.0469	0.01	0.01	2.10878	1.09565	1.33385	3.41085	0.01	4.67174	0.01	G1
Gorai.005G267900.1	0.01	1.77182	4.69493	0.01	0.01	0.01	0.01	0.01	0.01	0.01	0.01	0.01	G1
Gorai.004G139100.1	1.70163	34.5504	7.73282	0.865962	1.78776	6.32633	1.91739	2.44539	6.0908	0.584853	14.3072	0.01	G1
Gorai.009G453300.1	3.11966	4.42954	8.28517	0.865962	2.2347	0.421755	1.64348	2.00077	1.94906	1.16971	1.45992	2.4728	G1
Gorai.004G048300.1	3.68687	14.4698	57.1677	8.37097	1.34082	3.16316	4.3826	3.77924	2.19269	0.01	0.875952	15.6611	G1
Gorai.008G285700.1	50.4817	64.376	56.3391	36.6591	12.2909	10.9656	7.66955	14.6723	9.25802	33.9215	18.979	28.0251	G1
Gorai.004G183900.1	11.3442	32.7786	8.56134	6.35039	3.35206	3.58492	2.1913	2.6677	4.38538	23.979	14.5992	2.74756	G1
Gorai.002G092000.1	0.01	4.72485	17.1227	0.01	0.01	0.01	0.01	0.01	0.01	0.584853	0.01	0.01	G1
Gorai.006G252800.1	52.7505	12.1074	31.7598	8.65962	0.670411	1.05439	12.8739	3.33462	1.70542	14.0365	7.88356	17.5844	G1
Gorai.013G019800.1	26.9425	63.7854	33.9692	16.4533	21.4532	28.4685	12.8739	14.8947	33.3776	35.6761	13.7232	35.7183	G1
Gorai.005G245000.1	249.289	134.953	176.75	120.08	70.3932	188.525	118.056	222.086	237.298	98.5478	120.589	200.572	G1
Gorai.003G057200.1	7.37373	17.1276	36.7309	2.88654	5.81023	6.74808	2.73913	10.4485	9.25802	7.31067	7.00761	4.9456	G1
Gorai.009G263900.1	62.6767	52.8592	57.4438	11.8348	14.7491	16.2376	18.0782	10.2262	17.5415	22.8093	48.4693	42.0376	G1
Gorai.007G322200.1	9.35897	35.4364	278.934	10.1029	3.57553	12.2309	12.3261	2.44539	10.4762	15.4986	39.1258	9.61645	G1
Gorai.012G123700.1	69.7668	126.98	57.1677	5.19577	8.26841	42.5973	11.2304	23.787	53.3554	58.1929	55.7689	20.3319	G1
Gorai.003G061200.1	0.01	6.20136	72.081	0.01	1.34082	0.632633	0.01	0.444616	0.01	0.01	0.01	3.84658	G1
Gorai.004G025800.1	45.0932	41.933	55.5106	9.23693	2.68165	7.38072	19.4478	6.44694	12.1816	42.9867	72.996	7.14365	G1
Gorai.006G195800.1	61.8259	47.2485	47.7778	4.61847	3.799	8.4351	6.5739	4.00155	12.1816	40.0625	53.1411	6.31938	G1
Gorai.002G248400.2	2.26884	0.01	10.2184	0.01	0.01	0.421755	0.01	0.01	0.01	3.50912	0.01	0.01	G1
Gorai.008G109100.1	2.55245	6.79197	6.90431	0.01	2.45818	0.421755	1.09565	0.666925	1.21816	3.21669	12.5553	0.549512	G1
Gorai.007G063900.1	0.56721	12.9933	10.7707	0.01	2.90512	3.58492	0.547825	2.44539	5.11627	0.584853	1.16794	1.37378	G1
Gorai.004G164400.1	0.01	0.01	11.5992	0.01	0.01	0.01	0.01	0.666925	0.01	0.584853	0.01	0.01	G1
Gorai.002G190000.1	9.35897	2.06712	12.1516	2.59789	2.01123	1.26527	4.93043	1.55616	2.43632	14.6213	1.16794	3.29707	G1
Gorai.008G132900.1	2.26884	1.47651	15.7418	0.865962	0.01	3.58492	2.1913	3.11232	3.16722	0.87728	1.16794	3.02231	G1
Gorai.007G255600.1	18.7179	16.8323	35.0739	23.381	6.48064	9.70037	25.7478	12.227	12.6689	26.026	15.7671	12.6388	G1
Gorai.001G228000.1	108.054	74.4163	133.667	20.4944	8.26841	40.6994	25.7478	23.5647	47.021	42.6943	51.9731	10.166	G1
Gorai.007G084500.2	20.7032	102.175	67.9384	28.8654	8.26841	35.6383	27.1173	24.2316	52.6245	20.4699	42.0457	23.9038	G1
Gorai.007G213400.1	7.37373	2.95303	16.5703	4.61847	0.893882	0.84351	1.36956	1.11154	1.21816	3.50912	0.01	1.37378	G1
Gorai.007G307600.1	60.1243	155.92	539.641	3.7525	5.81023	26.5706	27.9391	17.5624	22.6578	43.2792	97.8146	15.6611	G1
Gorai.006G156700.2	330.4	99.8124	155.761	102.761	7.37453	76.5486	59.9869	63.5802	78.6932	96.7932	57.2288	173.646	G1
Gorai.002G200200.1	0.01	4.72485	7.45665	1.44327	4.02247	0.01	0.01	0.01	0.01	0.01	0.01	0.549512	G1
Gorai.011G184100.1	19.2851	13.2886	9.66603	0.577308	2.90512	6.11545	1.09565	8.44771	5.84717	5.26368	25.6946	4.67085	G1
Gorai.013G141100.1	0.56721	0.590606	10.2184	0.01	0.446941	1.05439	0.01	0.01	1.46179	0.01	0.01	0.549512	G1
Gorai.003G163300.1	18.4343	78.8459	186.969	9.23693	6.48064	17.9246	30.1304	14.6723	30.454	3.50912	16.9351	32.1464	G1
Gorai.005G239600.1	39.9883	107.786	66.8337	6.63904	38.2135	23.8292	9.86085	20.897	33.3776	79.2476	75.9158	13.463	G1
Gorai.005G168800.1	0.01	0.885909	3.86641	0.01	0.01	0.01	0.01	0.01	0.01	0.01	0.01	0.01	G1
Gorai.007G320800.1	31.7638	89.7721	191.387	51.9577	13.4082	22.5639	32.3217	12.8939	11.4507	76.6158	41.4617	9.61645	G1
Gorai.003G077700.1	0.01	0.01	4.41876	0.01	0.01	0.01	0.01	0.01	0.01	0.01	0.01	0.549512	G1
Gorai.003G030600.1	5.3885	2.36242	1.10469	0.01	0.01	0.01	0.01	0.01	0.01	0.01	0.01	2.74756	G1
Gorai.012G051100.1	12.7622	15.3558	7.73282	8.65962	2.68165	1.8979	4.3826	1.33385	1.94906	9.35766	3.79579	6.86889	G1
Gorai.013G231600.1	3.97047	8.56379	10.7707	0.01	0.01	0.01	0.01	0.01	0.01	0.01	0.01	15.1116	G1
Gorai.005G169000.1	143.504	238.014	260.154	61.4833	23.4644	28.8902	81.6259	37.1255	23.6323	76.031	125.261	124.739	G1
Gorai.005G107100.1	1.41803	5.61076	19.8844	5.77308	3.799	4.42843	1.91739	4.66847	4.14175	6.14096	2.91984	8.79218	G1
Gorai.001G067100.1	0.56721	8.85909	15.7418	0.01	0.670411	0.01	0.547825	0.01	0.487264	0.01	0.875952	1.37378	G1
Gorai.001G163700.1	1.98524	27.7585	22.9223	0.01	0.01	1.26527	5.75216	0.444616	0.487264	1.75456	11.6794	0.549512	G1
Gorai.002G149400.1	55.0194	202.283	255.459	41.5662	17.6542	36.4818	100.526	31.5678	45.5592	14.6213	91.3909	122.816	G1
Gorai.005G018800.1	0.01	7.38257	6.07579	0.01	0.446941	0.632633	0.01	0.01	0.487264	0.87728	0.01	0.01	G1
Gorai.001G168500.1	21.2704	53.1545	50.8157	4.61847	24.3583	7.16984	6.5739	9.78156	9.25802	23.979	44.9655	12.364	G1
Gorai.009G309100.1	96.1421	62.3089	54.4059	33.4839	35.7553	47.0257	20.8174	51.1309	41.1738	32.4594	28.3224	83.5258	G1
Gorai.007G157500.1	123.368	173.343	56.063	8.08231	9.60923	16.6593	7.12173	13.3385	22.6578	47.6656	58.9807	26.3766	G1
Gorai.002G031100.1	1.98524	12.1074	8.83751	0.01	0.01	0.632633	0.01	0.666925	0.730896	2.04699	2.62785	0.549512	G1
Gorai.011G249000.1	3.11966	63.7854	121.24	0.01	0.01	0.84351	0.01	0.01	0.730896	0.01	0.583968	6.86889	G1
Gorai.011G230400.1	2.26884	10.6309	9.38986	1.44327	2.45818	0.84351	0.547825	0.444616	0.487264	1.46213	2.33587	4.67085	G1
Gorai.012G086400.2	54.4522	76.7788	177.026	36.9477	11.8439	19.6116	26.5695	18.007	29.4795	33.6291	40.0018	39.8396	G1
Gorai.005G256600.1	1.13442	8.56379	13.5324	0.01	0.01	0.01	0.547825	0.01	1.21816	0.01	0.01	0.01	G1
Gorai.011G233600.1	78.5586	75.8929	48.3302	6.63904	9.60923	19.6116	8.7652	13.3385	22.4142	18.1305	143.364	16.2106	G1
Gorai.002G005500.2	18.1507	10.9262	7.18048	0.01	0.01	0.01	1.09565	0.01	0.01	2.33941	0.583968	5.22036	G1
Gorai.011G067300.1	1.41803	0.01	3.59024	0.01	0.01	0.01	0.01	0.01	0.01	0.01	0.583968	0.01	G1
Gorai.008G069700.2	0.850815	3.24833	8.83751	0.01	2.45818	0.01	0.01	0.666925	0.974529	0.01	7.00761	0.01	G1
Gorai.011G152000.1	8.79176	15.0604	18.2274	5.19577	0.670411	4.00667	6.29999	1.33385	2.19269	3.80155	18.979	2.74756	G1
Gorai.006G263800.1	4.82129	0.01	6.62814	4.32981	0.01	0.01	4.3826	0.01	0.974529	0.87728	2.04389	0.549512	G1
Gorai.002G118700.1	0.01	6.49666	1.38086	0.01	0.01	0.01	0.01	0.666925	0.01	1.16971	0.875952	0.01	G1
Gorai.010G033300.1	11.0606	46.9532	31.2075	20.2058	20.1123	5.06106	10.4087	2.6677	6.33444	10.8198	37.0819	10.4407	G1
Gorai.005G197500.1	0.01	0.590606	6.90431	0.01	0.01	0.421755	0.547825	0.01	0.730896	0.01	0.01	0.01	G1
Gorai.008G293300.1	6.52292	1.77182	21.8176	0.01	0.01	0.01	0.01	0.01	0.01	0.01	0.01	25.5523	G1
Gorai.002G090500.1	7.94094	45.772	17.1227	0.01	7.82147	0.632633	0.01	2.44539	1.21816	5.26368	17.811	1.09902	G1
Gorai.013G223200.1	144.639	93.3157	162.113	31.4633	42.6829	40.4885	27.9391	41.5716	59.9335	73.6915	129.057	34.894	G1
Gorai.011G222100.1	13.3294	16.537	6.35196	0.577308	4.69288	7.59159	1.09565	3.33462	7.79623	11.1122	7.00761	0.549512	G1
Gorai.013G156600.1	178.955	139.088	199.12	66.3904	20.7828	43.4408	81.352	53.7986	45.0719	83.9265	67.7403	159.908	G1
Gorai.006G256900.1	97.5601	85.6379	55.7868	1.44327	19.6654	24.4618	0.547825	24.2316	32.8903	45.3261	68.3242	9.61645	G1
Gorai.013G009400.1	0.850815	4.42954	3.86641	0.01	0.01	0.421755	0.01	0.01	0.01	0.01	0.01	1.37378	G1
Gorai.007G092600.1	11.9114	15.0604	19.0559	2.59789	15.6429	3.7958	5.75216	3.11232	4.38538	21.6396	39.7098	3.02231	G1
Gorai.005G154900.3	21.554	42.8189	69.5954	21.9377	15.8664	26.5706	19.1739	20.23	15.5925	15.2062	17.227	54.9512	G1
Gorai.002G040700.1	1.41803	5.61076	23.7508	1.44327	0.670411	8.01335	2.1913	2.44539	6.33444	2.04699	4.37976	10.7155	G1
Gorai.003G061400.1	117.696	134.363	104.393	53.401	17.4307	29.312	43.2782	18.8962	28.7486	135.686	126.429	48.6318	G1
Gorai.001G169600.1	161.371	184.564	126.487	14.7214	4.91635	32.0534	15.8869	23.787	27.2868	40.6473	104.238	109.628	G1
Gorai.005G022300.1	5.3885	16.2417	49.711	9.81424	1.11735	1.26527	8.21738	7.33617	5.35991	1.16971	1.7519	26.9261	G1
Gorai.007G186500.1	0.01	10.3356	19.0559	0.01	0.01	0.01	0.01	0.01	0.01	0.01	0.01	2.4728	G1
Gorai.009G035800.1	0.01	14.4698	136.981	0.01	0.01	0.01	0.01	0.01	0.974529	0.01	0.01	13.463	G1
Gorai.006G257300.1	0.01	1.18121	4.14258	0.01	0.01	0.01	0.01	0.444616	0.01	0.01	0.875952	0.01	G1
Gorai.002G242100.1	0.01	0.01	35.9024	0.01	0.446941	0.01	0.01	0.01	0.01	0.01	0.01	0.01	G1
Gorai.010G132100.1	5.6721	27.1679	19.6082	4.04116	3.35206	13.4962	4.3826	8.67002	12.1816	3.50912	6.42364	12.0893	G1
Gorai.008G086800.1	1.13442	3.54364	0.552345	0.01	0.01	0.01	0.01	0.01	0.01	0.01	0.01	2.4728	G1
Gorai.007G074500.1	19.8524	16.2417	10.7707	0.01	4.02247	2.95229	0.01	1.77847	8.28349	9.65008	4.08777	0.01	G1
Gorai.004G116300.1	2.83605	11.2215	20.4367	3.7525	0.446941	5.48282	5.75216	1.55616	0.974529	6.43339	4.08777	0.824267	G1
Gorai.007G344700.1	3.68687	4.42954	0.552345	0.01	0.01	0.01	0.01	0.01	0.01	0.01	0.01	0.01	G1
Gorai.002G196100.1	0.01	6.20136	4.14258	0.01	0.01	0.01	1.91739	0.444616	0.730896	0.01	0.583968	0.01	G1
Gorai.009G247000.1	0.850815	2.36242	11.3231	2.30923	1.34082	1.68702	0.821738	2.00077	3.65448	0.584853	0.583968	4.39609	G1
Gorai.013G259900.2	59.2735	27.1679	23.4746	4.32981	1.56429	5.06106	7.94346	2.89001	9.50165	18.4229	46.1334	4.9456	G1
Gorai.006G057800.1	0.01	1.18121	3.0379	0.01	0.01	0.01	0.01	0.01	0.01	0.01	0.01	0.01	G1
Gorai.003G141200.1	0.01	4.13424	8.56134	0.01	0.446941	0.632633	0.01	0.01	0.01	0.584853	0.01	0.549512	G1
Gorai.003G066100.1	0.01	3.83894	3.31407	0.577308	0.446941	0.01	2.46521	0.01	0.01	0.01	0.875952	0.01	G1
Gorai.007G078800.1	0.56721	1.47651	5.24727	1.15462	0.01	0.01	0.821738	0.01	0.730896	0.87728	0.875952	0.01	G1
Gorai.002G161100.1	10.2098	32.4833	8.28517	0.865962	1.11735	5.6937	0.821738	2.00077	4.14175	4.09397	9.63547	1.37378	G1
Gorai.013G253200.1	20.136	21.8524	36.1786	7.79366	12.0674	12.2309	6.5739	16.2285	10.9634	16.3759	12.5553	15.6611	G1
Gorai.011G098500.1	0.01	1.47651	4.9711	0.01	0.01	0.01	0.01	0.01	0.01	0.01	0.01	0.01	G1
Gorai.013G182600.1	15.8819	9.745	3.86641	2.02058	5.81023	3.16316	3.01304	2.00077	8.03986	5.26368	5.25571	4.67085	G1
Gorai.012G096100.1	113.158	95.0875	120.687	36.3704	19.6654	31.4208	91.2129	44.684	49.4573	78.9552	100.15	53.8521	G1
Gorai.005G205300.1	43.9588	46.0673	42.2544	15.2987	6.70411	15.8158	18.6261	11.3377	15.8361	10.2349	13.7232	25.0028	G1
Gorai.004G153200.1	0.850815	6.20136	7.45665	1.73192	0.670411	0.632633	1.91739	0.01	0.974529	1.16971	2.04389	0.01	G1
Gorai.003G134700.1	137.548	93.611	131.734	35.2158	12.0674	26.5706	66.0129	18.6739	28.7486	35.9685	51.9731	67.0404	G1
Gorai.010G022300.1	0.01	0.01	4.69493	0.01	0.01	0.01	0.01	0.01	0.01	0.01	0.01	0.01	G1
Gorai.012G141400.1	0.01	5.02015	3.59024	0.01	0.01	0.01	0.547825	0.01	0.01	0.01	0.875952	0.01	G1
Gorai.007G162800.1	1.70163	7.08727	4.69493	0.01	0.01	0.01	0.01	0.01	0.01	1.16971	0.01	0.01	G1
Gorai.006G246000.1	0.01	0.01	5.24727	0.01	0.01	0.01	0.821738	0.444616	0.974529	0.584853	0.01	0.01	G1
Gorai.002G058800.1	0.01	6.79197	3.31407	0.01	0.01	0.01	0.01	0.01	0.487264	0.01	0.01	0.01	G1
Gorai.002G076100.2	13.613	28.9397	15.4656	11.2575	9.16229	3.16316	3.28695	3.11232	2.19269	27.7805	12.8473	0.824267	G1
Gorai.001G101300.1	0.01	2.95303	3.0379	0.01	0.01	0.01	1.36956	0.01	0.01	0.01	0.01	0.01	G1
Gorai.002G254300.1	2.26884	25.6914	8.28517	0.01	2.45818	0.84351	2.46521	0.01	0.974529	1.75456	3.50381	0.01	G1
Gorai.013G073500.1	0.01	0.590606	14.6371	0.01	0.446941	0.01	0.01	0.01	0.01	2.33941	2.91984	0.01	G1
Gorai.007G114700.1	9.64257	20.0806	43.6352	10.6802	8.71535	7.16984	3.56086	9.11464	4.38538	10.2349	4.96373	2.4728	G1
Gorai.006G068100.1	47.362	45.772	58.2724	37.525	7.598	20.2443	3.01304	1.11154	4.38538	7.6031	41.7537	2.74756	G1
Gorai.008G126600.1	0.01	1.77182	4.14258	0.01	0.01	0.01	0.821738	0.01	0.01	0.01	0.875952	0.01	G1
Gorai.009G428300.1	1.70163	18.3088	269.544	0.01	0.01	1.68702	4.10869	0.01	0.01	4.67883	5.83968	5.22036	G1
Gorai.010G069500.1	0.56721	84.1613	31.2075	178.677	0.893882	1.8979	27.1173	6.44694	1.70542	31.2897	32.4102	1.09902	G2
Gorai.012G064000.1	14.1803	75.8929	314.836	31.752	98.9974	84.9837	27.1173	82.4764	94.042	13.4516	24.2347	70.0627	G2
Gorai.005G169900.1	47.0784	52.5639	29.5504	27.1335	5.58676	8.22423	27.1173	16.6731	16.3234	32.4594	26.2785	75.0083	G2
Gorai.006G119900.1	6.52292	525.049	2165.74	0.577308	0.01	0.01	3.28695	0.01	1.21816	0.87728	34.4541	55.5007	G2
Gorai.013G261900.1	7.37373	20.0806	59.1009	6.9277	17.2072	8.64598	17.2565	11.1154	6.8217	7.31067	7.88356	6.86889	G2
Gorai.007G229900.1	22.972	75.3022	11.0469	8.65962	0.893882	6.11545	114.769	4.00155	7.79623	2.92427	34.4541	26.6513	G2
Gorai.009G028500.1	0.01	19.49	152.447	4.61847	0.01	0.01	0.01	0.01	0.01	0.01	0.01	0.01	G2
Gorai.007G069700.3	41.1227	188.403	136.429	69.5656	31.0624	46.3931	53.413	36.2362	54.5736	34.7988	36.79	102.209	G2
Gorai.007G276900.1	1.98524	6.79197	10.7707	11.2575	4.02247	12.02	9.03911	6.66925	14.3743	19.5926	10.2194	15.9358	G2
Gorai.005G167600.1	0.01	26.282	11.5992	0.577308	0.446941	0.01	11.5043	0.01	0.01	0.01	4.37976	0.01	G2
Gorai.008G110500.1	21.8376	15.9464	87.8228	18.7625	15.196	19.8225	13.4217	12.0046	28.2613	23.1017	14.5992	12.364	G2
Gorai.013G110700.1	21.8376	36.6176	39.7688	9.23693	14.0786	16.8702	27.6652	14.6723	15.5925	7.01824	25.4026	14.5621	G2
Gorai.009G042100.1	10.2098	347.572	491.311	32.6179	22.347	146.56	50.6738	16.8954	107.929	6.43339	843.249	7.41841	G2
Gorai.013G220000.1	4.25408	10.9262	21.2653	12.1235	5.36329	4.00667	18.3521	3.55693	7.30896	16.9608	12.2633	6.86889	G2
Gorai.001G009800.1	5.10489	9.44969	11.8754	11.5462	1.56429	4.00667	1.09565	4.66847	3.89811	23.1017	4.37976	2.19805	G2
Gorai.010G235400.1	5.6721	13.2886	23.1985	8.37097	3.35206	6.74808	12.8739	4.89078	5.84717	5.84853	7.59158	11.5397	G2
Gorai.012G068600.1	145.206	184.86	851.992	178.966	50.9513	204.973	316.095	131.384	378.848	198.265	199.425	244.258	G2
Gorai.005G082400.1	345.998	475.733	375.594	190.8	43.5767	130.744	736.825	81.5871	138.87	49.7125	195.045	270.085	G2
Gorai.009G130700.2	8.50815	29.8256	139.743	5.48443	4.69288	10.7548	22.1869	9.78156	20.2215	4.3864	25.9866	13.7378	G2
Gorai.008G297600.1	2.55245	14.4698	43.6352	6.63904	2.2347	3.16316	6.5739	5.55771	4.62901	12.5743	8.17555	4.67085	G2
Gorai.010G181500.1	27.5097	28.0538	132.563	50.2258	7.37453	27.4141	27.6652	25.1208	32.4031	30.9972	21.8988	45.3347	G2
Gorai.001G254800.1	10.777	10.6309	28.4457	69.8543	11.6205	9.27862	7.66955	5.55771	4.62901	16.0835	9.92745	3.02231	G2
Gorai.011G293400.1	4.53768	145.88	41.1497	109.111	0.893882	12.4418	62.1782	8.44771	10.2325	3.21669	21.6068	3.29707	G2
Gorai.011G023600.1	2.26884	10.0403	0.01	10.3915	1.78776	0.421755	1.36956	0.01	0.01	2.04699	3.21182	0.549512	G2
Gorai.007G351900.1	34.8834	163.007	153.276	18.4739	17.6542	65.7938	42.1825	53.7986	76.2569	21.0547	63.3605	46.9832	G2
Gorai.007G167900.1	5.10489	39.8659	22.37	22.8037	0.446941	3.58492	24.926	3.77924	7.06533	9.94251	26.5705	5.49512	G2
Gorai.009G013100.1	0.01	22.443	9.11369	0.01	0.01	2.10878	0.01	0.01	1.21816	0.01	2.33587	0.01	G2
Gorai.008G268500.1	18.7179	75.3022	282.524	83.9983	79.1085	82.2423	70.9434	60.6901	65.2934	34.2139	34.4541	84.8995	G2
Gorai.009G154900.1	0.56721	13.8792	1.65703	1.15462	1.11735	1.05439	0.547825	2.22308	1.94906	0.01	5.54769	0.01	G2
Gorai.009G100400.1	1.13442	32.7786	78.4329	73.6068	5.36329	4.00667	12.6	4.44616	3.41085	1.75456	61.0246	1.92329	G2
Gorai.011G208100.1	4.82129	15.9464	18.7797	5.19577	1.11735	3.58492	12.3261	5.78001	5.11627	2.33941	9.63547	6.86889	G2
Gorai.003G151600.5	7.09013	18.8994	11.8754	3.1752	4.46941	3.37404	7.39564	2.44539	3.16722	3.21669	13.4313	4.39609	G2
Gorai.004G121300.1	11.6278	8.26848	54.4059	8.08231	6.25717	10.9656	12.8739	9.78156	20.2215	11.6971	4.96373	10.7155	G2
Gorai.013G150300.1	4.53768	41.6377	124.001	266.716	43.8002	117.459	196.943	58.2448	108.904	14.6213	44.3815	110.177	G2
Gorai.010G019800.1	4.25408	21.5571	509.262	133.358	16.9838	17.7137	82.4477	41.7939	10.7198	2.92427	2.33587	247.28	G2
Gorai.006G117100.1	8.50815	25.1007	25.4079	37.8137	7.15106	7.59159	7.12173	5.3354	6.33444	0.01	19.8549	3.02231	G2
Gorai.013G220500.1	2.83605	15.6511	3.59024	29.1541	3.12859	4.21755	9.58694	7.11386	2.19269	21.3472	13.1393	7.69316	G2
Gorai.003G157300.1	20.9868	65.8526	99.1459	27.1335	34.4145	14.9723	81.8999	15.7839	27.5304	8.48038	76.2078	49.456	G2
Gorai.012G050300.3	7.65734	18.3088	17.675	17.3192	19.8889	1.05439	1.91739	9.11464	1.94906	11.6971	8.17555	4.67085	G2
Gorai.008G274600.1	1.98524	310.659	133.115	11.5462	8.49188	19.6116	0.547825	3.77924	22.9014	8.18795	291.984	1.37378	G2
Gorai.009G388000.1	1.98524	10.0403	29.2743	1.44327	12.2909	13.4962	1.36956	10.8931	13.1561	4.09397	2.04389	7.14365	G2
Gorai.007G300100.1	14.1803	54.631	165.151	37.2364	19.4419	36.9036	30.1304	38.237	33.3776	16.3759	21.3148	51.6541	G2
Gorai.003G102900.1	17.5835	27.7585	26.5125	12.1235	7.598	9.91125	13.1478	4.00155	7.5526	36.5533	14.3072	10.4407	G2
Gorai.004G066900.1	0.01	31.0068	1.10469	0.01	0.893882	0.01	1.09565	0.666925	0.01	0.01	2.33587	0.549512	G2
Gorai.001G114100.1	5.95571	85.6379	5.79962	53.1124	2.45818	0.84351	15.0652	2.00077	1.70542	21.6396	25.9866	1.37378	G2
Gorai.004G237000.1	21.554	100.108	115.164	59.7514	25.4756	44.4952	27.6652	29.567	32.8903	21.3472	18.103	22.2552	G2
Gorai.013G055100.1	34.5998	138.792	168.741	50.5145	16.3133	5.27194	17.2565	9.78156	7.06533	47.6656	28.3224	96.4393	G2
Gorai.010G140200.1	13.0458	32.188	8.009	15.5873	9.60923	14.3397	17.5304	12.6716	12.9125	9.35766	11.6794	11.5397	G2
Gorai.002G118200.1	11.3442	14.4698	9.38986	13.5667	3.57553	7.16984	7.12173	6.89156	11.2071	18.1305	6.13166	5.49512	G2
Gorai.013G177600.1	13.613	38.98	90.8607	29.4427	40.4482	13.4962	19.1739	26.0101	20.4651	10.8198	21.8988	24.4533	G2
Gorai.011G269100.1	3.11966	9.15439	7.73282	33.4839	9.8327	5.90457	13.1478	5.3354	7.79623	15.791	14.3072	5.76987	G2
Gorai.002G211600.1	5.95571	9.44969	40.5973	11.8348	12.2909	8.01335	10.1348	6.22463	9.74529	12.2819	14.5992	10.7155	G2
Gorai.004G259000.1	8.22455	18.8994	31.2075	90.0601	35.0849	20.666	69.8477	31.5678	21.6833	27.4881	12.5553	47.258	G2
Gorai.001G161500.1	9.35897	5.61076	11.8754	18.7625	6.70411	13.707	27.1173	6.89156	7.79623	53.2217	11.0954	5.76987	G2
Gorai.009G349800.1	2.83605	5.31545	30.6551	11.5462	0.670411	1.68702	15.0652	0.444616	1.21816	0.01	0.583968	111.276	G2
Gorai.012G153200.1	11.0606	80.3224	434.419	29.4427	18.1011	34.7948	49.8521	19.7854	51.1627	21.3472	33.8701	20.0572	G2
Gorai.007G047500.1	2.55245	5.31545	26.2364	4.32981	1.78776	1.68702	6.29999	3.33462	5.60354	2.33941	5.25571	4.9456	G2
Gorai.004G182900.1	1.98524	31.3021	151.066	16.4533	13.6317	13.9179	5.20434	13.1162	19.4906	3.50912	0.583968	34.894	G2
Gorai.002G014500.1	2.83605	6.20136	20.7129	12.4121	6.25717	5.90457	4.93043	4.00155	5.84717	2.04699	8.75952	7.69316	G2
Gorai.009G010100.1	16.1655	69.9868	64.072	28.2881	4.02247	11.3874	39.7173	9.33695	17.0542	20.1774	84.3833	25.827	G2
Gorai.013G116200.1	3.97047	1.47651	16.018	4.04116	5.81023	1.8979	2.73913	2.89001	2.19269	5.26368	1.7519	4.12134	G2
Gorai.008G185300.1	7.94094	11.2215	17.3989	17.0306	3.35206	2.53053	6.84781	3.77924	4.62901	20.1774	16.0591	7.69316	G2
Gorai.003G003400.1	1.13442	4.13424	11.0469	1.44327	1.78776	2.10878	1.91739	0.444616	0.974529	1.46213	3.79579	0.549512	G2
Gorai.005G171500.1	15.3147	20.3759	53.8536	24.2469	6.48064	15.6049	20.8174	10.6708	10.7198	23.6866	30.9503	23.629	G2
Gorai.011G099400.1	5.10489	28.0538	29.5504	6.9277	3.799	5.6937	27.3913	4.44616	4.87264	10.5274	2.33587	2.4728	G2
Gorai.009G172800.1	33.4654	91.8392	142.505	20.7831	6.92758	8.4351	33.9652	19.1185	18.516	62.8717	28.3224	10.166	G2
Gorai.008G066900.1	8.79176	16.8323	24.5793	4.04116	2.01123	2.10878	7.94346	6.89156	6.57807	12.8668	3.21182	17.8591	G2
Gorai.006G252700.1	149.46	251.598	474.74	128.162	14.0786	79.7117	131.478	53.354	86.2458	77.4931	107.45	167.326	G2
Gorai.003G046000.1	5.95571	177.772	28.4457	94.3899	4.69288	18.5572	83.2694	16.6731	14.3743	10.2349	15.1832	20.3319	G2
Gorai.006G148600.1	25.5245	41.6377	57.72	59.7514	61.4544	21.5095	21.913	32.6793	10.9634	75.4461	15.1832	15.3863	G2
Gorai.004G164600.2	107.203	154.739	392.165	232.655	88.9413	100.589	147.091	58.0224	123.278	68.7203	176.358	123.091	G2
Gorai.009G238600.1	7.09013	32.188	18.2274	18.7625	2.45818	8.01335	34.513	25.5654	17.2979	15.791	12.2633	21.9805	G2
Gorai.010G242100.1	2.83605	18.8994	9.11369	1.44327	2.2347	3.37404	8.7652	2.6677	2.67995	3.50912	26.2785	2.74756	G2
Gorai.006G011200.1	50.4817	118.712	65.729	64.6585	23.2409	44.0734	42.4564	38.0147	49.701	40.9397	58.9807	59.0725	G2
Gorai.001G251400.1	7.94094	20.0806	40.8735	18.4739	9.16229	9.27862	14.5174	7.55848	8.28349	12.2819	11.9713	14.5621	G2
Gorai.009G360700.1	0.01	14.7651	0.552345	12.9894	0.01	0.01	3.83478	0.01	1.21816	0.01	3.21182	0.01	G2
Gorai.008G150600.1	5.10489	464.807	94.7271	82.8437	21.6766	47.6583	77.5173	12.6716	44.5847	5.84853	196.505	4.39609	G2
Gorai.009G073800.1	31.7638	66.4432	242.755	25.6902	40.0012	36.4818	21.913	35.7916	24.8505	40.0625	27.1545	68.1394	G2
Gorai.009G272400.1	73.1701	1035.92	60.7579	18.1852	20.5593	1.05439	138.874	11.1154	3.89811	113.462	241.179	9.06694	G2
Gorai.004G183000.1	18.7179	127.276	91.9654	10.6802	10.7266	12.4418	16.1608	12.4493	15.3488	47.6656	27.4465	20.3319	G2
Gorai.005G211200.1	132.444	200.511	227.29	103.915	18.995	47.8692	74.7781	49.5747	54.8172	71.6445	86.7192	143.423	G2
Gorai.001G163100.1	8.22455	10.6309	42.8067	49.3599	3.12859	6.74808	29.3086	4.00155	8.52712	23.1017	12.8473	17.0349	G2
Gorai.003G155600.1	2.83605	48.725	16.8465	9.81424	0.01	5.06106	3.28695	0.01	2.43632	7.89552	51.9731	1.09902	G2
Gorai.008G048100.1	11.0606	35.7317	202.434	27.4221	25.0287	37.5362	19.9956	30.4562	42.8793	3.80155	8.75952	67.0404	G2
Gorai.007G141000.1	2.26884	22.7383	10.4945	3.46385	1.34082	6.95896	9.03911	6.66925	9.74529	2.63184	9.63547	4.67085	G2
Gorai.004G225400.1	32.331	65.5573	45.5684	105.359	10.0562	9.06774	12.3261	17.34	5.35991	113.754	25.1106	18.1339	G2
Gorai.006G166500.1	7.65734	44.5907	9.38986	3.1752	10.2796	3.37404	5.20434	7.11386	4.14175	12.2819	20.1469	4.67085	G2
Gorai.013G209400.1	64.9456	184.269	881.542	273.067	18.548	9.91125	101.074	84.4771	9.01439	8.18795	48.4693	857.513	G2
Gorai.005G045400.1	98.411	246.873	336.102	223.13	41.1186	35.8492	132.574	46.907	57.7408	80.4174	263.369	156.336	G2
Gorai.005G113400.1	1.13442	0.885909	0.01	38.9683	0.670411	2.31965	15.0652	3.11232	1.21816	14.0365	1.16794	0.01	G2
Gorai.001G180700.1	5.6721	76.1882	76.7759	4.61847	0.01	13.0744	42.1825	2.6677	8.03986	1.75456	25.1106	3.57183	G2
Gorai.009G072900.1	42.5408	102.47	125.658	32.6179	28.8277	20.8769	22.1869	24.8985	23.3887	32.4594	20.1469	54.1269	G2
Gorai.001G020900.1	13.613	25.3961	18.7797	4.04116	3.799	11.8091	8.7652	7.33617	9.50165	16.6683	11.9713	7.96792	G2
Gorai.007G021100.1	40.8391	51.9733	135.601	50.5145	12.9613	28.8902	89.0216	20.0077	22.4142	11.4046	46.1334	32.4212	G2
Gorai.005G262100.1	3.97047	37.5035	20.4367	33.7725	0.670411	0.632633	57.5216	1.11154	0.487264	1.46213	4.37976	3.29707	G2
Gorai.004G017700.1	0.01	9.15439	45.0161	0.01	0.670411	1.05439	0.01	1.77847	2.19269	0.01	2.91984	0.824267	G2
Gorai.001G016700.1	20.136	306.229	25.684	20.7831	22.1236	40.9103	92.0346	60.9125	45.5592	9.94251	115.918	23.629	G2
Gorai.005G263500.1	0.56721	11.2215	2.20938	87.4622	3.799	0.01	19.7217	3.11232	0.01	0.584853	3.21182	6.31938	G2
Gorai.003G052400.1	1.13442	0.590606	0.01	62.3493	0.01	0.421755	12.0522	2.89001	1.21816	8.7728	0.01	0.01	G2
Gorai.002G221300.1	0.850815	2.65773	29.8266	0.01	1.34082	2.74141	7.12173	2.6677	0.487264	0.01	0.01	1.92329	G2
Gorai.005G021000.1	0.56721	30.7115	33.1407	1.73192	1.34082	7.38072	9.31303	3.33462	9.74529	1.75456	15.7671	13.463	G2
Gorai.007G014500.1	18.4343	45.1813	141.676	100.74	48.4931	44.9169	53.139	68.2486	69.1915	35.0912	21.0228	56.8744	G2
Gorai.007G302900.1	0.01	12.1074	4.41876	1.44327	0.01	0.421755	3.01304	0.444616	0.730896	0.584853	1.16794	3.57183	G2
Gorai.008G234300.1	13.0458	38.0941	41.702	11.5462	14.3021	10.5439	26.5695	8.2254	17.0542	13.4516	44.9655	18.1339	G2
Gorai.010G182000.1	0.850815	9.15439	21.8176	0.01	4.46941	2.53053	0.547825	0.889233	2.67995	4.3864	7.2996	0.549512	G2
Gorai.005G051700.1	2.26884	52.2686	165.703	0.577308	0.01	0.01	0.01	0.01	0.01	0.01	2.04389	0.01	G2
Gorai.009G105400.1	87.634	201.101	169.846	230.923	323.585	246.727	213.104	106.041	279.202	239.205	217.236	151.39	G2
Gorai.001G021400.1	1.70163	51.9733	18.2274	20.2058	0.01	0.421755	6.29999	0.01	0.487264	1.16971	18.687	0.824267	G2
Gorai.006G222000.2	3.97047	20.0806	37.2833	10.6802	1.11735	5.27194	40.2651	5.11309	7.30896	1.46213	6.42364	34.0697	G2
Gorai.006G016300.1	1.41803	25.9867	0.01	73.8955	0.01	0.01	2.46521	0.01	0.01	4.09397	5.83968	1.64853	G2
Gorai.007G158800.1	2.55245	32.7786	114.335	0.577308	1.11735	0.84351	1.91739	1.77847	0.974529	1.75456	10.2194	9.3417	G2
Gorai.011G019000.2	12.7622	143.517	62.6911	17.3192	2.90512	2.74141	15.0652	4.22386	5.84717	9.35766	70.9521	14.2873	G2
Gorai.007G052300.1	32.0474	243.625	102.46	209.274	8.26841	15.1832	167.908	7.78079	10.4762	32.1669	88.4711	24.1785	G2
Gorai.005G208200.1	4.53768	14.4698	12.4278	20.4944	0.446941	2.74141	2.46521	7.11386	0.730896	3.21669	1.7519	6.04463	G2
Gorai.009G414500.1	6.52292	17.1276	40.5973	4.04116	7.598	4.00667	3.83478	3.55693	7.06533	11.4046	5.54769	6.04463	G2
Gorai.001G025000.1	4.82129	53.4498	9.11369	3.1752	2.01123	2.74141	17.2565	4.00155	2.92359	2.04699	7.2996	3.29707	G2
Gorai.001G044100.1	2.26884	42.8189	125.658	18.4739	3.35206	11.8091	66.5608	6.22463	8.77076	5.55611	17.227	13.1883	G2
Gorai.007G206100.1	5.10489	35.7317	49.4348	6.06174	2.01123	4.42843	2.73913	2.89001	3.41085	2.63184	6.42364	12.9135	G2
Gorai.002G064900.1	4.25408	48.4297	17.3989	26.2675	1.34082	19.1899	3.28695	12.227	8.28349	13.1592	9.63547	7.14365	G2
Gorai.007G120900.1	15.5983	160.94	13.2563	23.9583	1.11735	3.58492	3.01304	2.89001	1.46179	34.5064	22.7747	2.74756	G2
Gorai.002G076900.1	0.56721	36.3223	1.65703	40.9889	0.893882	0.421755	4.65651	0.889233	0.730896	1.75456	1.16794	1.37378	G2
Gorai.010G032800.5	14.7475	14.1745	20.1606	7.50501	5.58676	5.6937	9.31303	4.66847	6.0908	9.65008	16.6431	8.79218	G2
Gorai.007G243000.1	8.79176	319.222	132.563	2.30923	34.4145	51.8759	49.0303	52.4647	41.4175	3.80155	121.465	8.24267	G2
Gorai.004G089800.1	3.97047	17.1276	17.1227	19.6285	5.58676	5.27194	10.6826	10.2262	4.38538	9.06523	5.25571	4.9456	G2
Gorai.012G061700.1	2.55245	33.6645	27.8934	0.01	0.01	1.47614	0.821738	2.00077	2.19269	0.01	4.08777	11.5397	G2
Gorai.006G197800.1	119.114	203.464	277.001	114.596	256.768	79.9226	156.404	109.82	101.107	119.603	144.824	63.4686	G2
Gorai.002G220000.1	88.4848	142.041	78.4329	57.7308	34.191	26.1488	72.3129	23.1201	31.6722	47.958	46.4254	55.2259	G2
Gorai.012G148600.1	197.956	1307.31	3019.12	498.794	39.5543	189.579	123.535	199.633	97.4529	284.531	142.78	188.757	G2
Gorai.013G172500.1	1.98524	10.6309	18.5035	4.90712	0.01	1.26527	0.821738	0.444616	0.730896	9.06523	0.01	2.74756	G2
Gorai.006G240600.1	0.56721	3.24833	10.4945	0.01	0.01	0.01	0.01	0.01	0.01	0.01	0.01	0.01	G2
Gorai.007G047900.1	67.7816	121.96	414.258	81.4005	65.0299	66.0047	52.3173	58.0224	110.365	78.9552	69.2002	60.9958	G2
Gorai.005G206100.1	0.56721	12.1074	1.93321	344.942	4.69288	0.632633	12.3261	0.666925	0.01	0.584853	3.79579	2.19805	G2
Gorai.004G246300.1	4.25408	3.83894	4.9711	20.4944	6.92758	6.11545	13.4217	2.00077	7.30896	24.5638	4.08777	1.92329	G2
Gorai.013G236000.3	11.6278	57.8794	32.5883	24.8243	22.347	15.8158	24.926	14.45	16.3234	9.35766	22.4828	9.89121	G2
Gorai.004G098000.1	4.53768	28.0538	20.9891	2.88654	10.5031	7.59159	3.28695	3.77924	4.87264	8.18795	15.4751	3.57183	G2
Gorai.001G016000.1	17.2999	25.9867	20.9891	43.2981	20.3358	14.9723	50.126	19.1185	17.2979	45.6186	35.33	29.6736	G2
Gorai.005G206200.1	0.01	9.745	0.552345	0.01	0.01	0.01	0.01	0.01	0.01	0.01	0.01	0.01	G2
Gorai.006G032000.3	12.195	22.443	28.4457	24.5356	22.347	19.1899	29.5826	15.5616	7.5526	25.4411	25.4026	20.0572	G2
Gorai.002G077000.1	23.8228	168.618	35.0739	266.716	2.90512	10.5439	14.5174	21.5639	6.8217	40.3549	9.0515	6.59414	G2
Gorai.004G201800.1	17.8671	83.5707	74.0142	59.1741	29.945	29.5229	40.2651	32.6793	49.4573	46.7883	25.6946	69.788	G2
Gorai.005G167700.1	0.01	3.83894	7.45665	0.01	0.01	0.421755	5.75216	0.01	0.01	0.01	2.91984	0.01	G2
Gorai.008G165900.1	2.83605	12.698	2.48555	9.52559	3.799	1.26527	16.1608	3.33462	2.92359	12.5743	24.2347	6.04463	G2
Gorai.002G158800.1	7.37373	6.20136	19.0559	24.2469	1.34082	6.32633	10.6826	6.00232	4.38538	3.21669	3.50381	4.9456	G2
Gorai.004G263100.1	53.0341	82.9801	44.4637	47.6279	3.35206	13.9179	60.2608	19.5631	21.196	11.4046	39.7098	109.902	G2
Gorai.001G028600.1	19.5688	19.7853	48.3302	23.381	7.37453	15.1832	16.4348	8.89233	16.0797	22.8093	11.6794	18.1339	G2
Gorai.012G187500.1	5.6721	12.698	13.5324	13.8554	6.0337	4.42843	12.3261	4.89078	3.65448	5.26368	11.3874	5.76987	G2
Gorai.006G149500.1	1.70163	10.3356	49.4348	1.73192	1.56429	3.58492	10.1348	2.89001	4.87264	0.87728	1.16794	27.7503	G2
Gorai.007G069100.3	0.01	11.2215	54.1298	6.35039	7.15106	11.8091	10.6826	8.67002	9.98892	2.33941	3.21182	13.7378	G2
Gorai.N008200.1	0.01	2.06712	18.2274	45.3187	0.01	3.37404	5.47825	2.44539	3.65448	0.584853	0.01	6.04463	G2
Gorai.001G163900.1	0.01	3.54364	3.0379	3.46385	1.56429	1.8979	49.3043	0.444616	1.70542	4.09397	2.04389	0.01	G2
Gorai.006G061200.1	0.01	5.90606	0.552345	42.7208	0.01	0.01	1.64348	1.11154	0.01	0.01	0.01	0.01	G2
Gorai.001G160400.1	0.01	3.83894	23.7508	0.865962	0.01	0.421755	5.20434	0.01	0.487264	0.01	0.583968	0.01	G2
Gorai.011G211700.1	9.92618	75.8929	7.45665	2.59789	0.01	2.10878	3.56086	1.77847	1.46179	17.5456	2.91984	0.549512	G2
Gorai.013G069500.2	3.97047	39.2753	16.5703	23.9583	7.37453	3.16316	14.2435	5.11309	4.38538	4.97125	13.1393	2.19805	G2
Gorai.003G085700.1	18.7179	49.3156	78.9853	18.4739	13.4082	26.9923	39.4434	26.2324	32.4031	18.4229	36.206	26.6513	G2
Gorai.003G138100.1	27.7933	440.297	220.938	169.729	4.02247	8.4351	29.0347	20.4524	12.6689	31.5821	62.4845	21.431	G2
Gorai.007G252600.1	0.01	11.8121	13.5324	2.59789	0.01	0.01	8.7652	0.01	0.01	0.584853	3.21182	0.01	G2
Gorai.007G065100.1	0.01	1.47651	6.90431	0.01	0.01	0.01	0.01	0.01	0.01	0.01	0.875952	0.01	G2
Gorai.001G188400.1	0.01	11.2215	9.38986	0.01	0.01	0.01	0.01	0.666925	0.487264	0.01	0.01	0.01	G2
Gorai.013G016900.1	0.01	6.49666	11.8754	0.01	0.01	2.31965	4.10869	0.666925	3.41085	0.01	8.17555	2.19805	G2
Gorai.008G071900.1	6.23931	21.8524	2.48555	2.88654	5.81023	6.11545	3.28695	8.0031	5.11627	11.1122	8.75952	0.824267	G2
Gorai.009G338300.1	2.83605	6.49666	18.5035	6.06174	1.56429	3.37404	4.10869	3.55693	4.62901	4.97125	6.71563	2.74756	G2
Gorai.004G188600.1	1.70163	191.061	32.8645	68.9883	0.01	1.47614	11.5043	1.11154	0.730896	17.5456	44.9655	5.76987	G2
Gorai.008G112700.1	9.07536	20.6712	103.565	18.1852	15.4195	36.6927	36.9782	34.4578	38.7375	7.6031	9.92745	45.8842	G2
Gorai.013G048500.1	1.41803	22.1477	10.7707	0.01	0.670411	0.01	7.94346	0.444616	0.01	1.75456	4.37976	0.01	G2
Gorai.008G257400.1	3.40326	28.3491	27.8934	2.30923	1.11735	1.05439	23.0087	2.00077	3.89811	2.63184	21.8988	3.29707	G2
Gorai.012G145300.1	0.01	10.9262	73.1857	0.01	13.8552	0.421755	0.01	2.89001	0.01	0.01	0.583968	0.01	G2
Gorai.001G208600.1	0.56721	0.01	0.828517	24.5356	0.893882	0.421755	4.93043	0.666925	0.01	11.4046	1.45992	1.64853	G2
Gorai.006G233600.1	20.136	60.5371	138.086	15.2987	22.1236	26.7815	9.31303	15.7839	27.0432	11.1122	14.3072	29.6736	G2
Gorai.013G017800.1	2.55245	17.7182	17.9512	1.73192	0.670411	3.16316	9.86085	2.00077	2.67995	3.50912	2.62785	0.01	G2
Gorai.003G131700.2	13.0458	27.1679	54.9583	1.73192	6.0337	18.1355	7.12173	24.4539	23.1451	3.21669	1.16794	7.69316	G2
Gorai.005G201400.1	11.3442	24.8054	36.1786	12.9894	7.598	10.333	26.2956	6.44694	6.33444	13.7441	11.6794	16.7601	G2
Gorai.010G222500.1	3.11966	17.1276	9.66603	3.7525	2.2347	6.53721	15.8869	4.22386	10.2325	2.63184	7.2996	8.79218	G2
Gorai.013G261300.1	2.83605	18.8994	26.2364	11.5462	2.45818	15.1832	8.49129	9.11464	13.1561	2.33941	5.83968	18.1339	G2
Gorai.002G191900.1	1.70163	11.8121	70.9763	1.73192	2.2347	5.90457	1.36956	1.33385	6.0908	1.75456	2.62785	8.51743	G2
Gorai.004G062400.3	25.8081	84.1613	56.3391	10.1029	4.24594	8.22423	33.6912	9.55925	13.1561	13.7441	40.2938	29.1241	G2
Gorai.007G152200.1	0.850815	192.833	22.6461	7.79366	0.01	2.31965	9.86085	0.01	2.43632	2.63184	104.238	0.01	G2
Gorai.008G235400.1	0.01	2.06712	6.35196	12.4121	1.56429	6.95896	4.93043	4.66847	5.84717	4.09397	1.16794	1.64853	G2
Gorai.009G141800.1	3.40326	16.8323	14.9133	0.865962	0.446941	2.53053	1.09565	1.55616	3.89811	0.87728	0.875952	5.76987	G2
Gorai.006G046200.1	1.13442	0.590606	0.01	52.535	0.446941	1.26527	6.5739	2.00077	1.94906	13.4516	0.583968	0.549512	G2
Gorai.009G240900.1	0.01	5.02015	33.693	0.01	0.446941	0.01	0.01	0.01	0.01	0.01	0.01	0.01	G2
Gorai.011G268000.1	0.850815	6.49666	4.41876	0.01	0.01	2.31965	0.01	0.889233	0.730896	0.01	0.01	1.09902	G2
Gorai.008G015400.1	0.01	7.08727	1.93321	0.01	0.01	0.01	6.84781	0.01	0.01	0.01	0.875952	0.824267	G2
Gorai.001G243300.1	2.26884	19.1947	22.0938	1.15462	3.57553	3.37404	24.6521	4.22386	6.0908	2.92427	36.206	4.9456	G2
Gorai.001G024700.1	2.26884	3.24833	12.7039	4.90712	0.893882	3.37404	7.66955	1.77847	4.14175	5.84853	4.96373	1.92329	G2
Gorai.013G244100.2	1.13442	11.2215	1.93321	0.577308	0.01	0.01	1.09565	0.01	0.01	0.01	1.16794	0.01	G2
Gorai.001G012800.1	1.41803	8.26848	13.5324	0.01	0.670411	0.421755	1.91739	0.444616	0.974529	0.01	0.875952	2.4728	G2
Gorai.007G014900.1	6.52292	20.3759	27.8934	5.77308	1.34082	5.48282	16.7087	6.44694	4.38538	3.80155	4.37976	12.9135	G2
Gorai.007G012500.1	2.55245	7.08727	6.35196	40.4116	7.598	6.11545	26.8434	9.78156	6.0908	19.5926	2.91984	8.79218	G2
Gorai.011G009200.1	9.64257	19.1947	40.045	4.61847	3.35206	7.59159	3.01304	9.78156	13.1561	0.584853	2.91984	3.84658	G2
Gorai.010G129500.1	2.26884	45.4767	13.2563	0.01	0.446941	0.421755	8.7652	1.77847	0.01	1.16971	7.59158	0.01	G2
Gorai.010G088600.1	1.98524	4.42954	0.01	10.3915	0.01	0.01	0.547825	0.666925	0.01	12.2819	0.01	0.549512	G2
Gorai.007G031900.1	13.0458	15.6511	41.702	16.1646	5.36329	11.1765	35.8825	4.89078	11.938	9.35766	28.6144	19.2329	G2
Gorai.004G052500.2	448.663	258.981	256.288	291.541	23.2409	7.38072	235.565	23.787	29.9668	327.518	101.61	147.269	G2
Gorai.008G099100.1	1.41803	7.38257	35.0739	6.06174	0.01	2.10878	8.7652	0.889233	1.94906	2.63184	5.54769	0.01	G2
Gorai.004G143100.1	22.6884	44.2954	47.2255	8.65962	8.93882	9.70037	12.8739	10.2262	13.3998	10.5274	21.0228	11.8145	G2
Gorai.002G234000.1	10.2098	6.49666	18.5035	4.90712	3.35206	5.48282	5.47825	3.77924	6.33444	9.35766	7.59158	4.39609	G2
Gorai.013G166500.1	9.92618	33.3692	24.8555	5.19577	3.799	4.63931	12.0522	4.00155	6.33444	4.09397	11.0954	5.22036	G2
Gorai.009G167200.1	90.47	207.598	88.6513	17.6079	6.48064	21.2986	51.7695	11.3377	23.8759	24.5638	171.395	21.431	G2
Gorai.011G106300.1	0.01	6.49666	17.3989	1.44327	0.01	0.01	15.3391	0.01	0.01	0.01	1.16794	0.01	G2
Gorai.004G111300.1	7.65734	38.0941	22.9223	7.21635	0.893882	2.53053	16.4348	2.6677	1.94906	2.33941	8.17555	1.09902	G2
Gorai.004G244700.1	17.2999	29.235	12.9801	12.4121	10.2796	9.70037	23.2826	11.56	12.4252	21.0547	12.5553	20.6067	G2
Gorai.001G209500.1	4.25408	7.97318	34.5215	0.01	0.01	0.01	0.547825	0.01	0.730896	1.16971	0.875952	2.19805	G2
Gorai.010G078100.1	31.7638	133.182	52.4727	19.0512	3.57553	8.01335	75.052	10.4485	10.7198	65.2112	91.3909	19.5077	G2
Gorai.002G257700.1	108.337	1289	3006.96	206.099	194.643	245.462	138.326	170.066	164.452	107.028	172.562	456.369	G2
Gorai.007G194600.1	0.01	1.77182	12.4278	0.01	0.01	0.01	1.91739	0.01	0.01	0.01	0.01	0.01	G2
Gorai.013G159400.2	2.55245	5.90606	44.4637	22.8037	4.91635	5.27194	44.9217	5.55771	7.79623	8.7728	2.33587	15.3863	G2
Gorai.013G258400.1	0.01	24.5101	29.2743	2.30923	2.90512	3.37404	4.3826	4.89078	4.62901	1.16971	3.79579	7.14365	G2
Gorai.007G097200.1	124.786	176.886	146.095	59.4627	3.35206	26.9923	81.0781	13.1162	27.2868	60.5323	138.984	62.0948	G2
Gorai.012G145100.1	1.41803	5.31545	41.9782	2.88654	5.58676	2.53053	1.91739	2.6677	2.67995	3.21669	1.45992	1.64853	G2
Gorai.005G251700.1	0.01	5.61076	10.2184	0.01	0.01	0.632633	0.01	0.01	0.01	0.01	1.16794	0.01	G2
Gorai.004G117400.1	11.3442	23.9195	4.14258	6.35039	2.2347	1.47614	14.2435	1.55616	4.62901	10.5274	11.6794	6.59414	G2
Gorai.005G170400.1	0.01	13.8792	6.35196	1.15462	1.34082	1.26527	4.93043	2.44539	0.730896	0.01	2.62785	0.01	G2
Gorai.007G298800.1	6.52292	9.15439	40.045	15.2987	11.1735	14.5506	11.7782	11.7823	17.7851	5.84853	6.71563	10.9902	G2
Gorai.004G219000.1	3.11966	18.8994	55.5106	19.3398	29.2746	6.74808	52.5912	5.78001	12.9125	7.31067	26.8625	16.7601	G2
Gorai.011G005300.1	9.07536	7.67788	9.38986	3.46385	2.68165	3.7958	3.28695	0.01	1.70542	7.6031	8.46753	0.824267	G2
Gorai.004G226200.1	1.41803	142.041	36.1786	1.15462	2.2347	1.26527	1.64348	1.11154	1.21816	0.01	25.1106	2.74756	G2
Gorai.011G191500.1	64.3784	284.967	151.895	504.279	157.323	128.635	589.186	256.099	138.383	690.712	495.497	115.397	G2
Gorai.003G122500.1	14.4639	26.8726	24.3032	12.1235	6.0337	2.74141	15.8869	4.44616	5.35991	12.8668	44.9655	10.4407	G2
Gorai.013G048600.1	0.01	139.383	126.487	1.44327	0.01	0.01	20.2695	0.01	0.01	1.46213	36.498	0.01	G2
Gorai.012G133600.1	30.913	16.8323	157.971	19.3398	7.37453	14.3397	11.7782	14.2277	16.567	11.6971	22.7747	33.795	G2
Gorai.003G119200.2	11.3442	30.1209	25.684	71.5862	20.7828	20.0334	33.4173	10.0039	11.4507	23.3941	33.2862	33.5202	G2
Gorai.009G325200.1	11.9114	22.443	20.9891	39.257	9.60923	22.9857	88.1998	9.55925	12.6689	7.6031	9.63547	33.2454	G2
Gorai.007G051900.1	26.9425	61.7183	67.9384	31.752	11.397	9.91125	124.082	9.78156	16.0797	31.2897	85.2593	27.2008	G2
Gorai.002G028300.1	115.144	132.296	635.472	176.945	98.327	58.2022	106.004	61.5794	49.4573	157.618	75.6238	84.0753	G2
Gorai.012G027700.1	0.01	5.61076	21.5414	0.01	2.2347	1.05439	0.01	0.666925	0.01	0.01	1.16794	0.01	G2
Gorai.013G183200.1	0.01	4.72485	6.07579	0.865962	2.01123	0.632633	1.91739	2.89001	1.21816	0.01	0.01	0.549512	G2
Gorai.008G094200.1	13.613	302.39	352.948	135.09	0.893882	5.6937	457.708	4.00155	10.9634	39.1852	207.892	36.8173	G2
Gorai.010G191900.1	0.01	10.9262	1.10469	0.01	2.2347	0.01	0.01	0.01	0.01	0.01	0.583968	0.01	G2
Gorai.007G258700.1	13.0458	121.37	169.294	12.1235	1.78776	2.31965	103.265	1.55616	3.65448	11.4046	55.1849	2.4728	G2
Gorai.005G167200.1	1.41803	9.745	8.28517	4.04116	1.34082	2.53053	0.821738	3.11232	2.67995	2.33941	2.62785	5.49512	G2
Gorai.001G206400.1	0.01	18.6041	18.2274	0.577308	0.01	0.01	2.73913	0.01	0.01	0.01	4.08777	0.01	G2
Gorai.013G091400.1	1.98524	12.9933	3.31407	3.1752	0.01	2.95229	1.09565	2.22308	3.89811	0.87728	2.33587	1.92329	G2
Gorai.008G099900.1	0.01	8.85909	26.2364	0.01	0.01	0.84351	0.01	0.01	0.01	0.01	0.875952	0.01	G2
Gorai.007G219400.1	18.7179	23.9195	51.9204	46.762	10.2796	25.5162	51.2217	15.117	34.3521	42.9867	43.5056	33.2454	G2
Gorai.005G161500.1	21.8376	4.42954	8.28517	4.04116	2.2347	8.01335	5.75216	2.6677	9.98892	9.94251	13.1393	3.57183	G3
Gorai.005G076600.1	3.40326	5.02015	26.5125	1.44327	2.68165	7.38072	1.09565	3.33462	8.52712	2.04699	1.7519	3.29707	G3
Gorai.003G026200.1	2.83605	7.38257	73.738	13.2781	5.58676	24.8836	5.47825	20.23	31.9158	0.01	1.16794	17.8591	G3
Gorai.008G203100.1	1.70163	3.24833	11.3231	75.0501	113.97	14.5506	43.0043	19.3408	11.2071	10.5274	3.50381	19.7824	G3
Gorai.002G172500.1	3.97047	5.90606	11.3231	6.35039	92.2933	5.90457	0.821738	25.5654	4.38538	11.4046	19.2709	1.92329	G3
Gorai.004G202400.1	0.01	0.590606	7.45665	6.63904	27.2634	8.22423	25.2	16.0062	11.4507	4.97125	2.04389	7.14365	G3
Gorai.010G205800.2	5.6721	11.8121	28.9981	5.48443	29.2746	13.0744	9.03911	14.45	12.9125	1.75456	7.2996	10.7155	G3
Gorai.009G156400.1	4.53768	10.6309	51.368	19.9171	5.13982	12.6527	13.9695	12.0046	14.6179	11.1122	14.0152	19.5077	G3
Gorai.007G293900.1	0.56721	3.83894	1.65703	0.865962	116.428	2.53053	1.64348	22.2308	2.67995	0.87728	16.9351	1.37378	G3
Gorai.009G055900.3	1.13442	0.01	2.20938	1.44327	27.2634	4.21755	3.28695	15.3393	3.65448	2.04699	5.83968	0.824267	G3
Gorai.004G192300.1	0.01	0.01	1.93321	0.01	217.66	0.01	0.01	13.7831	0.01	0.01	99.2745	0.01	G3
Gorai.006G031700.1	17.5835	8.85909	22.6461	42.7208	62.3483	17.5028	27.6652	20.6747	12.9125	28.3654	21.3148	35.993	G3
Gorai.005G253800.1	0.56721	10.9262	42.8067	5.48443	48.7166	11.5983	3.56086	11.1154	11.938	2.63184	7.2996	8.24267	G3
Gorai.008G126000.1	1.98524	3.54364	13.2563	0.577308	11.6205	0.01	7.39564	8.89233	1.70542	0.584853	3.79579	3.57183	G3
Gorai.006G115600.1	0.56721	0.885909	0.01	0.01	191.514	0.421755	0.01	16.8954	0.974529	1.75456	9.34348	0.01	G3
Gorai.013G100100.1	0.01	0.01	0.01	0.01	11.6205	0.01	0.01	4.22386	0.974529	0.01	8.46753	0.01	G3
Gorai.008G180700.1	0.01	0.01	2.48555	1.15462	344.368	0.421755	1.64348	68.9156	0.01	0.01	9.63547	0.01	G3
Gorai.006G020500.1	13.3294	8.85909	14.9133	9.23693	25.2522	13.9179	12.8739	19.7854	19.4906	14.6213	25.9866	18.1339	G3
Gorai.001G060900.1	4.53768	12.1074	1.10469	2.59789	141.904	0.421755	4.93043	39.5709	3.41085	3.80155	86.4272	2.4728	G3
Gorai.004G238100.1	78.8422	19.1947	110.469	92.9466	58.7727	82.4531	99.9781	65.5809	101.595	79.8325	61.3166	91.2189	G3
Gorai.010G105600.1	20.4196	15.3558	33.9692	14.1441	63.0187	34.1622	22.7347	36.6809	31.6722	14.0365	45.2575	15.9358	G3
Gorai.007G309000.1	13.613	3.24833	52.7489	30.886	11.397	29.5229	58.6173	31.1232	51.1627	11.1122	14.5992	105.231	G3
Gorai.002G094700.1	25.8081	8.56379	124.554	82.8437	7.15106	56.7261	20.2695	27.3439	54.33	23.3941	64.2364	41.2134	G3
Gorai.007G376500.1	15.3147	38.98	95.5556	38.1023	181.458	21.0878	104.361	57.8001	40.9302	45.911	112.414	23.629	G3
Gorai.012G020400.1	19.2851	38.6847	139.467	66.9678	110.841	62.6307	52.3173	56.6886	61.1517	36.2609	19.8549	48.9065	G3
Gorai.011G161700.1	140.101	152.672	371.176	201.192	375.43	129.901	360.469	149.613	169.812	183.352	300.743	167.601	G3
Gorai.011G030300.1	0.01	0.01	3.31407	0.01	88.4943	3.16316	0.547825	15.5616	1.94906	0.01	4.08777	0.01	G3
Gorai.002G129100.1	34.0326	11.2215	29.8266	42.4322	93.6341	35.0057	35.0608	45.1286	47.2646	25.4411	40.8777	42.5871	G3
Gorai.004G253600.1	23.8228	17.7182	268.439	224.284	80.8963	75.7051	112.578	74.2509	84.2967	11.9895	7.2996	127.487	G3
Gorai.011G021400.1	8.22455	2.95303	5.79962	7.50501	2.90512	1.05439	3.83478	6.22463	0.974529	14.6213	7.00761	0.824267	G3
Gorai.007G144100.1	17.8671	27.7585	92.2415	33.4839	47.1523	37.7471	94.2259	42.6832	35.8139	9.35766	33.2862	39.0153	G3
Gorai.008G140200.1	14.1803	26.5773	141.676	21.9377	206.71	35.6383	44.3738	89.3679	50.9191	59.3626	35.914	19.5077	G3
Gorai.005G116100.1	13.8966	22.443	485.787	67.8337	97.8801	121.255	117.508	127.16	146.667	5.26368	5.54769	129.959	G3
Gorai.006G273700.1	1.98524	9.15439	4.14258	0.577308	151.066	4.85019	7.12173	35.5693	9.25802	10.8198	23.6507	1.92329	G3
Gorai.009G140800.1	22.4048	28.9397	52.7489	9.23693	243.806	26.7815	80.5303	82.6987	29.9668	89.775	86.1352	24.1785	G3
Gorai.010G185000.1	0.01	0.01	48.3302	10.1029	1081.6	5.6937	150.652	94.0364	0.974529	1.75456	27.7385	17.8591	G3
Gorai.008G272600.1	5.6721	7.08727	10.2184	16.1646	23.0175	3.7958	23.8304	6.66925	9.98892	21.6396	30.9503	11.8145	G3
Gorai.007G206000.1	58.9899	123.437	1109.11	277.685	2282.08	176.505	1900.95	960.594	494.086	155.863	152.416	589.351	G3
Gorai.007G267900.1	32.6146	53.1545	54.1298	99.5857	2364.99	39.8559	304.865	557.104	96.9656	196.511	113.874	104.132	G3
Gorai.004G169100.1	8.22455	0.590606	6.35196	172.904	232.856	12.8635	27.9391	71.8056	6.8217	28.9502	6.71563	1.09902	G3
Gorai.002G169800.1	11.9114	7.97318	12.1516	4.32981	73.5218	21.2986	20.2695	33.7909	21.6833	20.1774	19.5629	8.51743	G3
Gorai.006G166600.1	4.53768	38.3894	31.7598	137.688	187.939	39.8559	116.139	128.272	45.8028	24.8563	46.4254	51.9288	G3
Gorai.010G053000.1	67.2144	25.3961	107.707	85.153	85.5892	70.2222	72.3129	56.6886	94.5293	81.0022	69.7841	75.2831	G3
Gorai.012G059900.1	8.79176	19.1947	16.8465	4.04116	234.197	29.312	20.2695	39.5709	29.7231	11.9895	64.5284	11.8145	G3
Gorai.004G268800.1	15.5983	28.6444	246.07	125.276	148.831	103.541	93.6781	179.18	103.056	23.3941	12.5553	106.88	G3
Gorai.004G049400.1	91.888	42.8189	17.3989	133.07	168.497	21.2986	42.1825	90.7018	23.6323	217.858	102.486	6.59414	G3
Gorai.002G102600.1	0.01	1.47651	1.38086	19.9171	11.8439	0.01	6.29999	5.55771	0.730896	3.80155	4.96373	0.549512	G3
Gorai.008G043000.1	7.37373	6.79197	20.1606	5.19577	13.8552	4.42843	10.6826	2.44539	6.57807	5.84853	15.4751	9.06694	G3
Gorai.003G110800.1	19.0015	10.9262	53.5774	139.131	231.292	28.4685	43.5521	51.5755	16.8106	37.723	26.2785	57.424	G3
Gorai.003G047400.1	0.56721	1.18121	15.4656	7.50501	10.7266	4.21755	11.7782	15.117	5.84717	5.55611	2.62785	25.0028	G3
Gorai.007G267700.1	3.11966	11.8121	21.5414	2.30923	199.559	2.53053	4.65651	35.5693	4.62901	14.3289	16.0591	4.9456	G3
Gorai.008G050900.1	24.1064	10.0403	21.2653	31.4633	22.5705	38.8015	54.2347	38.237	35.5703	31.8745	30.3663	41.2134	G3
Gorai.001G228500.1	0.01	1.47651	7.73282	0.865962	0.01	0.01	0.01	0.01	0.01	0.01	0.01	0.549512	G3
Gorai.005G049300.1	2.55245	2.06712	2.76172	19.3398	13.4082	3.58492	12.0522	1.33385	1.46179	18.7153	1.16794	0.01	G3
Gorai.009G435000.1	28.6441	14.1745	60.2056	21.9377	93.6341	32.4752	29.8565	32.457	50.4319	28.9502	32.4102	24.1785	G3
Gorai.009G182500.1	15.3147	13.2886	24.027	5.48443	46.4819	18.1355	12.8739	28.9001	19.4906	11.4046	31.5343	8.51743	G3
Gorai.009G022700.1	17.8671	5.31545	11.0469	6.35039	2.01123	4.42843	13.4217	2.89001	3.89811	12.8668	16.0591	2.74756	G3
Gorai.006G057000.1	12.195	5.31545	60.4817	13.2781	13.8552	70.4331	31.226	20.0077	35.5703	13.7441	20.4389	10.166	G3
Gorai.007G253600.1	12.4786	18.6041	69.8716	10.1029	104.808	14.3397	12.8739	18.007	16.3234	25.7336	53.1411	21.7057	G3
Gorai.013G249300.1	0.01	2.06712	12.1516	11.8348	4.24594	4.63931	5.75216	5.78001	4.14175	1.46213	1.45992	1.92329	G3
Gorai.008G177700.1	77.1406	68.8056	156.037	217.068	152.63	265.073	210.913	159.395	189.546	106.151	157.963	240.961	G3
Gorai.007G318400.1	0.01	4.42954	15.1895	2.02058	159.558	27.625	10.6826	68.9156	26.5559	5.55611	50.8052	1.37378	G3
Gorai.008G281400.1	0.850815	2.65773	37.5594	0.01	48.4931	1.68702	0.01	7.33617	2.92359	1.16971	0.583968	0.01	G3
Gorai.013G080800.1	10.4934	9.44969	11.3231	17.8966	31.2859	2.53053	9.03911	11.3377	3.41085	20.7623	9.0515	3.84658	G3
Gorai.009G394500.1	413.78	256.323	1296.63	171.749	268.165	162.376	269.804	164.286	283.588	308.51	171.978	216.782	G3
Gorai.011G260500.1	15.0311	11.5168	240.822	43.8754	69.2758	100.167	61.3564	102.039	67.7297	5.84853	5.25571	87.9218	G3
Gorai.008G094900.1	0.01	3.83894	6.90431	0.01	348.837	0.421755	11.7782	37.3478	2.19269	1.75456	23.0667	0.01	G3
Gorai.011G035200.1	0.850815	4.13424	7.18048	0.01	34.6379	0.01	2.73913	8.0031	1.46179	2.04699	48.1773	1.09902	G3
Gorai.012G124700.1	2.26884	25.6914	99.9744	0.865962	329.172	89.4121	10.6826	72.9171	75.2823	5.55611	63.9445	14.8368	G3
Gorai.006G180700.1	28.0769	20.9665	22.9223	35.7931	168.273	36.4818	34.7869	53.354	37.2757	43.5716	63.0685	33.795	G3
Gorai.012G169900.1	17.8671	11.5168	43.0829	7.21635	14.3021	13.9179	10.4087	10.4485	21.4396	15.4986	16.6431	13.1883	G3
Gorai.001G069200.1	9.35897	4.42954	23.7508	7.79366	4.24594	8.64598	9.31303	12.4493	11.4507	9.94251	4.37976	11.265	G3
Gorai.002G177600.1	29.2113	23.3289	125.935	29.4427	137.658	34.5839	19.7217	38.0147	27.0432	8.18795	40.2938	35.7183	G3
Gorai.005G243100.1	1.13442	3.83894	13.5324	5.48443	7.598	5.90457	7.66955	5.3354	5.11627	1.75456	4.96373	3.02231	G3
Gorai.008G117000.1	0.01	0.01	0.01	0.577308	35.7553	0.01	0.01	3.77924	1.46179	1.46213	4.96373	0.01	G3
Gorai.003G008700.5	8.79176	10.9262	17.3989	15.876	41.1186	30.7881	26.5695	22.0085	21.4396	7.6031	32.1182	22.53	G3
Gorai.001G117100.1	1.41803	0.590606	4.9711	0.01	10.5031	0.01	0.547825	1.11154	0.01	0.87728	23.0667	0.549512	G3
Gorai.001G042200.1	0.01	0.01	34.7977	0.01	8.93882	50.3998	0.821738	11.7823	37.2757	0.01	3.79579	0.824267	G3
Gorai.007G050700.2	0.01	3.24833	12.1516	2.02058	5.36329	5.48282	4.3826	2.22308	2.43632	0.01	0.583968	1.37378	G3
Gorai.012G043700.1	0.56721	2.06712	19.8844	0.577308	319.116	0.01	1.64348	15.3393	0.01	16.9608	39.1258	1.37378	G3
Gorai.013G112000.1	2.26884	2.95303	67.386	33.4839	126.484	52.2976	47.6608	53.7986	23.6323	4.97125	9.92745	26.6513	G3
Gorai.004G123500.1	0.01	2.36242	3.31407	0.01	252.075	0.01	0.01	31.7901	0.974529	2.63184	111.83	0.01	G3
Gorai.010G082900.1	10.2098	36.027	61.0341	0.01	171.849	2.95229	1.64348	25.3431	5.11627	5.84853	18.103	0.824267	G3
Gorai.006G174000.1	5.6721	5.90606	66.5575	267.294	5.58676	13.0744	15.0652	32.6793	13.887	26.9033	3.21182	62.0948	G3
Gorai.010G223200.1	0.01	1.77182	147.2	0.01	0.01	0.01	0.01	0.01	0.01	0.01	0.01	0.01	G3
Gorai.005G025000.2	11.6278	13.2886	44.1876	160.492	56.538	1.47614	132.574	138.053	9.01439	102.642	11.9713	56.0502	G3
Gorai.005G082900.1	93.5897	58.47	72.6333	198.017	317.775	8.85686	232.004	78.6971	15.5925	242.422	97.2306	215.134	G3
Gorai.001G092100.1	1.41803	1.77182	3.86641	44.4527	3.799	9.48949	9.03911	9.33695	1.21816	9.94251	1.16794	0.824267	G3
Gorai.007G224500.1	9.35897	1.77182	1.65703	1.73192	7.598	0.632633	2.46521	3.77924	1.21816	0.87728	3.50381	2.19805	G3
Gorai.005G052100.1	68.6324	38.98	150.79	38.1023	30.6155	58.4131	48.2086	60.9125	75.0387	67.2581	46.1334	48.0823	G3
Gorai.001G004600.1	0.01	0.885909	3.0379	0.577308	6.92758	0.01	1.64348	1.55616	0.01	0.87728	0.875952	0.01	G3
Gorai.010G054500.1	0.01	5.61076	29.5504	0.01	29.7216	9.70037	3.83478	10.8931	7.5526	0.584853	2.33587	3.02231	G3
Gorai.003G011600.1	3.68687	4.42954	114.059	18.4739	30.8389	22.9857	23.8304	20.23	24.1196	1.16971	0.01	45.3347	G3
Gorai.004G221300.1	0.01	1.18121	0.552345	0.01	97.2097	0.01	1.64348	19.7854	1.46179	0.87728	11.3874	0.01	G3
Gorai.007G211400.1	0.01	2.65773	2.20938	8.08231	16.3133	3.7958	4.10869	10.0039	6.33444	6.14096	4.67174	5.76987	G3
Gorai.006G212000.2	3.68687	3.83894	20.4367	0.577308	3.57553	6.32633	2.46521	3.55693	6.33444	4.3864	2.62785	2.4728	G3
Gorai.010G034700.1	9.64257	11.5168	48.054	23.381	20.1123	20.666	30.9521	36.0139	19.7342	8.7728	16.6431	20.3319	G3
Gorai.001G247400.1	6.52292	16.2417	18.5035	8.08231	43.5767	2.95229	25.2	11.7823	6.0908	12.5743	32.9942	4.39609	G3
Gorai.009G276900.1	2.26884	2.36242	21.5414	23.6696	209.392	13.0744	10.1348	50.6863	5.11627	15.791	2.04389	5.49512	G3
Gorai.002G065000.2	16.7327	38.3894	104.393	30.02	203.582	29.9446	119.152	62.2463	43.3665	30.12	115.042	26.6513	G3
Gorai.006G092300.5	0.01	2.06712	18.7797	6.35039	6.92758	2.53053	10.1348	8.89233	4.62901	0.01	1.16794	8.24267	G3
Gorai.002G229800.1	3.11966	2.06712	4.41876	0.577308	54.7503	2.10878	0.547825	7.78079	5.84717	3.21669	7.88356	1.09902	G3
Gorai.002G231300.1	11.0606	10.3356	145.267	105.647	844.495	165.961	61.6303	388.595	100.376	25.4411	22.7747	71.1617	G3
Gorai.006G113100.1	8.79176	11.8121	13.2563	2.88654	51.6217	1.68702	2.73913	12.4493	3.89811	25.7336	11.6794	1.64853	G3
Gorai.010G078700.1	0.850815	2.06712	10.7707	0.01	0.01	0.01	0.01	0.01	0.01	0.01	0.01	1.37378	G3
Gorai.009G018700.1	0.01	0.885909	20.9891	0.01	15.6429	1.05439	0.01	1.11154	0.730896	2.92427	1.45992	0.01	G3
Gorai.003G095800.1	3.11966	2.06712	25.684	25.4016	8.26841	12.2309	89.2955	17.34	25.0941	0.01	10.2194	64.0181	G3
Gorai.004G089700.1	1.98524	4.13424	51.6442	10.1029	7.15106	15.3941	14.5174	13.5608	15.8361	1.16971	0.583968	10.166	G3
Gorai.004G089400.1	11.3442	14.1745	47.5016	248.531	546.162	68.1135	85.4607	121.158	56.0354	34.2139	25.1106	48.6318	G3
Gorai.005G150300.1	8.22455	12.9933	2.48555	0.577308	56.538	0.01	11.2304	88.9233	2.43632	4.3864	94.6028	4.12134	G3
Gorai.011G066300.1	0.01	1.77182	7.73282	0.01	0.01	0.01	0.821738	0.01	0.01	0.01	0.01	0.01	G3
Gorai.009G108600.1	2.55245	2.06712	10.4945	2.59789	1.78776	2.74141	2.46521	2.6677	4.14175	2.63184	2.04389	3.84658	G3
Gorai.009G251000.1	0.56721	0.885909	7.73282	1.44327	145.479	0.84351	3.01304	14.2277	2.19269	1.46213	5.54769	1.37378	G3
Gorai.002G083100.1	73.7373	114.873	143.61	239.006	65.7003	98.9016	153.117	84.9217	169.324	199.727	86.1352	61.5453	G3
Gorai.006G256800.1	1.98524	14.1745	114.335	17.6079	33.9675	37.3253	23.5565	35.1247	35.5703	2.33941	7.00761	49.456	G3
Gorai.007G240200.1	1.13442	2.95303	46.1208	2.02058	1.34082	6.74808	2.1913	3.77924	2.67995	0.01	1.45992	3.57183	G3
Gorai.013G210800.1	0.01	15.3558	36.7309	2.30923	407.834	6.74808	1.09565	83.1433	8.77076	3.21669	7.00761	2.4728	G3
Gorai.007G003100.1	0.850815	0.885909	16.8465	3.46385	6.92758	1.05439	6.29999	1.33385	1.21816	0.01	0.01	6.04463	G3
Gorai.009G111600.1	2.26884	0.590606	0.828517	8.08231	76.2034	2.10878	3.56086	21.1193	0.487264	3.21669	6.13166	0.824267	G3
Gorai.001G234700.1	13.0458	3.24833	16.8465	9.52559	16.7603	17.9246	15.3391	26.677	18.516	9.94251	11.3874	27.7503	G3
Gorai.003G100300.1	2.26884	2.65773	19.3321	12.1235	13.6317	8.4351	12.6	8.2254	9.25802	4.09397	7.00761	8.51743	G3
Gorai.008G124300.1	6.80652	7.08727	25.4079	1.15462	2.45818	3.58492	1.64348	3.77924	6.0908	3.50912	4.08777	5.76987	G3
Gorai.008G154100.1	25.5245	22.443	21.2653	118.06	37.99	18.979	69.5738	30.0116	20.4651	60.2399	32.9942	34.894	G3
Gorai.001G185700.1	0.56721	5.61076	134.772	21.3604	4.91635	18.979	53.413	8.2254	29.7231	0.87728	4.08777	7.96792	G3
Gorai.001G015600.1	82.2455	62.3089	279.486	71.0089	56.0911	61.7871	79.9825	72.6948	81.6168	49.7125	62.7765	108.254	G3
Gorai.003G019000.1	3.11966	9.44969	346.32	25.1129	16.5368	61.1545	80.2564	37.5701	42.6356	0.01	3.21182	143.972	G3
Gorai.008G037000.1	10.4934	6.79197	27.3411	7.79366	5.36329	6.74808	9.31303	4.89078	9.98892	3.80155	11.0954	7.96792	G3
Gorai.005G090600.2	46.7948	21.8524	75.395	53.401	170.731	102.908	98.8824	111.821	88.1948	40.9397	54.017	109.353	G3
Gorai.009G281300.1	0.01	0.01	14.9133	3.46385	1.78776	5.27194	0.547825	4.66847	2.67995	0.584853	0.01	4.12134	G3
Gorai.008G067100.1	0.56721	4.13424	29.2743	3.46385	1.34082	6.11545	10.1348	8.0031	14.1307	3.21669	1.7519	10.7155	G3
Gorai.007G139000.1	46.5112	20.6712	110.469	42.4322	23.0175	37.1145	28.213	32.9016	53.1118	38.6003	16.3511	34.0697	G3
Gorai.005G230500.1	24.39	1.47651	9.9422	0.01	8.04494	2.31965	13.9695	4.44616	1.94906	58.7778	0.875952	0.549512	G3
Gorai.005G197300.1	1.41803	9.44969	180.617	10.1029	8.26841	30.3664	10.9565	22.6754	18.7597	2.63184	0.583968	49.7308	G3
Gorai.006G202000.2	12.195	11.8121	64.072	24.2469	43.1298	24.04	18.9	35.7916	26.5559	6.14096	3.79579	15.9358	G3
Gorai.002G033100.1	0.01	0.590606	0.01	0.01	61.9013	0.421755	0.01	7.55848	0.730896	0.01	11.9713	0.01	G3
Gorai.007G302800.1	0.01	2.36242	0.01	0.01	224.588	2.53053	0.01	10.4485	1.46179	0.584853	13.7232	0.824267	G3
Gorai.010G161500.1	0.01	0.01	8.009	0.01	293.864	0.01	0.01	24.4539	2.43632	0.01	105.99	0.01	G3
Gorai.007G124900.1	13.613	8.56379	13.5324	20.4944	20.3358	26.3597	13.6956	40.4601	26.5559	8.7728	19.2709	13.463	G3
Gorai.007G271300.2	9.35897	2.65773	2.20938	0.01	12.9613	5.48282	0.821738	7.33617	5.11627	1.16971	4.08777	0.824267	G3
Gorai.009G221000.1	5.10489	0.885909	2.48555	6.06174	72.8514	5.90457	9.03911	16.0062	5.84717	5.84853	8.46753	3.84658	G3
Gorai.013G013200.1	0.01	1.77182	39.7688	1.73192	0.893882	4.21755	4.65651	3.33462	2.92359	0.01	0.01	2.19805	G3
Gorai.013G105200.1	0.850815	0.01	2.48555	0.01	214.308	1.05439	1.64348	60.6901	6.8217	4.3864	9.34348	0.549512	G3
Gorai.006G187400.1	0.850815	5.31545	10.4945	5.48443	2.90512	3.16316	2.46521	4.00155	3.65448	3.80155	0.583968	1.37378	G3
Gorai.010G076000.1	52.7505	19.7853	36.7309	18.4739	63.4656	57.5696	38.8956	52.4647	62.8571	54.0989	42.3377	42.8619	G3
Gorai.005G124900.1	0.56721	3.83894	36.7309	16.4533	14.3021	3.37404	14.2435	9.11464	3.16722	0.584853	0.01	16.7601	G3
Gorai.010G242600.1	3.97047	13.2886	15.4656	3.1752	9.60923	5.6937	2.73913	10.2262	5.35991	12.8668	7.59158	1.64853	G3
Gorai.006G167800.1	1.70163	1.77182	46.1208	7.21635	221.906	25.5162	33.4173	118.49	53.5991	8.48038	7.2996	10.166	G3
Gorai.010G244500.1	7.65734	1.47651	28.4457	8.94828	16.5368	47.4475	5.47825	9.55925	49.9446	4.67883	7.88356	12.9135	G3
Gorai.001G230400.1	0.01	0.590606	12.4278	4.32981	3.799	2.53053	10.1348	0.666925	1.70542	0.01	0.01	0.549512	G3
Gorai.011G053100.1	16.4491	18.0135	220.385	36.3704	31.9563	93.2079	61.6303	73.584	104.031	6.43339	16.9351	102.484	G3
Gorai.010G012500.1	8.79176	20.0806	34.5215	11.2575	15.8664	15.6049	19.1739	11.3377	10.4762	14.3289	35.33	9.61645	G3
Gorai.013G245900.1	7.37373	21.2618	11.5992	5.77308	437.108	12.2309	13.1478	49.1301	14.8616	13.7441	49.9292	10.166	G3
Gorai.011G190000.1	4.25408	7.97318	96.108	14.4327	9.38576	4.00667	9.86085	5.11309	4.14175	6.14096	3.50381	14.5621	G3
Gorai.007G286500.1	8.79176	3.83894	14.9133	39.8343	4.24594	4.85019	9.31303	10.8931	4.87264	18.4229	6.71563	6.04463	G3
Gorai.009G292900.1	8.22455	12.4027	72.9095	65.8131	92.7402	96.1602	23.8304	81.8094	31.6722	18.1305	6.71563	13.7378	G3
Gorai.001G158900.1	9.92618	7.97318	19.3321	8.37097	18.548	29.1011	9.86085	18.4516	21.4396	7.89552	21.0228	17.0349	G3
Gorai.001G189900.1	3.40326	2.95303	26.5125	4.04116	2.90512	2.31965	4.65651	2.00077	3.65448	5.26368	5.54769	2.74756	G3
Gorai.006G083000.1	0.56721	0.01	4.9711	0.577308	30.392	0.01	0.01	3.55693	0.01	2.92427	1.16794	0.01	G3
Gorai.N025900.1	7.09013	35.7317	56.8915	14.7214	91.176	18.1355	40.5391	26.8993	19.4906	10.2349	68.3242	22.8047	G3
Gorai.001G123600.1	58.9899	108.081	88.9275	139.131	124.92	20.0334	78.8868	32.0124	20.2215	97.0857	173.73	7.69316	G3
Gorai.011G102500.1	7.65734	3.83894	18.7797	8.37097	3.57553	5.90457	7.66955	7.11386	8.77076	7.6031	6.71563	3.57183	G3
Gorai.002G230600.1	1.41803	6.49666	196.082	52.2464	47.5992	46.1822	27.9391	29.7893	31.6722	0.87728	3.21182	71.1617	G3
Gorai.005G100700.1	4.82129	8.26848	154.38	53.9783	27.2634	63.2633	32.5956	55.1324	72.3587	9.65008	3.50381	39.2901	G3
Gorai.009G069100.1	2.83605	7.67788	7.45665	1.73192	16.7603	0.84351	1.09565	3.55693	1.70542	2.04699	19.2709	0.824267	G3
Gorai.001G180900.1	155.699	41.933	111.574	66.9678	26.3695	102.697	72.3129	137.609	110.122	63.1642	57.2288	124.739	G3
Gorai.012G073100.1	2.26884	5.61076	24.3032	17.3192	3.57553	6.74808	6.02608	5.78001	3.65448	2.92427	2.91984	5.49512	G3
Gorai.009G227700.1	19.0015	10.3356	40.045	25.9789	22.794	8.85686	28.4869	10.0039	12.9125	15.2062	12.2633	14.8368	G3
Gorai.003G117000.1	7.09013	13.5839	43.3591	20.7831	19.8889	25.3053	31.226	29.3447	21.4396	18.4229	10.2194	20.3319	G3
Gorai.009G074800.3	3.97047	2.36242	7.45665	27.7108	121.121	1.68702	13.1478	24.6762	1.70542	39.4776	10.5114	5.49512	G3
Gorai.011G103900.1	0.01	0.590606	17.675	0.01	0.01	0.01	0.01	0.01	0.01	0.01	0.01	0.01	G3
Gorai.008G155700.1	1.41803	3.83894	3.31407	19.3398	23.4644	5.90457	9.03911	8.2254	7.06533	7.01824	2.62785	6.59414	G3
Gorai.006G257500.1	0.01	0.590606	4.41876	0.577308	58.7727	0.01	0.547825	6.00232	0.01	11.6971	9.63547	0.01	G3
Gorai.004G110600.1	52.1833	74.121	378.632	109.4	74.1922	126.948	124.63	162.507	100.864	33.3366	16.6431	95.0655	G3
Gorai.007G303800.1	15.8819	26.282	25.684	39.8343	31.5093	48.0801	75.052	26.677	24.1196	33.6291	65.9883	39.8396	G3
Gorai.011G113300.1	2.55245	1.18121	17.9512	72.4522	19.8889	13.0744	12.8739	28.9001	10.2325	9.94251	1.45992	6.86889	G3
Gorai.013G269600.1	20.4196	5.02015	4.41876	10.6802	233.527	2.95229	31.226	35.5693	2.43632	21.932	27.4465	2.74756	G3
Gorai.002G249500.1	0.01	0.590606	32.3122	1.44327	5.58676	0.632633	1.09565	2.22308	0.730896	0.01	0.01	0.549512	G3
Gorai.004G052300.1	2.26884	2.36242	60.7579	17.6079	7.82147	21.0878	18.6261	22.8977	17.2979	1.16971	2.04389	25.827	G3
Gorai.001G180400.1	3.97047	9.44969	884.304	39.257	7.82147	62.4198	48.7564	42.9055	45.3156	1.46213	7.59158	106.605	G3
Gorai.006G216800.1	4.53768	0.01	10.7707	9.23693	9.16229	9.06774	28.7608	8.67002	11.2071	2.33941	7.00761	15.9358	G3
Gorai.004G201400.1	0.01	0.01	0.01	0.01	74.8626	0.421755	0.01	19.7854	1.94906	0.01	4.96373	0.01	G3
Gorai.007G146600.1	5.95571	3.83894	10.7707	5.77308	0.893882	2.95229	1.36956	1.77847	1.94906	6.72581	2.62785	1.37378	G3
Gorai.010G026800.1	3.97047	5.61076	41.4258	0.01	2.2347	5.90457	4.3826	3.11232	9.98892	0.01	5.83968	1.92329	G3
Gorai.007G322600.1	5.95571	5.90606	11.3231	3.1752	155.312	4.42843	1.36956	26.8993	10.2325	18.1305	24.5266	1.09902	G3
Gorai.005G129000.1	0.01	0.01	7.45665	0.865962	3.12859	1.8979	0.547825	1.11154	1.46179	0.01	0.01	0.01	G3
Gorai.007G293800.1	2.55245	1.77182	3.86641	13.2781	62.1248	2.95229	5.20434	7.55848	1.21816	0.584853	11.0954	3.02231	G3
Gorai.011G267900.2	0.01	1.77182	12.7039	6.35039	5.58676	5.06106	23.5565	3.77924	3.89811	0.01	2.04389	4.39609	G3
Gorai.009G429700.1	0.01	0.01	0.01	0.01	21.6766	0.421755	0.01	3.77924	0.730896	0.01	6.13166	0.01	G3
Gorai.010G132000.1	17.2999	28.6444	16.5703	13.5667	2.2347	4.85019	9.03911	5.11309	7.5526	50.005	26.5705	5.22036	G3
Gorai.008G150800.1	0.850815	0.01	0.828517	0.01	32.6267	0.01	1.09565	2.89001	0.01	0.01	4.67174	0.01	G3
Gorai.003G070800.1	0.01	1.77182	47.7778	9.23693	2.90512	0.632633	26.2956	1.33385	1.21816	0.584853	0.01	4.39609	G3
Gorai.010G131800.1	0.56721	0.01	10.7707	2.59789	2.2347	2.74141	4.10869	3.55693	0.487264	0.01	0.01	3.84658	G3
Gorai.003G165600.1	0.01	0.01	7.18048	0.01	4.02247	2.10878	1.09565	3.11232	0.01	0.01	0.01	0.824267	G3
Gorai.009G154100.1	0.01	0.590606	0.552345	0.01	16.5368	0.01	0.01	6.44694	0.01	0.87728	5.25571	0.01	G3
Gorai.007G049900.1	0.01	0.01	29.2743	0.577308	2477.84	0.01	1.91739	353.47	5.84717	2.33941	210.52	0.01	G3
Gorai.004G118000.3	0.850815	5.31545	39.4926	205.522	38.4369	73.8072	42.4564	24.2316	11.938	6.43339	7.88356	84.8995	G3
Gorai.009G242500.1	0.01	0.590606	16.5703	0.01	0.01	0.01	0.01	0.01	0.01	0.01	0.01	0.01	G3
Gorai.010G048100.1	1.41803	6.79197	289.429	30.886	25.4756	36.2709	42.1825	19.1185	30.9413	1.46213	3.79579	105.231	G3
Gorai.012G176600.1	2.83605	8.26848	13.2563	2.59789	11.397	0.632633	11.5043	3.11232	1.46179	12.8668	35.622	1.37378	G3
Gorai.004G026200.1	0.01	0.885909	19.0559	0.01	0.01	3.16316	0.01	0.01	8.77076	0.01	0.583968	0.01	G3
Gorai.009G221600.1	4.25408	7.67788	12.9801	0.01	16.3133	3.7958	3.83478	3.77924	3.16722	3.80155	3.21182	0.824267	G3
Gorai.006G117000.1	22.1212	9.15439	50.8157	106.513	71.2871	70.644	64.9173	55.7994	35.3267	14.9138	22.7747	92.3179	G3
Gorai.010G202700.1	1.70163	1.77182	14.0848	0.01	6.48064	2.95229	0.01	2.22308	0.01	4.09397	2.91984	0.01	G3
Gorai.006G135200.1	0.01	0.885909	23.1985	2.02058	0.01	0.01	6.84781	0.444616	0.487264	0.01	0.01	0.549512	G3
Gorai.004G020900.1	0.01	0.01	19.3321	0.865962	4.46941	0.84351	0.821738	1.11154	0.01	0.01	1.16794	0.01	G3
Gorai.012G060700.1	0.01	3.54364	12.1516	0.577308	0.01	0.01	3.01304	0.01	0.01	0.01	1.45992	0.01	G3
Gorai.008G263900.1	74.0209	129.933	176.198	71.0089	23.0175	521.711	172.017	109.376	642.702	73.1067	195.629	583.032	G4
Gorai.013G165200.1	44.8096	39.2753	11.8754	18.7625	11.1735	8.01335	20.5434	11.56	10.4762	89.1902	14.5992	13.463	G4
Gorai.005G261100.1	18.7179	27.1679	21.5414	11.2575	8.93882	48.0801	21.0913	46.2401	54.5736	18.7153	70.3681	44.2357	G4
Gorai.002G256100.1	31.7638	16.2417	8.56134	13.5667	7.82147	18.7681	38.8956	22.6754	26.7995	10.8198	45.5495	70.887	G4
Gorai.006G266200.1	36.8687	6.20136	5.79962	25.9789	3.57553	16.8702	24.926	26.0101	25.5814	32.7518	25.4026	23.9038	G4
Gorai.008G250800.1	212.42	85.6379	50.2634	24.2469	15.8664	60.311	44.9217	62.024	114.994	62.8717	138.4	137.378	G4
Gorai.006G145100.1	79.693	34.5504	9.9422	27.7108	12.7378	41.332	60.8086	22.0085	37.763	41.817	99.8585	68.1394	G4
Gorai.010G025000.1	18.7179	27.1679	6.07579	12.1235	52.0686	48.9236	21.3652	69.3602	66.7552	26.3184	27.7385	15.3863	G4
Gorai.007G322800.1	67.7816	56.4029	17.675	37.525	16.7603	58.624	25.2	41.5716	62.3698	42.1094	62.1926	43.1367	G4
Gorai.007G235200.1	50.7653	35.141	9.38986	25.6902	15.4195	80.1335	20.8174	57.5778	83.5658	31.8745	25.1106	21.7057	G4
Gorai.007G124400.1	72.3193	39.5706	10.2184	25.4016	24.5818	28.8902	40.5391	28.9001	30.6976	40.6473	79.4196	34.0697	G4
Gorai.009G126900.1	612.587	85.9332	89.756	157.316	78.2147	87.3033	253.917	124.493	126.201	305.878	168.767	224.201	G4
Gorai.005G172400.1	33.4654	27.4632	8.28517	30.3087	16.3133	17.5028	28.7608	23.1201	35.083	47.958	36.206	29.3989	G4
Gorai.009G153900.1	36.5851	13.2886	3.86641	4.04116	5.81023	16.4485	27.3913	7.78079	14.3743	6.72581	20.1469	31.5969	G4
Gorai.013G243600.1	15.8819	10.6309	4.69493	2.88654	7.82147	34.7948	8.21738	13.7831	23.8759	17.838	9.92745	13.1883	G4
Gorai.010G098100.1	28.9277	30.7115	14.361	10.1029	2.45818	7.59159	7.66955	2.89001	14.3743	16.6683	14.8912	25.0028	G4
Gorai.007G216400.1	10.4934	17.7182	11.5992	3.7525	1.78776	6.95896	11.2304	7.78079	6.8217	2.92427	3.50381	10.9902	G4
Gorai.005G174600.1	37.7195	8.26848	9.11369	0.865962	0.01	5.06106	4.65651	1.77847	6.0908	12.2819	20.7309	6.86889	G4
Gorai.012G018600.1	8.79176	21.8524	6.62814	6.9277	6.48064	6.53721	6.5739	8.89233	5.84717	7.6031	4.37976	4.39609	G4
Gorai.007G159400.1	18.7179	12.9933	4.41876	2.30923	1.78776	27.4141	6.5739	5.78001	21.4396	8.7728	24.5266	4.39609	G4
Gorai.010G109200.1	36.8687	19.1947	6.90431	4.61847	4.24594	17.292	13.6956	11.3377	16.567	10.2349	36.79	9.61645	G4
Gorai.005G208500.1	22.4048	12.698	7.45665	13.2781	5.58676	33.1078	15.3391	10.0039	31.9158	20.7623	19.2709	38.7406	G4
Gorai.013G231300.4	26.6589	20.3759	5.52345	27.4221	6.25717	26.1488	26.8434	30.9008	21.196	42.1094	34.1621	45.3347	G4
Gorai.002G243400.2	30.913	31.5974	10.2184	4.90712	1.11735	6.32633	11.2304	5.55771	20.4651	6.14096	8.75952	15.3863	G4
Gorai.010G028100.1	55.5866	12.9933	4.41876	53.6897	20.1123	15.6049	36.4304	39.5709	19.0033	82.7568	37.6659	85.449	G4
Gorai.008G187500.1	51.0489	22.443	10.2184	30.3087	33.0736	38.3797	102.717	47.7963	51.8936	24.8563	54.893	41.4881	G4
Gorai.003G006300.1	102.949	104.242	35.0739	94.1012	4.91635	124.629	129.287	151.17	229.258	52.3444	106.282	215.409	G4
Gorai.008G059200.1	37.7195	48.1344	19.8844	20.2058	11.8439	10.1221	12.3261	12.4493	13.1561	46.4959	19.8549	18.9581	G4
Gorai.009G414900.1	28.9277	22.1477	6.07579	2.59789	2.2347	2.95229	6.02608	3.33462	6.0908	14.0365	16.0591	3.57183	G4
Gorai.004G238300.1	137.548	69.9868	4.69493	8.08231	28.6042	25.0944	8.49129	14.2277	34.3521	45.3261	157.087	9.89121	G4
Gorai.005G147700.3	73.1701	55.517	14.6371	43.2981	76.8738	46.3931	36.1565	64.914	54.33	70.1824	20.7309	31.8717	G4
Gorai.010G016500.1	3.97047	13.8792	1.38086	0.01	1.56429	1.05439	0.01	0.666925	1.46179	9.06523	4.67174	0.01	G4
Gorai.010G072100.1	21.8376	28.9397	12.4278	4.32981	7.37453	13.2853	3.83478	8.44771	15.8361	26.6108	13.7232	5.49512	G4
Gorai.009G094200.1	16.4491	6.49666	1.93321	6.35039	2.01123	13.9179	9.58694	14.2277	14.8616	7.01824	7.88356	7.96792	G4
Gorai.011G162100.1	1.41803	0.590606	0.01	3.46385	0.446941	4.00667	3.28695	8.44771	11.2071	1.75456	2.62785	6.31938	G4
Gorai.006G142200.1	65.5128	66.1479	16.5703	3.46385	10.0562	36.9036	2.73913	27.3439	29.4795	14.6213	56.3529	11.265	G4
Gorai.011G086100.1	101.814	27.4632	23.4746	16.1646	5.81023	80.1335	23.2826	80.9202	86.2458	36.5533	83.5074	54.9512	G4
Gorai.008G270900.3	2.55245	2.95303	2.48555	6.63904	8.04494	13.4962	16.7087	11.3377	14.6179	3.21669	1.16794	18.9581	G4
Gorai.004G101600.1	24.39	31.8927	10.7707	0.865962	1.34082	5.27194	4.10869	8.44771	21.4396	7.01824	1.16794	10.166	G4
Gorai.006G257000.6	89.9028	25.6914	24.027	39.5456	44.6941	58.624	82.1738	45.7955	54.5736	48.5428	55.1849	63.4686	G4
Gorai.001G156300.1	37.4359	57.5841	7.73282	0.01	11.6205	4.00667	0.547825	4.66847	8.28349	25.7336	22.1908	1.64853	G4
Gorai.002G220300.1	89.9028	32.4833	11.0469	25.1129	29.2746	51.4541	127.369	27.3439	43.6102	73.1067	32.7022	56.3249	G4
Gorai.007G017000.2	14.7475	28.6444	1.93321	0.577308	1.56429	1.05439	0.547825	2.44539	2.19269	5.26368	30.6583	1.09902	G4
Gorai.011G195300.1	6.52292	2.95303	2.48555	11.5462	4.24594	17.292	10.6826	12.227	13.3998	5.26368	9.34348	14.2873	G4
Gorai.013G088200.1	10.2098	0.590606	0.01	0.577308	1.11735	0.421755	0.01	0.01	0.01	0.01	0.01	11.265	G4
Gorai.011G214100.2	39.9883	15.6511	4.9711	10.1029	3.35206	14.3397	26.5695	15.5616	19.7342	17.2532	13.7232	13.1883	G4
Gorai.009G284600.1	13.613	69.9868	0.828517	0.01	0.01	0.01	18.0782	0.01	0.01	0.01	4.96373	2.74756	G4
Gorai.007G008300.1	137.265	97.7453	91.9654	32.0406	45.3645	88.7795	64.6434	124.048	116.456	62.5793	70.9521	79.6792	G4
Gorai.004G113600.1	2.26884	6.20136	1.38086	1.15462	1.11735	14.7614	3.56086	8.0031	14.6179	1.46213	4.08777	7.96792	G4
Gorai.004G017300.2	47.6457	29.235	16.5703	35.2158	16.7603	39.2232	27.3913	44.4616	46.2901	66.6733	12.8473	42.3124	G4
Gorai.007G166300.3	26.3753	19.7853	3.0379	7.21635	9.38576	16.2376	14.2435	9.78156	23.1451	14.3289	42.9216	15.6611	G4
Gorai.005G044800.1	45.3768	25.6914	4.14258	2.88654	1.78776	10.1221	9.58694	6.00232	14.3743	13.7441	39.1258	6.31938	G4
Gorai.010G140900.1	13.613	11.5168	5.24727	16.4533	20.3358	20.4551	21.0913	29.7893	18.7597	5.84853	13.1393	21.431	G4
Gorai.005G235600.1	5.10489	2.95303	1.10469	9.81424	1.11735	9.48949	4.3826	8.2254	9.98892	0.01	0.01	12.0893	G4
Gorai.011G113100.1	17.8671	47.8391	18.2274	25.6902	17.4307	62.4198	25.4739	48.0186	62.6135	18.4229	134.897	52.7531	G4
Gorai.001G271300.3	95.0077	69.1009	19.6082	5.19577	2.45818	19.4007	6.29999	7.11386	27.5304	16.6683	53.725	12.9135	G4
Gorai.001G269700.1	22.972	19.1947	0.828517	2.59789	0.446941	5.48282	4.65651	3.11232	4.38538	9.65008	16.9351	2.74756	G4
Gorai.005G097100.1	20.4196	18.0135	8.83751	2.02058	6.48064	6.32633	1.64348	4.44616	7.79623	9.94251	26.2785	5.76987	G4
Gorai.001G098300.2	29.2113	30.7115	18.2274	4.61847	12.0674	9.91125	6.84781	10.0039	11.6943	12.5743	24.5266	12.0893	G4
Gorai.007G108000.2	20.4196	48.1344	8.009	10.3915	11.1735	56.5152	28.4869	29.3447	60.908	6.72581	42.3377	26.9261	G4
Gorai.001G190400.1	58.7063	68.5103	22.37	28.5768	19.2185	59.0457	36.1565	40.4601	72.6024	46.7883	98.6905	59.3472	G4
Gorai.012G108700.1	36.3014	23.3289	8.28517	26.2675	6.25717	17.7137	40.813	23.3424	22.6578	35.3836	39.4178	47.8075	G4
Gorai.006G076100.1	184.343	81.5036	12.7039	129.317	38.2135	69.8005	282.678	60.4678	76.0132	191.54	190.957	239.038	G4
Gorai.007G164500.1	16.4491	8.85909	2.48555	1.73192	3.35206	9.06774	6.29999	8.0031	12.6689	7.6031	16.6431	2.19805	G4
Gorai.007G263900.1	155.699	75.3022	46.6731	52.2464	36.8726	42.5973	60.2608	25.3431	48.2392	65.2112	51.0972	90.9442	G4
Gorai.001G183000.1	127.906	50.2015	17.3989	12.4121	2.01123	11.5983	32.0478	9.78156	20.4651	45.6186	53.433	34.0697	G4
Gorai.010G042800.1	38.8539	16.2417	1.93321	0.01	6.70411	7.80247	0.547825	4.89078	10.2325	2.92427	13.1393	0.824267	G4
Gorai.009G195600.1	17.5835	4.72485	3.86641	17.0306	8.26841	13.9179	32.3217	12.6716	15.1052	16.6683	22.4828	32.4212	G4
Gorai.009G089200.1	8.50815	1.47651	0.552345	0.577308	1.78776	3.58492	1.36956	4.66847	3.89811	2.33941	0.583968	3.02231	G4
Gorai.005G246300.1	9.07536	18.0135	6.90431	10.1029	5.81023	18.1355	14.7913	12.4493	21.6833	12.2819	25.6946	15.9358	G4
Gorai.010G249800.2	70.0505	48.725	3.0379	18.1852	9.60923	22.5639	62.4521	18.2293	25.5814	23.979	88.1791	36.2678	G4
Gorai.003G093500.1	119.114	46.9532	4.69493	3.46385	4.91635	17.7137	4.3826	13.5608	21.9269	43.5716	27.7385	7.41841	G4
Gorai.011G004900.1	45.3768	10.6309	4.14258	13.2781	1.11735	27.625	38.3478	16.4508	24.6068	16.6683	30.3663	38.1911	G4
Gorai.010G067800.1	22.1212	10.9262	3.59024	10.3915	10.2796	13.4962	16.4348	13.3385	11.938	20.7623	19.5629	13.7378	G4
Gorai.004G166000.2	15.3147	7.08727	1.38086	0.01	2.2347	4.85019	0.821738	3.55693	6.33444	6.72581	12.2633	3.02231	G4
Gorai.010G148800.1	41.9736	68.215	10.4945	24.5356	3.799	32.0534	85.7346	9.11464	63.8316	9.35766	68.6162	53.0279	G4
Gorai.006G251300.1	64.3784	22.443	17.9512	63.7926	32.1797	56.0934	113.4	47.574	77.2314	97.3781	90.515	73.6345	G4
Gorai.009G022300.1	50.7653	27.4632	9.38986	33.4839	13.1848	41.7538	22.1869	40.4601	33.6212	91.822	49.6373	21.7057	G4
Gorai.007G062300.1	11.3442	21.8524	4.14258	6.63904	5.36329	10.7548	21.913	6.89156	13.6434	6.43339	28.9064	12.6388	G4
Gorai.008G030100.2	43.6752	20.9665	13.8086	42.1435	10.5031	32.8969	40.5391	26.2324	43.8538	16.9608	36.498	50.8298	G4
Gorai.013G065500.1	9.35897	12.698	0.01	0.01	1.34082	1.8979	0.547825	0.666925	2.19269	1.16971	15.1832	0.824267	G4
Gorai.011G209100.1	4.25408	19.1947	3.86641	0.01	1.78776	19.1899	4.10869	10.2262	10.2325	2.33941	35.622	12.364	G4
Gorai.004G196000.3	57.5718	72.3492	13.5324	5.19577	8.04494	9.48949	3.56086	11.1154	15.3488	24.8563	26.5705	7.41841	G4
Gorai.003G160000.1	20.136	14.1745	10.4945	8.37097	22.5705	45.7604	17.2565	19.1185	34.1085	16.9608	22.7747	38.1911	G4
Gorai.003G136800.1	232.556	240.081	114.059	34.6385	34.8614	130.955	41.6347	93.1471	121.572	66.9657	211.98	131.333	G4
Gorai.008G152900.1	6.23931	4.42954	2.76172	6.35039	6.0337	9.27862	11.2304	14.2277	9.25802	10.8198	7.88356	11.8145	G4
Gorai.007G187500.1	13.0458	7.97318	3.59024	10.1029	8.93882	26.5706	15.0652	38.4593	34.8394	15.4986	25.1106	20.8814	G4
Gorai.004G247700.2	134.429	56.4029	48.8825	390.549	111.065	159.845	160.513	164.286	102.569	187.738	84.6753	214.584	G4
Gorai.002G218200.1	4.25408	31.8927	2.20938	0.01	0.01	0.01	6.02608	0.01	0.01	0.87728	6.13166	0.01	G4
Gorai.008G195600.2	21.554	17.7182	5.52345	5.77308	31.2859	22.7748	12.0522	24.8985	34.1085	22.2244	10.2194	15.6611	G4
Gorai.011G004200.1	34.5998	12.698	9.66603	10.3915	8.26841	25.3053	16.1608	16.2285	21.6833	27.7805	12.8473	25.2775	G4
Gorai.006G021600.1	211.853	144.698	105.774	135.09	43.8002	312.521	205.982	198.966	286.999	143.582	161.759	229.696	G4
Gorai.009G107700.1	34.8834	20.6712	6.35196	6.35039	29.7216	26.7815	39.1695	26.4547	50.4319	30.7048	28.0304	19.2329	G4
Gorai.001G080000.1	19.2851	14.4698	4.41876	1.44327	1.78776	7.38072	5.47825	11.3377	11.4507	9.35766	9.34348	9.3417	G4
Gorai.006G187700.6	24.6736	14.4698	7.18048	8.65962	23.4644	24.4618	18.3521	22.2308	36.0576	23.3941	12.5553	23.9038	G4
Gorai.010G244100.1	29.7785	16.537	6.62814	19.0512	20.7828	17.9246	43.5521	11.3377	22.6578	11.6971	28.9064	31.8717	G4
Gorai.013G048000.1	65.7964	100.403	24.027	24.2469	4.91635	29.312	57.7956	21.3416	13.1561	45.0337	36.79	58.523	G4
Gorai.009G142500.1	13.8966	9.44969	2.48555	18.1852	7.15106	16.8702	12.3261	12.8939	18.2724	17.838	9.92745	9.61645	G4
Gorai.004G071400.1	10.777	6.49666	0.01	1.15462	0.01	1.26527	0.01	0.444616	1.70542	2.92427	14.0152	1.92329	G4
Gorai.003G120900.2	38.2867	67.0338	18.2274	16.4533	20.1123	20.0334	32.0478	16.2285	25.825	37.723	27.4465	14.8368	G4
Gorai.002G177000.1	13.613	3.83894	1.38086	8.37097	6.25717	29.5229	16.7087	17.34	24.6068	7.01824	8.46753	20.8814	G4
Gorai.004G187800.1	20.4196	10.9262	8.83751	19.0512	18.995	29.312	9.86085	20.6747	27.7741	25.7336	21.0228	25.2775	G4
Gorai.005G163900.1	31.1966	15.0604	0.01	1.73192	0.670411	1.8979	2.46521	2.00077	8.52712	12.5743	48.4693	3.29707	G4
Gorai.008G073500.1	37.4359	44.886	21.8176	3.1752	6.0337	16.4485	3.01304	16.6731	23.6323	14.6213	44.6735	11.265	G4
Gorai.004G165100.1	27.5097	7.38257	6.90431	10.9689	13.1848	18.1355	15.0652	14.0054	19.0033	20.4699	18.395	15.6611	G4
Gorai.013G240700.1	93.8733	28.9397	22.37	40.1229	53.8564	68.7461	49.8521	48.4632	49.2137	60.2399	55.7689	57.424	G4
Gorai.007G332300.1	53.885	29.235	4.9711	11.5462	15.6429	45.1278	30.4043	21.1193	45.3156	33.6291	53.1411	14.8368	G4
Gorai.011G209800.1	117.696	65.8526	34.5215	8.08231	4.91635	61.7871	21.6391	27.3439	52.1373	38.3079	63.3605	17.8591	G4
Gorai.005G114900.1	208.733	120.779	53.8536	105.07	49.387	123.785	262.408	131.606	155.925	86.2659	237.675	171.722	G4
Gorai.008G028600.1	45.6604	30.7115	5.24727	11.5462	4.46941	26.3597	20.5434	23.1201	33.134	27.1957	28.9064	29.9484	G4
Gorai.005G224300.1	15.0311	42.2283	6.90431	25.6902	11.8439	20.666	50.3999	17.5624	43.1229	20.7623	56.9369	34.3445	G4
Gorai.001G256400.1	12.7622	19.7853	5.24727	9.81424	6.92758	13.4962	9.58694	13.5608	15.8361	23.3941	21.3148	16.4853	G4
Gorai.005G056500.1	20.9868	17.1276	7.18048	7.79366	15.196	22.7748	15.3391	30.0116	34.3521	30.7048	38.5419	21.431	G4
Gorai.004G063200.1	41.9736	14.1745	1.93321	11.5462	3.57553	12.4418	12.8739	10.0039	20.4651	16.3759	20.1469	7.69316	G4
Gorai.005G204100.4	17.5835	26.282	3.86641	5.77308	3.57553	14.7614	44.9217	20.6747	20.2215	2.63184	4.96373	11.5397	G4
Gorai.004G181500.1	64.662	30.7115	17.1227	11.2575	16.9838	48.9236	15.613	48.6855	44.0974	46.4959	26.5705	40.6639	G4
Gorai.003G146200.1	0.01	10.6309	2.20938	0.01	0.446941	1.05439	19.1739	1.11154	2.43632	0.01	0.875952	2.19805	G4
Gorai.006G082100.1	7.65734	10.3356	0.828517	7.50501	2.45818	6.11545	7.39564	4.00155	7.5526	7.89552	12.5553	6.31938	G4
Gorai.004G053600.1	74.0209	19.1947	21.5414	19.6285	10.5031	22.7748	21.3652	33.1239	20.2215	28.3654	32.4102	46.7085	G4
Gorai.007G288800.1	254.677	188.403	99.422	40.1229	23.0175	79.5009	39.4434	61.3571	76.5005	81.2946	116.21	62.0948	G4
Gorai.013G068900.1	98.411	150.9	26.7887	45.6073	53.8564	223.109	62.726	66.0255	208.305	202.359	55.1849	55.7754	G4
Gorai.011G063300.1	10.2098	8.85909	7.73282	7.50501	14.5256	18.7681	10.4087	17.5624	16.567	13.1592	18.979	15.9358	G4
Gorai.007G172000.1	54.4522	73.5304	33.4168	80.2458	82.4606	89.4121	66.5608	99.8164	94.5293	47.0807	73.8719	100.011	G4
Gorai.010G091700.1	55.5866	69.1009	21.5414	14.1441	33.744	31.8425	21.3652	29.567	31.9158	30.9972	21.3148	25.5523	G4
Gorai.011G127100.1	19.5688	31.0068	2.48555	1.44327	9.8327	12.8635	0.01	5.3354	9.25802	32.7518	14.8912	2.74756	G4
Gorai.003G116300.1	1.13442	0.01	2.20938	4.04116	2.2347	10.333	11.5043	8.89233	9.74529	1.75456	2.04389	13.7378	G4
Gorai.010G115800.1	19.0015	37.2082	3.59024	12.4121	5.36329	5.6937	8.7652	8.89233	6.0908	16.9608	9.34348	9.89121	G4
Gorai.013G036400.1	18.1507	11.8121	5.24727	0.01	0.01	5.6937	2.46521	1.11154	9.01439	6.72581	8.46753	2.4728	G4
Gorai.003G153800.1	23.2556	8.26848	1.93321	12.4121	4.24594	8.4351	30.9521	4.89078	10.9634	9.06523	29.1984	29.3989	G4
Gorai.004G160000.1	29.7785	27.4632	20.7129	28.2881	10.9501	65.3721	35.0608	26.0101	68.4606	43.5716	43.5056	46.7085	G4
Gorai.012G119200.1	12.7622	7.08727	3.31407	4.61847	4.02247	9.48949	3.56086	5.78001	7.30896	4.67883	9.92745	2.4728	G4
Gorai.013G188400.1	28.9277	15.6511	4.14258	7.21635	30.6155	18.5572	22.7347	28.6778	41.4175	32.7518	29.4904	15.3863	G4
Gorai.001G018700.1	23.2556	24.8054	10.7707	18.7625	24.1348	37.3253	28.4869	32.457	41.6611	28.073	38.8339	37.6415	G4
Gorai.007G362300.3	88.2012	66.7385	22.0938	54.5556	112.406	92.997	168.456	61.3571	73.3333	25.1487	226.579	181.614	G4
Gorai.011G241500.1	30.0621	23.3289	2.76172	10.6802	8.26841	14.5506	8.49129	6.00232	9.50165	28.3654	46.7174	9.06694	G4
Gorai.011G200200.1	46.2276	15.9464	10.2184	7.79366	8.26841	23.1965	8.21738	18.6739	24.6068	40.6473	27.1545	22.8047	G4
Gorai.013G263400.1	17.0163	13.8792	2.20938	10.1029	5.36329	12.2309	21.913	6.89156	10.2325	11.1122	27.7385	7.96792	G4
Gorai.011G131000.1	18.4343	16.2417	4.69493	1.15462	4.24594	6.74808	5.47825	4.89078	12.6689	7.31067	34.4541	4.9456	G4
Gorai.001G086300.1	5.3885	10.0403	0.01	4.90712	3.35206	11.5983	16.7087	9.78156	15.8361	2.92427	16.6431	4.9456	G4
Gorai.008G269400.1	8.50815	3.24833	1.10469	6.63904	8.49188	8.01335	5.47825	8.89233	6.8217	9.35766	11.3874	9.3417	G4
Gorai.005G147400.1	25.5245	13.5839	3.86641	8.08231	8.26841	12.4418	9.86085	15.117	13.1561	36.2609	4.08777	17.3096	G4
Gorai.006G192900.1	15.5983	9.15439	1.38086	4.61847	15.4195	14.7614	7.66955	11.7823	18.0288	16.9608	9.92745	11.265	G4
Gorai.011G117900.1	19.8524	19.7853	5.24727	6.06174	7.82147	12.02	7.94346	6.89156	13.1561	9.94251	24.2347	18.4086	G4
Gorai.001G268200.1	23.2556	26.8726	6.62814	11.5462	17.4307	20.666	13.9695	18.6739	26.7995	38.6003	19.8549	16.4853	G4
Gorai.009G152700.1	25.5245	10.0403	0.552345	12.7008	7.598	13.2853	27.6652	8.0031	21.196	19.5926	19.8549	16.4853	G4
Gorai.006G131700.4	20.136	23.0336	7.18048	7.79366	12.7378	21.2986	24.926	8.0031	29.7231	22.8093	30.9503	18.4086	G4
Gorai.007G121300.1	38.2867	32.7786	15.4656	38.391	29.4981	41.5429	29.8565	50.464	43.3665	46.4959	14.0152	33.5202	G4
Gorai.007G043600.1	628.469	722.311	277.277	211.295	69.2758	200.545	318.012	186.294	228.771	254.411	210.228	173.096	G4
Gorai.013G250000.1	19.8524	10.6309	5.24727	18.1852	16.5368	15.1832	22.7347	19.5631	12.1816	0.87728	3.50381	35.1687	G4
Gorai.001G059700.1	33.4654	26.8726	6.35196	0.01	8.71535	13.707	0.01	13.7831	20.7087	13.4516	30.0743	4.39609	G4
Gorai.012G056100.1	17.0163	16.8323	4.9711	2.59789	7.37453	9.06774	2.1913	4.66847	6.57807	4.09397	37.6659	1.92329	G4
Gorai.008G137800.1	70.9013	38.6847	25.9602	50.8031	60.784	58.624	61.6303	51.3532	53.5991	95.0387	95.4787	59.622	G4
Gorai.003G186200.1	33.4654	43.1142	8.28517	0.865962	11.6205	9.70037	1.09565	8.44771	16.8106	23.3941	17.227	2.74756	G4
Gorai.002G143000.1	18.4343	10.6309	10.4945	19.0512	13.4082	32.4752	33.1434	25.3431	40.1993	21.932	28.0304	34.0697	G4
Gorai.006G142300.1	39.4211	25.1007	6.90431	2.59789	3.799	16.0267	9.31303	7.55848	13.6434	16.0835	46.4254	16.2106	G4
Gorai.004G115300.3	45.0932	31.8927	8.83751	36.6591	11.8439	17.7137	72.3129	10.6708	23.3887	43.5716	90.515	48.0823	G4
Gorai.007G221400.1	3.68687	13.2886	2.48555	3.7525	11.1735	10.7548	6.02608	6.66925	10.2325	7.89552	5.83968	7.96792	G4
Gorai.001G115500.1	20.9868	14.1745	3.0379	1.73192	2.90512	4.85019	9.58694	2.44539	9.25802	7.01824	23.0667	4.12134	G4
Gorai.001G045800.1	40.2719	12.1074	7.73282	17.6079	19.6654	27.625	41.0869	22.6754	33.3776	32.4594	10.5114	16.4853	G4
Gorai.005G265200.1	9.64257	2.06712	3.0379	10.3915	6.48064	13.2853	4.65651	9.78156	12.1816	5.26368	7.59158	11.5397	G4
Gorai.013G250600.1	11.9114	7.97318	3.31407	4.32981	0.670411	8.85686	19.1739	8.67002	20.7087	9.35766	18.687	9.89121	G4
Gorai.013G175500.1	1.98524	25.9867	7.73282	3.46385	2.90512	19.6116	26.8434	9.78156	11.938	1.46213	7.59158	7.14365	G4
Gorai.009G238100.1	37.1523	66.1479	25.684	10.6802	5.13982	17.5028	33.1434	18.8962	28.505	50.2974	28.0304	17.0349	G4
Gorai.007G009400.1	87.3504	17.7182	32.8645	87.1735	35.0849	76.3377	88.7477	59.5786	75.2823	67.2581	59.8567	82.9762	G4
Gorai.005G060600.1	30.913	13.5839	6.07579	7.21635	3.12859	6.74808	9.31303	4.00155	8.03986	8.7728	27.1545	3.29707	G4
Gorai.001G089400.1	127.339	359.679	77.0521	33.7725	63.6891	199.49	352.799	131.384	277.984	46.7883	667.183	212.661	G4
Gorai.006G143900.2	25.5245	15.9464	8.009	20.4944	25.9226	46.604	34.7869	37.3478	43.3665	52.052	21.0228	17.5844	G4
Gorai.009G004900.1	17.5835	15.6511	6.07579	11.8348	19.8889	17.9246	20.8174	12.6716	19.4906	6.72581	19.8549	15.9358	G4
Gorai.011G147600.2	19.0015	8.26848	2.48555	3.46385	0.446941	4.21755	8.49129	2.44539	4.62901	5.26368	14.0152	0.549512	G4
Gorai.005G001500.1	280.769	355.249	126.211	69.8543	72.6279	101.854	88.1998	85.5887	114.994	235.404	159.423	87.6471	G4
Gorai.009G316000.1	60.6915	28.6444	19.3321	43.5868	8.04494	44.9169	121.069	29.7893	57.2535	82.1719	52.2651	65.3919	G4
Gorai.006G235600.1	31.7638	73.2351	14.361	51.9577	45.8114	61.7871	30.6782	49.797	41.1738	33.9215	32.4102	29.9484	G4
Gorai.007G379000.1	3.68687	4.42954	0.828517	3.7525	3.35206	5.90457	1.36956	10.8931	9.74529	9.35766	3.50381	5.22036	G4
Gorai.012G079800.1	166.76	168.027	17.675	90.0601	74.8626	54.6173	112.304	46.4624	71.8715	236.281	175.19	121.992	G4
Gorai.005G268100.1	3.68687	0.590606	0.01	0.01	0.01	0.632633	0.01	2.44539	0.730896	0.01	0.875952	2.4728	G4
Gorai.005G139400.1	32.0474	8.85909	5.24727	21.9377	5.13982	45.1278	49.0303	28.0108	47.5083	20.1774	15.4751	14.0125	G4
Gorai.009G103300.1	27.7933	27.4632	23.7508	7.21635	3.35206	16.2376	14.2435	11.3377	22.9014	18.4229	9.63547	16.2106	G4
Gorai.013G034200.1	26.3753	17.1276	8.28517	16.1646	20.5593	27.4141	14.2435	14.6723	21.196	22.8093	29.1984	17.5844	G4
Gorai.007G090400.1	15.3147	43.1142	38.1118	3.7525	4.91635	22.9857	15.0652	16.4508	28.0177	11.9895	10.5114	17.3096	G4
Gorai.007G218800.1	40.2719	163.598	9.9422	18.7625	7.598	11.5983	35.3347	10.8931	13.887	6.14096	32.4102	7.96792	G4
Gorai.001G026200.1	62.6767	122.255	14.9133	43.5868	86.7065	41.7538	54.5086	49.3524	29.9668	107.905	47.8854	45.3347	G4
Gorai.004G262300.1	36.0178	33.6645	9.9422	23.381	16.5368	22.353	24.1043	31.3455	30.9413	23.979	47.3014	20.6067	G4
Gorai.009G293300.3	96.9929	490.793	124.278	84.5757	81.3433	122.942	161.608	93.3695	151.296	44.7413	121.757	93.9665	G4
Gorai.009G083600.1	42.8244	23.9195	20.9891	9.52559	8.04494	39.2232	18.6261	66.0255	43.3665	16.9608	14.5992	22.8047	G4
Gorai.007G191700.1	18.4343	7.97318	4.9711	0.865962	6.70411	13.0744	4.3826	11.56	16.8106	5.84853	9.63547	5.76987	G4
Gorai.013G254300.1	24.1064	15.3558	8.83751	9.23693	13.8552	8.85686	11.2304	7.55848	7.06533	2.33941	13.1393	21.1562	G4
Gorai.011G241100.1	12.195	7.97318	2.76172	1.15462	2.01123	2.95229	0.547825	2.6677	3.65448	3.50912	18.103	1.64853	G4
Gorai.006G124600.1	21.2704	12.9933	2.76172	7.79366	9.38576	12.8635	35.3347	13.5608	14.3743	13.7441	29.4904	19.2329	G4
Gorai.003G064600.1	69.7668	51.678	11.0469	11.8348	11.1735	18.1355	31.7739	4.00155	23.6323	28.3654	126.137	5.49512	G4
Gorai.006G141400.1	16.1655	8.56379	1.93321	13.5667	6.0337	9.48949	22.4608	14.2277	15.3488	3.50912	13.4313	14.8368	G4
Gorai.005G156300.1	17.5835	9.745	1.10469	72.7408	13.4082	5.6937	31.226	9.55925	6.33444	52.6368	25.9866	11.265	G4
Gorai.007G196800.1	13.8966	0.885909	1.65703	6.63904	4.46941	22.353	3.01304	10.8931	14.6179	11.4046	3.50381	12.9135	G4
Gorai.006G038400.1	15.3147	13.2886	0.552345	0.01	3.799	2.53053	0.547825	3.33462	3.41085	2.33941	16.0591	1.64853	G4
Gorai.006G247200.1	62.3931	32.188	10.4945	24.8243	57.2084	34.3731	84.9129	36.9032	37.2757	32.1669	50.5132	34.0697	G4
Gorai.005G081900.1	16.1655	49.3156	8.28517	4.04116	2.2347	8.01335	9.58694	3.11232	6.33444	1.16971	9.63547	12.9135	G4
Gorai.001G256100.1	300.621	125.208	89.2037	94.6785	114.864	226.061	480.169	120.936	191.495	208.208	374.615	184.086	G4
Gorai.008G234600.1	39.1375	14.1745	5.24727	11.5462	9.38576	16.4485	5.75216	12.8939	16.0797	33.6291	14.3072	16.2106	G4
Gorai.004G019100.1	35.4506	25.1007	2.76172	3.46385	6.70411	8.85686	4.65651	5.11309	19.0033	14.9138	68.6162	6.59414	G4
Gorai.011G085700.1	22.1212	13.5839	5.79962	2.59789	3.35206	10.7548	4.93043	4.66847	7.06533	8.18795	31.5343	4.39609	G4
Gorai.006G088700.1	58.9899	32.4833	24.8555	30.886	6.25717	67.27	58.0695	58.6894	99.1583	57.3156	76.4998	54.9512	G4
Gorai.009G027900.1	1.98524	1.77182	1.10469	2.02058	4.46941	9.06774	6.29999	18.007	9.25802	1.75456	11.0954	11.5397	G4
Gorai.007G102200.1	50.7653	16.8323	17.9512	17.0306	3.57553	58.2022	33.6912	32.9016	75.0387	12.5743	18.687	63.4686	G4
Gorai.001G018000.1	16.4491	10.6309	6.07579	5.77308	10.7266	19.8225	17.5304	18.4516	19.2469	17.2532	16.6431	28.8494	G4
Gorai.011G026100.1	79.693	37.5035	20.4367	68.411	30.8389	59.8892	155.035	69.3602	78.6932	40.9397	72.412	131.333	G4
Gorai.010G185700.1	19.5688	7.38257	5.52345	3.7525	2.2347	8.01335	5.47825	5.55771	14.1307	9.35766	16.3511	5.22036	G4
Gorai.010G194700.1	80.2602	34.8457	15.4656	28.2881	12.2909	40.2776	46.839	36.4585	47.2646	42.4019	39.4178	57.6987	G4
Gorai.007G305800.2	374.642	277.88	371.728	134.224	56.538	292.065	179.139	95.1479	220	171.362	971.138	307.177	G4
Gorai.008G052400.1	200.792	88.8862	24.027	8.65962	8.71535	192.32	34.7869	97.371	167.863	80.4174	90.223	51.3793	G4
Gorai.010G218300.1	6.23931	2.06712	0.828517	7.21635	5.58676	6.53721	4.10869	9.33695	7.79623	3.80155	7.00761	6.86889	G4
Gorai.011G127000.1	17.0163	4.42954	3.0379	7.79366	7.37453	20.666	7.66955	8.67002	13.6434	12.8668	8.75952	18.9581	G4
Gorai.006G242600.1	45.0932	7.38257	8.28517	53.1124	0.893882	3.7958	30.4043	2.44539	3.16722	92.4068	1.45992	119.794	G4
Gorai.011G063600.4	4.53768	4.13424	2.20938	7.50501	7.15106	11.8091	6.29999	7.11386	7.79623	4.97125	7.00761	9.61645	G4
Gorai.002G149900.1	49.9145	33.9598	15.4656	11.2575	11.8439	34.1622	7.39564	53.7986	41.6611	22.5169	29.4904	14.2873	G4
Gorai.009G164100.1	11.3442	35.4364	16.018	13.5667	5.58676	13.2853	163.526	8.0031	8.77076	0.584853	12.5553	53.5774	G4
Gorai.009G161500.1	35.7342	18.0135	6.35196	15.01	4.02247	18.1355	25.7478	19.3408	18.0288	21.3472	29.7824	34.0697	G4
Gorai.011G171900.2	28.9277	25.9867	10.4945	28.5768	25.2522	29.312	76.9694	35.1247	25.3377	24.5638	43.2136	37.092	G4
Gorai.007G168600.1	0.850815	8.85909	0.552345	0.01	0.01	3.7958	0.821738	1.33385	4.62901	0.584853	0.583968	0.824267	G4
Gorai.013G137400.1	19.0015	15.6511	6.62814	8.94828	2.2347	17.7137	22.1869	15.3393	14.3743	7.31067	32.4102	24.1785	G4
Gorai.009G326000.5	3.68687	9.15439	3.86641	3.7525	10.7266	9.91125	4.3826	8.0031	12.9125	5.55611	8.17555	10.4407	G4
Gorai.006G125900.2	24.9572	12.4027	2.20938	9.81424	3.57553	17.9246	5.47825	12.0046	17.0542	19.5926	23.3587	23.0795	G4
Gorai.005G237200.1	7.37373	9.15439	1.93321	19.9171	13.1848	35.8492	9.03911	34.9024	24.8505	30.4124	13.7232	9.89121	G4
Gorai.006G088200.1	10.777	4.42954	2.20938	0.01	0.01	1.26527	1.36956	0.444616	0.730896	3.50912	9.0515	0.549512	G4
Gorai.009G087400.1	18.4343	5.61076	2.20938	4.61847	9.38576	9.70037	9.31303	8.0031	10.2325	29.2427	14.0152	11.8145	G4
Gorai.002G061800.1	59.2735	45.772	14.0848	22.2264	16.3133	38.1688	52.5912	29.7893	44.0974	22.5169	30.9503	40.3891	G4
Gorai.001G150700.1	9.35897	9.44969	3.86641	11.2575	2.45818	23.4074	11.2304	15.7839	18.516	9.94251	4.96373	37.3668	G4
Gorai.009G442000.1	43.108	12.4027	6.90431	10.1029	20.7828	24.4618	12.3261	18.4516	25.825	73.6915	19.5629	18.6834	G4
Gorai.004G075200.1	67.498	49.9062	8.28517	4.04116	12.0674	20.2443	12.3261	9.78156	19.0033	29.8275	63.6525	4.12134	G4
Gorai.005G124800.1	17.5835	4.13424	6.35196	1.15462	2.45818	5.06106	5.20434	13.5608	9.25802	8.18795	15.4751	5.22036	G4
Gorai.007G083000.1	17.5835	8.26848	2.48555	30.02	0.01	12.4418	6.29999	13.5608	9.01439	49.7125	6.13166	8.51743	G4
Gorai.001G126900.1	10.2098	6.20136	2.20938	0.01	0.893882	2.10878	0.01	0.01	2.19269	1.16971	0.583968	0.01	G4
Gorai.008G199900.1	28.9277	12.9933	9.38986	12.1235	4.46941	14.5506	10.4087	11.56	15.5925	9.35766	20.7309	38.7406	G4
Gorai.004G057600.1	62.1095	46.0673	8.83751	5.48443	4.91635	6.32633	8.7652	4.44616	11.938	25.1487	76.4998	3.57183	G4
Gorai.010G020000.1	19.0015	31.3021	11.5992	8.08231	25.9226	41.9646	40.5391	32.6793	55.0609	12.2819	27.1545	31.3222	G4
Gorai.012G125800.2	113.442	121.074	51.368	7.79366	10.7266	39.2232	12.6	39.7932	39.4684	77.7855	55.4769	28.8494	G4
Gorai.004G168000.1	9.64257	0.885909	1.10469	0.01	0.01	0.01	0.01	0.444616	0.01	1.16971	0.583968	1.92329	G4
Gorai.003G088000.1	52.7505	41.6377	17.675	10.6802	12.9613	11.3874	4.65651	12.0046	14.3743	30.4124	13.1393	10.166	G4
Gorai.007G203100.1	36.0178	15.6511	7.45665	12.4121	4.02247	19.4007	33.6912	17.34	18.2724	25.4411	18.395	20.0572	G4
Gorai.006G128400.1	2.55245	21.8524	1.93321	0.865962	2.45818	6.74808	7.66955	8.2254	7.79623	1.75456	4.96373	7.96792	G4
Gorai.010G054900.1	38.5703	24.5101	6.07579	27.9994	33.744	29.312	17.2565	33.3462	26.0686	40.6473	30.9503	35.7183	G4
Gorai.011G225700.1	16.1655	12.1074	2.76172	6.9277	3.57553	13.0744	13.4217	9.78156	10.7198	11.1122	22.7747	17.5844	G4
Gorai.005G148400.1	27.5097	12.4027	2.20938	17.8966	20.1123	16.0267	38.3478	13.7831	15.8361	19.3002	17.519	22.8047	G4
Gorai.003G027200.1	34.8834	13.5839	13.5324	16.1646	15.4195	38.8015	15.8869	70.9163	62.1262	12.8668	54.309	19.5077	G4
Gorai.010G070900.1	25.5245	7.67788	4.41876	11.2575	8.49188	26.3597	15.3391	16.6731	17.0542	26.3184	25.4026	31.3222	G4
Gorai.010G199800.1	15.8819	19.49	10.4945	16.4533	8.26841	39.4341	24.6521	34.4578	42.392	26.3184	24.5266	25.0028	G4
Gorai.002G027000.1	21.554	10.9262	4.14258	8.65962	8.71535	16.6593	24.3782	8.0031	17.2979	9.35766	18.979	17.8591	G4
Gorai.009G396300.1	57.2882	61.1277	14.6371	9.52559	2.2347	17.0811	16.1608	17.5624	25.3377	64.0415	25.1106	8.79218	G4
Gorai.006G242900.1	47.6457	41.933	18.5035	5.48443	7.598	11.5983	12.8739	12.227	14.6179	14.3289	69.2002	20.6067	G4
Gorai.006G010100.1	32.331	15.3558	3.59024	3.7525	7.598	14.9723	3.01304	9.11464	14.6179	15.2062	36.498	3.57183	G4
Gorai.011G224400.2	15.3147	11.5168	3.86641	3.1752	3.12859	7.16984	6.02608	6.66925	9.98892	4.97125	16.9351	2.4728	G4
Gorai.009G283800.1	110.039	59.3559	34.7977	8.94828	19.4419	53.9847	6.02608	29.567	68.217	52.6368	112.998	40.6639	G4
Gorai.011G056900.1	5.3885	18.6041	0.01	11.5462	1.56429	2.10878	2.73913	1.11154	2.19269	3.21669	4.67174	0.01	G4
Gorai.003G135600.1	39.9883	100.108	47.2255	38.391	15.8664	38.8015	13.9695	46.0178	37.2757	9.06523	46.4254	38.4658	G4
Gorai.008G135900.1	90.47	105.128	55.7868	34.9271	30.6155	140.023	67.9303	139.387	187.84	1.16971	70.0761	188.482	G4
Gorai.007G127800.1	72.6029	106.9	24.5793	5.19577	4.91635	57.9913	12.0522	30.2339	80.155	28.9502	102.778	16.7601	G4
Gorai.013G113100.4	13.3294	15.6511	6.62814	17.3192	2.01123	13.4962	17.8043	11.7823	15.5925	17.838	28.6144	20.0572	G4
Gorai.013G214200.1	14.4639	20.0806	6.35196	16.4533	4.46941	25.9379	50.3999	29.3447	32.1594	8.48038	26.2785	15.3863	G4
Gorai.005G164400.1	11.9114	12.4027	1.93321	17.0306	5.81023	12.8635	13.9695	10.6708	9.98892	15.2062	17.227	23.9038	G4
Gorai.006G010700.1	40.8391	37.5035	8.83751	0.865962	0.01	17.9246	2.73913	12.6716	12.4252	15.2062	50.2212	4.9456	G4
Gorai.004G171500.1	35.7342	17.7182	5.24727	5.77308	16.0899	18.3464	33.1434	32.457	27.2868	32.1669	20.1469	19.5077	G4
Gorai.010G247600.1	21.2704	19.49	3.0379	9.52559	6.0337	11.1765	41.9086	8.2254	11.6943	8.18795	22.7747	33.795	G4
Gorai.008G094100.1	27.5097	26.5773	6.35196	12.1235	25.6991	21.5095	16.9826	17.34	28.7486	29.2427	17.227	19.2329	G4
Gorai.012G018400.1	19.2851	13.8792	0.828517	2.30923	3.35206	6.32633	0.547825	2.22308	9.98892	7.31067	20.7309	2.4728	G4
Gorai.008G257500.1	68.0652	15.9464	12.4278	8.94828	3.35206	25.3053	5.75216	17.5624	33.6212	27.4881	35.914	9.3417	G4
Gorai.008G287400.1	7.94094	5.61076	1.38086	1.44327	6.25717	9.27862	8.21738	8.67002	8.52712	8.18795	7.59158	7.69316	G4
Gorai.007G160100.1	11.9114	8.56379	4.41876	4.90712	1.11735	13.9179	12.3261	10.0039	12.1816	9.94251	9.92745	11.8145	G4
Gorai.005G104800.1	6.80652	6.20136	1.10469	1.44327	0.01	9.48949	0.01	3.33462	7.30896	0.01	2.91984	8.24267	G4
Gorai.011G013500.1	13.0458	14.1745	7.18048	0.01	10.5031	5.6937	1.91739	5.3354	9.50165	5.26368	27.7385	3.29707	G4
Gorai.001G241400.1	33.749	29.8256	24.3032	48.2052	6.92758	56.7261	53.139	32.6793	82.3477	60.2399	58.6888	64.0181	G4
Gorai.007G132300.1	24.39	69.6915	19.8844	21.3604	15.6429	13.0744	9.03911	20.4524	17.2979	33.0442	12.2633	15.3863	G4
Gorai.009G185700.1	29.4949	14.7651	3.31407	11.8348	19.8889	24.6727	35.3347	25.3431	22.9014	19.885	21.3148	26.3766	G4
Gorai.002G235600.1	2.55245	16.8323	2.20938	3.46385	3.35206	15.3941	24.1043	12.6716	17.0542	0.584853	15.7671	8.51743	G4
Gorai.006G201100.1	15.0311	10.6309	12.7039	16.1646	18.1011	25.9379	29.5826	41.3493	27.0432	17.5456	10.2194	34.6192	G4
Gorai.004G227400.1	23.5392	16.2417	9.11369	17.3192	32.8502	18.5572	10.1348	19.5631	19.2469	22.8093	28.3224	25.827	G4
Gorai.009G147800.1	10.777	5.02015	0.01	0.577308	0.01	3.58492	0.547825	2.22308	3.41085	2.33941	23.9427	1.64853	G4
Gorai.005G248900.7	74.8717	73.5304	27.0649	96.1218	113.97	97.4255	70.1216	128.05	79.9113	241.252	129.349	78.8549	G4
Gorai.002G183100.1	176.119	119.007	73.1857	12.7008	41.342	43.6517	15.3391	30.0116	47.2646	62.8717	23.3587	167.876	G4
Gorai.010G039700.1	0.850815	0.590606	2.76172	10.3915	2.2347	8.4351	6.84781	8.67002	9.74529	1.46213	1.45992	21.9805	G4
Gorai.007G168500.1	12.195	52.2686	34.2454	3.1752	1.78776	118.724	4.10869	40.4601	131.318	3.80155	4.37976	28.0251	G4
Gorai.001G237700.1	5.6721	8.26848	5.79962	12.1235	9.8327	18.3464	52.5912	16.2285	20.7087	4.97125	12.8473	32.4212	G4
Gorai.002G223800.1	1.70163	1.18121	0.01	2.30923	2.2347	5.6937	2.73913	1.77847	7.5526	0.87728	0.01	3.57183	G4
Gorai.009G319700.1	9.64257	2.65773	2.48555	3.1752	3.57553	9.48949	5.20434	3.11232	7.79623	8.48038	4.08777	7.96792	G4
Gorai.007G251500.1	11.3442	18.8994	8.83751	5.19577	0.893882	6.53721	4.3826	6.89156	9.25802	1.75456	2.04389	7.41841	G4
Gorai.005G259900.1	8.22455	11.2215	2.20938	1.15462	3.12859	6.32633	0.01	4.22386	3.89811	6.14096	0.583968	1.09902	G4
Gorai.009G324900.1	58.9899	8.85909	5.24727	61.772	5.58676	28.4685	12.0522	25.5654	23.8759	18.4229	32.4102	47.258	G4
Gorai.012G158400.1	11.9114	13.5839	5.79962	3.1752	4.46941	2.74141	11.7782	3.11232	3.89811	0.01	5.54769	4.12134	G4
Gorai.003G030400.1	6.80652	1.18121	0.828517	2.88654	4.24594	8.64598	3.01304	20.6747	12.1816	8.7728	0.583968	9.89121	G4
Gorai.002G109500.2	34.8834	15.6511	4.14258	16.7419	4.24594	15.1832	34.7869	17.7847	20.9524	12.5743	30.6583	25.5523	G4
Gorai.012G045700.1	94.4405	150.604	30.1028	19.6285	15.6429	60.5219	66.5608	31.1232	76.0132	15.791	79.1276	92.0432	G4
Gorai.007G193400.1	7.94094	1.77182	0.01	2.30923	0.670411	2.95229	6.29999	1.33385	3.16722	3.50912	2.62785	3.02231	G4
Gorai.001G127200.1	15.5983	9.44969	3.0379	30.3087	12.2909	13.2853	29.3086	19.3408	11.6943	10.8198	24.2347	26.3766	G4
Gorai.009G427000.2	64.9456	207.893	48.6063	46.4733	25.6991	43.8625	119.7	60.9125	69.9224	30.4124	88.4711	75.8326	G4
Gorai.005G086100.1	58.4226	24.5101	11.5992	47.6279	41.1186	120.411	37.7999	61.5794	108.173	85.3886	60.4407	36.5425	G4
Gorai.006G238800.1	64.0947	104.833	57.4438	30.886	14.9725	47.8692	29.0347	40.4601	37.0321	36.5533	19.2709	46.4337	G4
Gorai.003G041900.1	27.5097	24.2148	14.9133	31.1746	3.57553	34.3731	34.7869	24.2316	49.4573	23.3941	19.5629	32.1464	G4
Gorai.013G254200.1	22.972	16.537	8.009	9.23693	31.2859	31.2099	27.3913	24.6762	26.3123	14.9138	31.8262	32.6959	G4
Gorai.004G288300.1	407.54	488.136	244.689	244.49	222.13	210.456	462.091	197.632	322.325	481.334	193.001	274.756	G4
Gorai.005G176800.1	20.9868	5.31545	3.31407	4.90712	3.35206	9.91125	6.84781	4.66847	13.887	9.06523	7.2996	7.41841	G4
Gorai.004G282200.2	15.0311	4.13424	3.31407	17.0306	7.37453	14.9723	22.7347	13.1162	14.6179	12.2819	7.00761	31.5969	G4
Gorai.013G251600.1	12.195	6.20136	0.552345	11.8348	0.01	4.85019	4.3826	6.44694	5.60354	8.7728	18.979	14.2873	G4
Gorai.004G240500.1	18.4343	10.6309	7.45665	8.65962	10.5031	27.4141	13.4217	18.4516	25.825	13.7441	15.7671	15.6611	G4
Gorai.011G123200.1	31.7638	11.5168	2.20938	15.5873	2.90512	8.85686	19.4478	22.2308	9.25802	15.4986	12.2633	19.7824	G4
Gorai.007G001200.1	17.2999	7.97318	6.90431	6.06174	9.8327	18.3464	22.1869	38.0147	35.083	16.9608	8.75952	14.8368	G4
Gorai.001G183700.1	43.3916	7.08727	7.73282	0.01	0.01	3.58492	0.01	0.01	7.79623	0.01	0.583968	48.6318	G4
Gorai.009G372300.1	67.7816	53.4498	31.2075	29.7314	23.9113	20.8769	36.9782	17.1177	32.8903	108.783	21.3148	17.0349	G4
Gorai.004G230800.1	11.0606	0.01	0.01	1.44327	0.01	0.421755	0.01	0.01	0.487264	0.01	0.01	17.0349	G4
Gorai.007G177000.1	32.0474	8.85909	3.31407	1.73192	1.78776	9.06774	12.0522	5.11309	15.5925	12.5743	23.6507	2.19805	G4
Gorai.004G125200.1	91.0372	22.1477	24.3032	100.74	17.4307	56.5152	54.5086	58.4671	64.0752	59.6551	32.7022	50.0056	G4
Gorai.011G016800.1	51.0489	20.9665	6.90431	7.21635	5.81023	13.0744	11.7782	6.44694	15.1052	19.5926	41.4617	13.463	G4
Gorai.008G114900.1	99.5454	17.4229	10.4945	28.2881	6.92758	77.1812	46.0173	49.3524	84.0531	28.6578	60.7326	83.5258	G4
Gorai.002G116900.1	2.26884	14.4698	4.69493	1.73192	2.2347	7.59159	4.10869	3.11232	5.84717	1.75456	6.13166	6.04463	G4
Gorai.002G119700.1	22.1212	17.1276	10.4945	6.06174	6.70411	29.7337	35.8825	16.8954	42.1484	0.01	26.5705	37.3668	G4
Gorai.001G139000.1	32.0474	31.5974	15.1895	0.01	2.01123	24.2509	0.821738	10.6708	22.9014	5.26368	32.9942	9.06694	G4
Gorai.006G229500.2	15.8819	5.02015	1.65703	6.63904	0.893882	3.16316	6.5739	1.77847	2.92359	4.67883	8.46753	8.79218	G4
Gorai.003G126700.2	33.1818	26.5773	10.2184	12.1235	14.7491	22.353	33.6912	20.4524	27.7741	11.4046	22.1908	24.1785	G4
Gorai.009G152100.1	51.8997	21.8524	22.9223	3.46385	5.81023	61.998	22.7347	49.797	74.5514	2.63184	37.3739	41.7629	G4
Gorai.004G013200.1	12.195	28.0538	6.07579	0.865962	4.91635	7.80247	1.09565	3.33462	10.4762	17.2532	12.8473	3.84658	G4
Gorai.007G209300.1	14.4639	5.31545	1.65703	5.19577	2.90512	12.8635	16.9826	9.78156	13.1561	7.01824	8.46753	15.3863	G4
Gorai.002G137000.1	9.64257	7.08727	1.10469	3.1752	13.8552	8.4351	15.3391	8.89233	9.01439	6.43339	13.1393	10.7155	G4
Gorai.008G186600.1	0.56721	0.01	0.01	1.73192	0.893882	6.53721	1.91739	4.44616	6.0908	1.16971	0.583968	3.29707	G4
Gorai.007G194700.1	311.682	294.712	164.599	44.7414	33.744	143.397	84.9129	63.3578	167.375	103.519	127.597	155.237	G4
Gorai.013G250100.2	151.729	28.9397	44.7399	113.152	44.0237	121.044	109.291	119.38	105.493	109.66	69.7841	162.93	G4
Gorai.009G334300.1	3.97047	14.1745	3.86641	1.15462	1.78776	1.26527	2.73913	0.889233	2.67995	4.09397	2.62785	1.64853	G4
Gorai.006G240200.1	26.0917	55.2216	14.9133	10.6802	14.0786	55.0391	41.3608	60.2455	97.4529	14.0365	53.433	38.1911	G4
Gorai.006G215600.2	16.1655	77.3694	48.8825	31.752	31.5093	36.2709	18.6261	37.5701	32.1594	16.6683	26.8625	41.4881	G4
Gorai.006G126400.1	91.3208	40.7518	17.9512	17.3192	1.56429	32.8969	26.0217	12.8939	66.2679	45.6186	61.0246	13.463	G4
Gorai.004G017500.1	19.2851	5.90606	1.10469	13.5667	9.60923	6.95896	37.2521	5.78001	10.7198	7.31067	16.6431	19.2329	G4
Gorai.013G019000.1	254.394	32.7786	28.1696	58.3081	16.7603	25.0944	70.1216	11.1154	26.0686	100.887	78.2517	169.524	G4
Gorai.001G146600.1	9.64257	15.6511	1.65703	5.48443	6.70411	9.91125	9.03911	16.0062	6.57807	7.6031	11.9713	10.4407	G4
Gorai.008G103200.1	15.8819	18.8994	2.48555	0.01	1.56429	2.95229	3.01304	0.444616	0.974529	2.04699	18.103	3.84658	G4
Gorai.013G092500.1	16.7327	16.2417	5.52345	10.3915	18.995	25.7271	8.21738	26.0101	19.0033	33.3366	23.3587	13.1883	G4
Gorai.002G080900.3	6.80652	8.56379	4.9711	10.3915	3.12859	14.3397	15.3391	1.55616	24.6068	0.584853	31.8262	33.795	G4
Gorai.005G246000.1	16.4491	20.3759	6.07579	1.44327	0.01	6.11545	1.36956	3.11232	7.06533	3.80155	26.2785	4.39609	G4
Gorai.N003600.1	99.2618	82.3895	30.6551	12.9894	7.15106	18.979	31.4999	15.3393	26.0686	45.911	76.7918	20.0572	G4
Gorai.007G123400.1	70.3341	25.6914	16.018	55.7102	10.5031	43.019	31.226	40.0155	40.4429	121.065	26.5705	37.6415	G4
Gorai.008G189900.1	14.7475	6.20136	6.35196	3.46385	5.36329	13.4962	18.9	12.0046	19.0033	8.18795	6.13166	15.9358	G4
Gorai.009G143300.1	140.101	55.8123	25.1317	55.4216	22.347	65.5829	103.265	29.1224	102.569	152.062	94.8948	96.9888	G4
Gorai.005G180600.1	15.8819	11.8121	4.69493	2.30923	2.90512	14.1288	6.02608	20.897	16.567	7.01824	11.6794	6.31938	G4
Gorai.009G214700.1	74.5881	9.745	12.7039	17.3192	14.0786	30.3664	14.2435	43.1278	28.505	59.3626	27.4465	49.7308	G4
Gorai.002G092600.1	13.0458	0.01	0.01	0.01	0.01	0.01	0.01	0.444616	0.01	1.16971	0.01	1.92329	G4
Gorai.007G084300.1	35.167	13.5839	7.73282	4.04116	0.893882	4.63931	9.58694	2.6677	9.98892	8.18795	30.9503	14.8368	G4
Gorai.006G094200.2	223.197	125.504	80.9185	85.4416	41.342	55.6717	70.1216	105.596	59.9335	81.2946	89.0551	96.1645	G4
Gorai.001G066200.1	20.4196	20.6712	9.9422	26.2675	18.1011	32.0534	31.7739	22.0085	23.6323	28.3654	22.1908	27.7503	G4
Gorai.005G008700.1	63.5275	14.1745	11.3231	89.1941	26.3695	117.881	215.021	180.07	163.234	53.8065	32.1182	142.323	G4
Gorai.010G036400.1	11.9114	7.38257	7.45665	10.9689	13.8552	21.0878	11.2304	32.6793	22.4142	18.4229	13.4313	15.9358	G4
Gorai.009G045100.1	30.3457	10.3356	8.83751	6.06174	2.68165	7.80247	1.64348	4.89078	14.1307	5.55611	6.71563	28.2998	G4
Gorai.011G229900.1	13.8966	12.4027	4.9711	17.6079	22.1236	16.2376	12.6	22.6754	17.2979	21.3472	25.6946	12.9135	G4
Gorai.002G115400.1	0.56721	9.15439	0.01	0.577308	2.45818	0.01	4.10869	0.01	0.01	0.01	0.01	0.01	G4
Gorai.009G297700.1	42.2572	13.2886	9.66603	10.1029	16.5368	22.7748	36.9782	26.2324	23.6323	11.6971	25.4026	19.7824	G4
Gorai.006G017600.1	1.70163	4.13424	1.93321	0.01	0.01	0.632633	0.01	0.01	0.01	0.584853	0.01	0.01	G4
Gorai.004G020300.1	10.777	12.1074	1.10469	0.577308	1.78776	5.48282	2.1913	2.44539	4.62901	2.33941	22.4828	6.86889	G4
Gorai.007G018900.1	28.3605	14.4698	9.9422	15.01	6.0337	30.7881	20.8174	25.1208	19.9778	13.4516	28.6144	39.8396	G4
Gorai.008G124200.1	30.3457	23.0336	3.59024	3.7525	3.12859	13.9179	3.56086	10.8931	19.4906	15.4986	11.3874	5.49512	G4
Gorai.007G068900.1	23.8228	14.7651	2.48555	0.01	2.68165	4.21755	0.821738	1.33385	2.67995	7.31067	20.1469	0.549512	G4
Gorai.009G222300.1	68.916	9.44969	2.76172	49.3599	11.6205	18.3464	20.5434	16.0062	9.74529	79.8325	20.1469	21.1562	G4
Gorai.002G133500.1	17.5835	40.1612	26.5125	2.59789	0.893882	26.3597	9.86085	9.11464	28.0177	6.14096	19.8549	16.2106	G4
Gorai.006G274400.1	0.01	0.01	0.01	0.01	0.893882	4.42843	2.1913	1.11154	3.16722	0.01	0.583968	3.02231	G4
Gorai.003G137400.1	33.4654	14.7651	8.28517	14.4327	2.45818	9.70037	13.9695	7.33617	10.2325	15.791	11.3874	40.3891	G4
Gorai.005G181400.1	8.22455	28.3491	2.20938	4.61847	1.78776	20.8769	3.28695	10.8931	18.0288	14.9138	7.59158	3.02231	G4
Gorai.008G180500.2	15.8819	13.8792	9.11369	10.3915	0.01	5.90457	7.12173	5.11309	11.4507	11.6971	5.54769	8.79218	G4
Gorai.007G317500.1	36.0178	21.2618	2.76172	6.35039	6.25717	10.5439	18.9	21.3416	11.2071	9.35766	31.5343	14.0125	G4
Gorai.005G053300.1	189.165	216.162	128.972	53.1124	15.4195	68.1135	54.5086	97.8156	95.2602	53.2217	80.0036	154.138	G4
Gorai.013G000600.1	3.97047	3.24833	1.38086	3.1752	6.92758	16.4485	6.5739	9.55925	11.938	0.01	6.42364	17.3096	G4
Gorai.013G229700.1	49.0637	55.8123	54.4059	18.4739	14.7491	49.1345	32.8695	27.3439	38.4939	18.4229	27.4465	50.8298	G4
Gorai.002G097000.1	9.64257	10.0403	3.0379	0.01	0.893882	1.68702	2.73913	0.01	3.65448	0.01	8.75952	1.37378	G4
Gorai.013G185800.1	319.623	379.169	77.8806	70.1429	210.509	493.243	424.291	699.382	548.172	50.005	414.033	263.491	G4
Gorai.008G120900.1	15.8819	14.1745	1.65703	2.30923	5.81023	8.22423	3.01304	3.33462	7.30896	4.97125	21.6068	8.51743	G4
Gorai.005G120300.1	17.0163	11.2215	11.8754	24.5356	17.2072	24.2509	18.6261	24.2316	25.5814	14.6213	15.4751	30.2231	G4
Gorai.005G233400.1	82.5291	38.3894	11.0469	1.44327	3.35206	14.1288	5.20434	7.55848	15.8361	33.6291	85.8433	7.69316	G4
Gorai.013G012800.2	45.3768	49.0203	8.56134	68.6997	15.8664	26.5706	66.8347	20.897	21.4396	114.924	41.4617	30.7726	G4
Gorai.005G253500.1	146.34	119.302	79.2614	73.6068	26.146	188.946	179.961	174.512	192.713	92.6993	244.098	171.173	G4
Gorai.007G040400.1	9.92618	34.5504	5.79962	3.46385	5.81023	9.70037	3.01304	7.11386	9.25802	22.8093	6.13166	4.67085	G4
Gorai.013G060000.1	85.6487	160.94	68.4907	9.81424	6.48064	44.9169	19.4478	24.0093	45.0719	24.5638	129.933	44.5104	G4
Gorai.008G142600.1	3.97047	0.01	0.552345	0.01	0.446941	7.59159	0.01	0.666925	10.2325	0.01	1.16794	0.824267	G4
Gorai.010G249300.2	160.237	213.799	149.133	122.101	42.6829	88.1468	64.9173	75.3625	75.2823	78.9552	91.9749	154.687	G4
Gorai.013G109400.1	30.3457	15.0604	4.69493	10.3915	11.8439	10.7548	12.0522	4.00155	10.2325	13.1592	28.6144	14.2873	G4
Gorai.007G147900.1	254.677	143.517	107.155	24.5356	11.397	53.9847	25.2	48.2409	58.4717	119.895	158.547	87.9218	G4
Gorai.004G139200.1	13.8966	7.38257	4.69493	17.3192	10.2796	20.8769	14.7913	13.3385	18.0288	11.4046	15.1832	11.8145	G4
Gorai.013G106000.1	0.850815	0.590606	0.01	3.46385	0.670411	5.48282	4.3826	3.77924	4.87264	1.46213	4.96373	6.04463	G4
Gorai.013G054600.1	8.79176	10.9262	4.69493	5.77308	4.46941	5.90457	7.12173	4.00155	4.87264	9.35766	3.50381	4.39609	G4
Gorai.005G002400.2	149.46	151.195	127.592	49.6485	36.4257	92.7862	24.1043	56.0217	106.711	78.6628	51.0972	120.893	G4
Gorai.009G260300.1	12.195	15.6511	2.48555	2.30923	4.69288	7.80247	22.4608	8.2254	8.03986	17.2532	11.9713	8.24267	G4
Gorai.005G082500.1	7.65734	2.95303	1.38086	3.7525	4.02247	7.59159	16.4348	16.6731	12.6689	4.3864	16.0591	18.1339	G4
Gorai.013G002600.1	38.2867	16.8323	1.10469	0.01	4.91635	7.16984	0.821738	2.22308	6.33444	19.0077	23.0667	1.09902	G4
Gorai.012G123800.1	89.6192	126.685	45.8446	6.06174	18.3246	83.5075	11.7782	47.3517	83.8095	71.937	59.5647	28.0251	G4
Gorai.011G042800.1	106.068	47.2485	33.4168	25.4016	11.8439	29.7337	44.3738	30.6785	31.4285	13.1592	56.0609	112.65	G4
Gorai.006G048300.1	1.70163	0.01	1.10469	6.35039	0.893882	6.11545	2.1913	8.67002	9.50165	2.04699	1.16794	6.04463	G4
Gorai.013G141800.1	62.3931	18.3088	8.83751	0.577308	2.68165	17.292	0.821738	8.2254	22.4142	6.43339	31.2423	22.53	G4
Gorai.001G138900.1	43.6752	5.61076	3.31407	1.15462	0.01	4.00667	1.36956	4.44616	6.33444	14.9138	8.17555	5.22036	G4
Gorai.005G190300.1	8.22455	69.6915	13.2563	4.04116	7.82147	12.2309	39.7173	5.3354	11.4507	0.584853	32.7022	10.9902	G4
Gorai.004G110000.1	17.8671	20.9665	1.10469	7.50501	24.3583	7.38072	23.2826	6.89156	6.33444	15.2062	16.6431	10.9902	G4
Gorai.002G254100.1	1.98524	4.13424	1.65703	5.19577	0.446941	8.01335	4.93043	1.55616	10.7198	0.01	6.42364	7.14365	G4
Gorai.002G198000.1	358.193	224.43	55.5106	378.137	111.735	189.157	492.769	244.539	211.229	163.759	383.667	527.256	G4
Gorai.003G043100.1	28.0769	11.8121	5.52345	12.9894	8.26841	16.8702	18.3521	20.23	20.7087	18.1305	13.7232	13.7378	G4
Gorai.011G169300.1	4.25408	7.38257	2.20938	0.01	2.45818	1.26527	0.821738	0.666925	2.67995	0.01	1.45992	2.74756	G4
Gorai.012G024500.1	30.0621	46.9532	2.76172	0.865962	15.196	26.5706	1.09565	18.2293	30.6976	8.48038	20.1469	1.64853	G4
Gorai.011G017600.1	3.97047	15.3558	1.65703	0.01	0.01	0.632633	0.01	0.444616	0.01	1.46213	2.62785	0.01	G4
Gorai.004G033900.1	180.656	97.45	73.738	228.325	121.344	161.954	57.2477	168.954	160.31	218.735	159.423	239.862	G4
Gorai.008G037400.1	4.25408	2.36242	7.18048	6.63904	52.9625	18.3464	13.6956	25.7878	14.6179	6.72581	8.46753	11.265	G5
Gorai.004G262200.1	11.9114	5.31545	4.69493	14.7214	14.9725	19.6116	16.4348	24.4539	15.5925	12.5743	6.71563	20.8814	G5
Gorai.005G171400.1	5.95571	1.77182	0.828517	9.23693	16.0899	21.5095	16.9826	26.2324	22.4142	7.89552	1.45992	12.0893	G5
Gorai.011G216400.1	2.26884	2.65773	31.7598	60.906	97.4331	182.409	90.3911	95.8148	147.397	0.01	4.96373	120.618	G5
Gorai.012G099200.1	1.98524	2.65773	23.4746	8.08231	42.6829	24.04	13.1478	26.4547	19.9778	8.7728	2.04389	13.463	G5
Gorai.005G249100.1	0.56721	0.590606	1.93321	4.32981	7.598	10.333	12.6	12.0046	8.52712	2.33941	0.583968	17.3096	G5
Gorai.006G241500.1	4.82129	3.54364	12.9801	59.4627	279.115	46.1822	68.2042	77.141	35.5703	11.1122	5.83968	55.7754	G5
Gorai.010G020100.1	34.0326	34.5504	20.7129	66.1018	47.1523	60.9436	145.995	69.8048	78.6932	33.0442	58.1048	114.573	G5
Gorai.005G046400.1	0.56721	2.36242	1.10469	9.52559	8.49188	5.6937	6.5739	9.11464	2.92359	11.6971	2.04389	8.51743	G5
Gorai.008G217600.1	5.3885	0.885909	3.31407	5.77308	18.995	13.4962	3.28695	12.8939	12.9125	20.7623	6.13166	3.02231	G5
Gorai.006G113200.1	1.70163	1.77182	1.38086	3.1752	7.15106	6.95896	7.66955	6.66925	7.79623	3.21669	9.34348	5.49512	G5
Gorai.001G230800.1	28.0769	69.1009	38.6641	86.5962	372.302	122.52	76.9694	337.686	117.674	133.054	82.0475	28.8494	G5
Gorai.006G013900.1	7.09013	1.77182	8.56134	14.7214	20.7828	24.4618	12.6	25.1208	23.6323	8.18795	10.2194	23.629	G5
Gorai.010G043600.4	3.68687	3.24833	4.14258	10.1029	4.24594	17.9246	7.94346	15.5616	17.0542	0.87728	6.42364	15.3863	G5
Gorai.001G033700.1	24.39	0.01	0.552345	342.055	35.7553	25.9379	72.039	106.708	9.50165	42.9867	4.96373	3.29707	G5
Gorai.008G093000.1	4.82129	1.47651	11.0469	24.2469	24.3583	34.5839	29.0347	33.1239	35.083	10.2349	6.42364	25.0028	G5
Gorai.010G249100.1	38.2867	44.2954	29.8266	34.9271	78.2147	82.8749	56.6999	63.3578	62.6135	68.1354	72.996	68.4142	G5
Gorai.013G087700.1	55.5866	56.6982	75.1189	38.6796	217.213	259.59	164.621	243.872	211.96	50.005	117.961	41.7629	G5
Gorai.004G262000.4	15.0311	6.79197	21.5414	34.6385	26.593	32.2643	35.3347	33.1239	23.1451	16.3759	18.687	74.1841	G5
Gorai.002G063500.1	10.4934	3.54364	3.0379	8.37097	6.92758	8.4351	8.49129	10.6708	10.2325	16.0835	7.2996	18.9581	G5
Gorai.011G188800.1	8.22455	21.2618	32.3122	12.1235	226.152	239.979	47.6608	113.822	260.686	35.3836	43.2136	17.5844	G5
Gorai.008G274100.1	13.8966	2.95303	19.6082	2055.22	270.176	353.431	201.326	439.948	76.2569	73.6915	3.50381	67.8647	G5
Gorai.005G061100.1	0.850815	0.590606	1.10469	0.577308	0.01	6.11545	3.83478	7.55848	8.28349	0.01	2.04389	6.59414	G5
Gorai.005G042400.1	25.2409	11.5168	5.52345	19.0512	13.1848	16.6593	25.4739	12.227	23.1451	12.2819	18.687	19.2329	G5
Gorai.001G004900.1	4.25408	8.56379	45.5684	6.06174	117.099	32.0534	15.3391	31.3455	39.9557	7.31067	31.2423	40.9386	G5
Gorai.002G110000.1	14.1803	2.65773	3.0379	9.52559	14.9725	13.2853	20.2695	14.0054	12.1816	14.3289	15.7671	20.8814	G5
Gorai.013G106300.1	13.0458	5.02015	3.0379	18.1852	29.0512	38.8015	15.3391	35.5693	44.8283	19.3002	6.71563	17.5844	G5
Gorai.009G086100.1	0.01	2.36242	1.93321	4.04116	8.49188	7.38072	6.29999	11.3377	9.74529	1.16971	0.583968	9.06694	G5
Gorai.009G265300.1	10.4934	14.1745	32.036	83.7097	207.157	66.0047	122.165	81.5871	80.8859	22.8093	28.0304	65.3919	G5
Gorai.011G019700.1	0.01	0.01	0.01	1.73192	129.613	1.8979	0.547825	5.3354	0.01	3.50912	4.67174	0.549512	G5
Gorai.008G186500.1	1.98524	0.885909	1.10469	10.3915	1.56429	11.5983	1.91739	4.22386	8.52712	2.92427	1.45992	6.31938	G5
Gorai.007G196700.2	3.11966	0.885909	7.73282	19.0512	11.8439	29.9446	16.1608	31.7901	25.5814	3.50912	1.7519	22.53	G5
Gorai.004G174400.1	41.4063	24.2148	33.693	33.4839	56.985	84.9837	67.1086	64.4694	51.8936	43.5716	51.3892	34.0697	G5
Gorai.005G260700.1	12.195	5.31545	13.2563	25.9789	19.4419	40.6994	32.5956	19.3408	18.7597	10.8198	18.687	42.5871	G5
Gorai.009G040200.1	10.4934	12.1074	14.6371	48.4939	75.0861	49.3454	27.3913	64.2471	35.3267	19.3002	7.59158	37.9163	G5
Gorai.009G021700.1	3.68687	0.01	11.5992	99.5857	17.4307	52.0868	36.9782	104.04	26.0686	1.75456	2.62785	56.5997	G5
Gorai.010G111300.1	2.83605	0.01	2.76172	19.9171	3.35206	14.5506	2.46521	36.9032	13.6434	2.33941	0.875952	10.4407	G5
Gorai.013G160100.11	18.7179	18.0135	21.8176	47.0506	33.5206	56.0934	63.2738	54.9101	60.1771	21.0547	41.4617	57.1492	G5
Gorai.008G031500.2	3.11966	5.31545	8.83751	45.03	24.1348	28.8902	32.8695	47.574	28.9922	20.4699	2.04389	30.7726	G5
Gorai.009G234200.1	84.5143	21.8524	148.857	608.194	407.387	267.393	451.134	244.539	202.215	119.895	79.7116	474.778	G5
Gorai.009G017600.1	24.39	9.15439	19.3321	53.401	21.9001	80.5552	20.2695	67.804	44.8283	44.7413	9.0515	62.9191	G5
Gorai.011G015400.1	5.95571	1.77182	6.62814	5.77308	5.58676	13.707	13.4217	18.2293	14.1307	1.46213	3.21182	14.5621	G5
Gorai.006G013300.1	8.79176	12.9933	1.38086	10.1029	25.9226	8.01335	18.6261	9.33695	7.30896	18.1305	19.5629	9.89121	G5
Gorai.009G226000.1	107.77	56.1076	56.8915	138.843	173.413	644.653	108.469	509.086	515.526	275.174	114.166	125.563	G5
Gorai.004G293200.1	11.9114	2.36242	7.73282	19.9171	15.8664	13.2853	26.0217	20.4524	13.887	14.0365	9.92745	20.3319	G5
Gorai.013G136700.1	7.37373	2.65773	9.11369	18.1852	28.3808	20.2443	12.6	24.2316	19.2469	4.97125	3.50381	21.431	G5
Gorai.006G176400.1	17.5835	7.38257	5.79962	24.5356	16.5368	22.5639	32.8695	18.4516	14.6179	6.72581	31.2423	32.4212	G5
Gorai.006G147700.1	6.52292	5.02015	3.59024	14.7214	54.7503	10.333	14.5174	22.0085	22.9014	14.9138	26.8625	12.9135	G5
Gorai.002G094500.1	6.52292	4.42954	9.66603	19.9171	33.2971	28.2576	38.6217	35.7916	28.2613	4.97125	7.59158	27.7503	G5
Gorai.009G249500.1	8.79176	5.90606	5.52345	26.2675	26.8165	22.1421	32.8695	24.6762	26.5559	17.2532	23.9427	26.3766	G5
Gorai.012G143200.3	11.0606	7.08727	8.009	27.1335	14.3021	29.9446	28.213	27.5662	25.825	21.3472	24.8186	37.3668	G5
Gorai.007G278000.1	9.92618	4.42954	9.38986	25.9789	14.3021	19.8225	15.3391	23.787	19.7342	10.5274	6.13166	20.3319	G5
[truncated: 2,360 more rows]
