# Supplementary material for: Genome-Wide Transcriptome Profiling Revealed Cotton Fuzz Fiber Development Having a Similar Molecular Model as Arabidopsis Trichome
Source: PLoS One. 2014 May 13;9(5):e97313. doi: 10.1371/journal.pone.0097313 (PMC4019585; doi:10.1371/journal.pone.0097313)
Supplement: Table S4 — Pathway enrichment analysis for common differentially expressed genes in various dominant mutants. (XLS) [file pone.0097313.s006.xls]

## Sheet: Sheet1
Supplementary Table 4. Pathway enrichment analysis forcommon differentially expressed genes in various dominant mutants
Pathway	DEGs with pathway annotation (627)	all genes with pathway annotation (4601)	DEGs distribution in each groups
			Group1	Group2	Group3	Group4	Group5	Group6
Starch and sucrose metabolism	82(14.6%)	563	17	1	3	7	27	27
Purine metabolism	59(12.9%)	459	13	3	0	5	22	16
Pyrimidine metabolism	32(14.1%)	227	6	2	0	3	14	7
Glycolysis / Gluconeogenesis	31(16.5%)	188	15	5	1	3	5	2
Oxidative phosphorylation	30(16.3%)	184	16	5	1	2	4	2
Pentose and glucuronate interconversions	30(13.2%)	227	10	0	3	4	8	5
Arginine and proline metabolism	29(20.1%)	144	11	0	3	0	10	5
Cysteine and methionine metabolism	27(18.6%)	145	4	2	1	3	10	7
T cell receptor signaling pathway	28(13.2%)	212	8	1	0	4	10	5
Phenylalanine metabolism	26(10%)	261	7	1	3	0	5	10
Alanine, aspartate and glutamate metabolism	24(24.5%)	98	4	1	2	0	12	5
Glyoxylate and dicarboxylate metabolism	25(18%)	139	9	2	4	2	6	2
Drug metabolism - other enzymes	23(12.7%)	181	11	0	1	2	6	3
Pyruvate metabolism	23(12.6%)	182	7	2	3	2	7	2
Amino sugar and nucleotide sugar metabolism	23(10.9%)	211	5	1	1	0	12	4
Glycerophospholipid metabolism	23(13.8%)	167	6	0	2	0	9	6
Glycine, serine and threonine metabolism	23(16.7%)	138	5	5	1	2	5	5
Galactose metabolism	22(13.8%)	160	8	2	2	0	7	3
Glycerolipid metabolism	22(12.6%)	174	10	0	1	0	6	5
Glutathione metabolism	20(17.4%)	115	8	3	1	3	3	2
Carbon fixation in photosynthetic organisms	20(13.2%)	151	10	2	1	2	4	1
Fatty acid degradation	20(15%)	133	9	2	3	1	4	1
Tyrosine metabolism	20(20.4%)	98	3	3	2	1	5	6
	·
