# Supplementary material for: Genome-Wide Transcriptome Profiling Revealed Cotton Fuzz Fiber Development Having a Similar Molecular Model as Arabidopsis Trichome
Source: PLoS One. 2014 May 13;9(5):e97313. doi: 10.1371/journal.pone.0097313 (PMC4019585; doi:10.1371/journal.pone.0097313)
Supplement: Table S5 — List of 6,693 common DEGs between the mutants XZ142FLM and n2NSM and the wild-type TM-1. (XLS) [file pone.0097313.s007.xls]

## Sheet: Sheet2
Supplementary Table 5. List of 6,693 common DEGs between the mutants XZ142FLM and n2NSM and the wild-type TM-1.
Phytozome gene locus name	TM-1_1DPA	TM-1_3DPA	TM-1_5DPA	XZ142FLM_1DPA	XZ142FLM_3DPA	XZ142FLM_5DPA	n2NSM_1DPA	n2NSM_3DPA	n2NSM_5DPA	Group
Gorai.007G299900.1	12.195	18.0135	30.9313	7.05305	3.6687	4.54473	3.2451	3.56869	18.1159	G1
Gorai.013G165200.1	44.8096	39.2753	11.8754	13.8122	8.71316	4.77197	15.3405	15.9218	26.5895	G1
Gorai.013G180200.1	85.6487	31.5974	42.5305	3.8204	19.49	14.9976	18.8806	5.49029	8.47357	G1
Gorai.001G082600.1	4.82129	31.0068	19.0559	4.99591	11.694	8.86222	3.2451	6.31384	11.9799	G1
Gorai.010G128900.4	69.1996	30.1209	11.3231	7.64081	23.8465	19.9968	27.1409	7.68641	2.04534	G1
Gorai.008G188600.1	3.68687	20.0806	26.2364	1.17551	1.60506	3.86302	1.47505	1.37257	9.35014	G1
Gorai.003G097200.1	141.519	88.5909	28.1696	6.4653	14.2162	5.22644	52.2166	16.1964	8.47357	G1
Gorai.007G230900.1	26.9425	24.5101	25.684	4.99591	0.687881	1.59066	5.01516	5.49029	19.5769	G1
Gorai.006G183800.1	1.70163	8.26848	0.552345	0.01	0.917174	0.908946	2.36007	0.549029	0.01	G1
Gorai.005G129500.2	3.68687	49.3156	62.9673	1.46939	6.19093	11.5891	0.01	5.49029	71.8792	G1
Gorai.005G260500.1	15.5983	14.7651	7.45665	0.587754	6.64951	2.04513	9.14529	1.9216	3.7985	G1
Gorai.013G204100.2	2.55245	5.61076	3.31407	0.587754	0.917174	0.01	0.01	0.01	0.01	G1
Gorai.003G025200.1	12.4786	30.4162	5.79962	0.01	2.29294	2.27237	3.83512	0.823544	3.21411	G1
Gorai.007G186000.1	98.1274	63.7854	38.6641	2.64489	19.0314	16.1338	8.85028	3.56869	18.1159	G1
Gorai.012G126200.1	15.0311	20.3759	4.14258	0.587754	24.5344	9.3167	4.72015	6.31384	9.05795	G1
Gorai.007G298100.1	57.8554	22.7383	15.1895	8.52244	32.789	17.9517	14.7505	14.5493	19.8691	G1
Gorai.003G154700.1	688.31	737.962	892.037	955.689	286.388	322.676	170.515	188.866	554.872	G1
Gorai.005G136300.1	22.1212	18.8994	53.0251	4.40816	4.35658	3.18131	2.36007	6.31384	22.791	G1
Gorai.003G072800.2	55.8702	44.886	19.3321	10.5796	36.9163	25.2233	10.9153	3.01966	1.16877	G1
Gorai.005G094500.5	9.92618	17.1276	9.66603	3.52653	5.04446	3.86302	13.8654	4.66675	17.5315	G1
Gorai.002G074500.1	11.0606	19.7853	16.018	0.01	0.01	0.01	0.01	0.01	20.4534	G1
Gorai.005G214900.1	68.916	53.7451	87.2704	24.9796	65.578	87.2588	33.6311	42.2753	102.267	G1
Gorai.011G294500.2	101.814	21.8524	6.35196	6.75918	21.095	5.68091	17.4055	14.0002	0.876576	G1
Gorai.007G292700.2	16.1655	21.2618	33.4168	18.5143	12.8404	8.63499	8.55527	9.60801	13.733	G1
Gorai.011G188700.1	16.7327	9.745	1.65703	4.11428	7.33739	5.68091	6.78521	3.01966	2.62973	G1
Gorai.008G045600.1	12.195	11.8121	5.79962	4.11428	21.095	10.9074	5.01516	1.37257	0.876576	G1
Gorai.009G126900.1	612.587	85.9332	89.756	186.612	168.301	83.623	168.745	94.7075	100.806	G1
Gorai.013G034900.3	89.6192	72.3492	40.8735	32.6204	38.9799	11.8163	34.5161	42.5498	68.3729	G1
Gorai.008G126200.1	136.13	75.3022	48.054	7.93468	104.329	19.9968	97.058	22.7847	23.3754	G1
Gorai.011G120900.1	27.5097	20.6712	18.2274	7.93468	6.64951	5.90815	52.8067	16.4709	9.05795	G1
Gorai.004G166900.1	40.8391	21.5571	4.9711	2.35102	19.9485	7.04433	10.3253	2.47063	0.584384	G1
Gorai.010G256900.1	40.8391	19.49	9.66603	4.70203	24.0758	3.18131	18.2906	7.13738	1.16877	G1
Gorai.005G239700.1	141.235	26.8726	11.0469	11.1673	43.1072	16.1338	21.8307	8.78447	2.33754	G1
Gorai.010G098100.1	28.9277	30.7115	14.361	5.87754	9.63033	5.68091	9.4403	16.7454	11.6877	G1
Gorai.003G127200.1	8.50815	11.5168	0.828517	0.01	6.64951	2.95407	1.47505	4.11772	0.584384	G1
Gorai.001G186900.1	2.55245	5.31545	1.38086	0.587754	0.458587	0.68171	2.36007	0.823544	2.92192	G1
Gorai.012G046100.1	22.1212	28.0538	17.1227	8.81632	33.0183	29.3135	7.96525	10.4316	6.42822	G1
Gorai.004G008200.1	43.3916	28.3491	18.7797	5.87754	52.9668	24.996	8.55527	7.13738	2.92192	G1
Gorai.002G058500.3	10.2098	0.01	0.552345	0.01	1.37576	0.68171	2.95009	1.9216	1.46096	G1
Gorai.013G023800.1	6.23931	0.885909	0.01	0.01	4.12728	0.454473	0.590019	0.01	0.584384	G1
Gorai.001G254100.3	28.6441	17.1276	5.24727	1.76326	23.3879	10.2256	3.83512	1.09806	7.3048	G1
Gorai.009G032900.1	13.613	5.02015	1.65703	0.587754	2.98082	1.81789	1.18004	0.549029	0.01	G1
Gorai.012G077600.1	0.01	4.42954	5.24727	0.01	0.01	0.454473	0.01	0.01	2.92192	G1
Gorai.006G069500.1	8.22455	6.79197	3.0379	0.881632	4.12728	4.77197	1.47505	1.64709	0.01	G1
Gorai.008G115400.1	47.0784	9.15439	3.59024	7.93468	9.63033	8.40775	4.42514	1.64709	0.01	G1
Gorai.004G151700.1	6.23931	13.2886	0.01	0.01	0.917174	0.454473	11.2104	0.01	0.01	G1
Gorai.006G074800.1	5.10489	10.9262	3.31407	1.46939	2.98082	1.36342	9.73531	3.29418	1.16877	G1
Gorai.007G038200.1	6.52292	7.08727	1.65703	0.587754	1.37576	0.908946	1.77006	0.01	0.584384	G1
Gorai.007G216400.1	10.4934	17.7182	11.5992	8.22856	7.33739	3.86302	1.18004	4.66675	14.0252	G1
Gorai.009G312500.1	18.1507	12.9933	3.86641	3.23265	16.7384	4.54473	2.65508	4.11772	2.33754	G1
Gorai.005G169900.1	47.0784	52.5639	29.5504	84.0489	12.1526	14.0887	15.3405	25.2553	21.9144	G1
Gorai.012G173500.1	17.5835	14.1745	1.38086	0.881632	6.42022	1.81789	3.2451	0.549029	0.01	G1
Gorai.008G053300.2	7.09013	14.1745	4.14258	1.17551	6.19093	5.45368	2.06506	1.37257	1.46096	G1
Gorai.010G017800.1	72.3193	72.9398	81.747	90.8081	55.9476	31.8131	46.3165	38.7066	38.8615	G1
Gorai.006G119900.1	6.52292	525.049	2165.74	0.01	0.01	0.01	0.01	236.906	2058.78	G1
Gorai.002G243100.1	610.318	894.177	603.16	625.665	303.814	300.861	675.276	339.026	433.905	G1
Gorai.003G155800.1	78.275	23.9195	15.4656	33.2081	26.5981	24.3143	25.0758	20.0396	11.3955	G1
Gorai.006G047300.1	7.94094	33.3692	25.4079	3.52653	7.79598	9.54393	7.37523	5.49029	19.2847	G1
Gorai.008G217100.1	20.4196	54.3357	16.018	8.81632	11.694	11.1346	32.156	14.2748	16.3627	G1
Gorai.007G297300.1	25.5245	10.3356	5.24727	3.23265	10.3182	9.3167	1.47505	2.47063	1.16877	G1
Gorai.002G158100.1	571.748	236.538	218.176	213.649	145.372	38.8574	134.229	104.865	140.252	G1
Gorai.009G361400.3	51.6161	34.5504	9.38986	3.52653	65.3487	17.9517	19.7656	5.21578	4.67507	G1
Gorai.009G030400.1	191.15	312.726	258.497	223.934	40.8143	27.7229	96.173	101.57	263.265	G1
Gorai.004G104100.1	83.0963	64.0807	59.377	6.75918	30.496	10.9074	7.08022	3.8432	4.67507	G1
Gorai.006G113900.1	38.5703	15.3558	34.5215	0.01	0.01	0.01	0.01	19.4905	23.6675	G1
Gorai.001G254400.1	72.8865	87.705	60.4817	29.0938	45.8587	23.1781	25.3708	33.7653	47.0429	G1
Gorai.008G232400.1	17.2999	14.7651	8.83751	1.76326	11.2354	14.5431	5.01516	2.47063	0.01	G1
Gorai.001G213800.1	21.2704	41.6377	17.3989	3.8204	7.56669	3.40855	33.336	7.4119	8.76576	G1
Gorai.006G106100.1	38.8539	63.1948	254.355	26.1551	11.9233	5.90815	1.47505	37.0595	90.2873	G1
Gorai.005G196700.1	42.8244	27.7585	5.79962	13.2245	26.1395	12.2708	17.4055	7.13738	7.3048	G1
Gorai.002G243400.2	30.913	31.5974	10.2184	8.81632	8.48386	10.4529	6.4902	3.8432	17.8237	G1
Gorai.001G032600.1	27.2261	8.56379	4.14258	4.11428	10.0889	1.81789	4.72015	2.47063	0.584384	G1
Gorai.009G409500.1	8.50815	20.3759	5.79962	4.70203	5.96163	4.09026	8.26026	4.66675	6.42822	G1
Gorai.013G053300.1	39.4211	83.2754	103.288	16.4571	17.4263	19.9968	9.14529	15.3728	29.8036	G1
Gorai.008G226700.1	159.386	64.376	23.4746	7.34693	84.6093	40.9026	33.6311	8.78447	5.25945	G1
Gorai.009G229600.1	134.996	69.3962	14.361	5.28979	47.4638	24.7688	33.336	14.0002	4.96726	G1
Gorai.005G071200.1	9.92618	9.745	7.73282	2.05714	3.21011	2.04513	8.85028	2.47063	3.7985	G1
Gorai.011G155500.1	64.662	44.5907	62.1388	16.751	58.0113	101.802	32.156	26.0789	71.587	G1
Gorai.008G275500.1	29.2113	60.8324	32.8645	53.7795	21.7829	17.27	15.9305	21.4121	4.38288	G1
Gorai.006G081000.1	33.1818	18.0135	6.35196	8.81632	9.40104	7.95328	7.96525	6.31384	5.84384	G1
Gorai.009G414900.1	28.9277	22.1477	6.07579	2.35102	5.73234	2.04513	11.2104	7.4119	6.42822	G1
Gorai.003G020000.1	22.6884	15.9464	5.52345	1.76326	2.75152	0.454473	14.7505	2.47063	2.04534	G1
Gorai.007G111600.1	31.7638	12.4027	36.7309	22.0408	18.1142	16.8155	13.2754	12.0786	16.9471	G1
Gorai.005G167100.4	141.803	401.907	424.753	192.196	151.104	221.101	103.548	167.179	388.031	G1
Gorai.005G226300.1	243.9	139.678	312.351	153.11	130.468	128.843	128.919	167.179	154.57	G1
Gorai.010G143500.1	33.749	25.1007	28.9981	8.81632	19.2607	22.9509	10.6203	18.118	6.42822	G1
Gorai.002G054400.1	283.038	367.062	475.569	53.1918	242.822	176.108	360.501	133.963	167.718	G1
Gorai.011G278900.1	313.384	280.538	349.634	126.661	159.818	71.125	80.5375	57.9226	178.529	G1
Gorai.007G010900.1	43.6752	20.3759	5.79962	17.9265	6.64951	0.01	9.4403	7.96092	5.55165	G1
Gorai.010G016500.1	3.97047	13.8792	1.38086	0.01	1.83435	0.01	0.885028	0.01	0.01	G1
Gorai.002G218500.1	1.41803	15.3558	20.4367	0.587754	5.96163	4.77197	0.01	2.47063	7.88918	G1
Gorai.013G104800.1	6.80652	7.67788	1.65703	0.01	4.58587	3.86302	0.01	0.549029	0.01	G1
Gorai.005G238600.2	14.1803	11.8121	8.83751	1.76326	3.89799	1.13618	12.0954	2.19612	10.2267	G1
Gorai.006G142200.1	65.5128	66.1479	16.5703	16.4571	48.8395	18.6334	25.6658	7.68641	1.16877	G1
Gorai.004G144400.1	0.56721	18.6041	12.7039	1.76326	5.96163	7.95328	1.18004	7.4119	13.733	G1
Gorai.007G348800.1	11.0606	6.49666	11.0469	4.99591	6.42022	4.09026	14.1604	4.11772	4.09069	G1
Gorai.007G247500.1	18.1507	8.26848	5.79962	6.75918	4.12728	4.09026	6.19519	15.3728	7.01261	G1
Gorai.008G035600.1	76.2898	45.1813	41.1497	23.2163	38.5213	15.4521	27.7309	34.8634	57.5618	G1
Gorai.009G028500.1	0.01	19.49	152.447	0.01	0.01	0.01	0.01	0.549029	4.09069	G1
Gorai.007G069700.3	41.1227	188.403	136.429	67.004	60.5335	53.8551	28.3209	61.4913	198.398	G1
Gorai.007G242900.1	78.8422	46.9532	111.574	115.2	62.3679	41.357	113.284	81.5308	44.9976	G1
Gorai.013G168900.1	19.2851	50.4968	36.1786	7.05305	21.7829	11.3618	9.4403	17.0199	31.8489	G1
Gorai.006G147900.1	26.9425	15.6511	5.79962	1.76326	20.1778	11.3618	7.08022	3.01966	3.5063	G1
Gorai.006G174600.1	72.8865	543.948	367.861	1.46939	8.25457	6.13539	2.36007	18.9415	80.3528	G1
Gorai.001G260400.1	74.5881	22.7383	21.2653	20.8653	30.9546	16.8155	27.7309	28.0005	26.0051	G1
Gorai.008G185000.1	19.8524	2.06712	1.93321	7.05305	1.37576	0.01	3.2451	3.8432	2.33754	G1
Gorai.006G138600.1	44.526	30.4162	11.5992	3.23265	27.2859	21.8147	7.08022	3.29418	1.46096	G1
Gorai.008G030000.1	0.01	0.590606	5.79962	0.01	0.01	0.01	0.01	0.01	0.01	G1
Gorai.011G089300.1	157.968	535.68	278.658	59.6571	105.934	107.256	68.4422	42.0007	114.831	G1
Gorai.001G018600.1	140.101	69.3962	29.5504	55.8367	122.901	48.1741	26.8458	22.7847	14.3174	G1
Gorai.006G174500.1	0.01	22.443	20.9891	0.01	0.458587	0.454473	0.01	4.39223	15.4862	G1
Gorai.006G239500.1	8.79176	20.6712	7.45665	1.46939	11.2354	2.27237	11.5054	0.01	1.16877	G1
Gorai.009G248800.1	17.0163	16.8323	5.79962	1.46939	11.4647	9.08946	8.26026	0.823544	1.16877	G1
Gorai.010G027700.1	25.5245	11.2215	3.0379	10.8735	5.50305	0.454473	11.2104	6.31384	2.04534	G1
Gorai.004G101600.1	24.39	31.8927	10.7707	5.28979	22.2415	14.0887	0.01	2.47063	5.55165	G1
Gorai.012G082500.1	726.88	603.009	224.804	83.755	77.9598	95.8938	295.304	138.355	548.152	G1
Gorai.003G010300.1	61.2587	71.7586	41.1497	14.1061	23.8465	13.6342	41.5963	18.667	5.25945	G1
Gorai.006G260200.1	44.2424	96.5641	67.9384	51.7224	35.3112	41.357	43.0714	45.8439	66.912	G1
Gorai.002G201600.1	64.0947	23.9195	8.009	2.35102	13.5283	6.13539	14.4555	6.58835	4.09069	G1
Gorai.001G156300.1	37.4359	57.5841	7.73282	1.76326	13.7576	1.59066	8.26026	0.823544	0.876576	G1
Gorai.010G063800.1	8.50815	1.47651	0.552345	0.01	1.83435	0.908946	0.01	0.823544	1.75315	G1
Gorai.004G173000.1	69.7668	98.9265	61.5864	17.9265	74.5204	57.2636	28.3209	18.118	18.7003	G1
Gorai.011G130700.3	17.5835	90.9533	112.678	0.881632	2.29294	0.68171	2.95009	11.2551	78.5996	G1
Gorai.005G046600.1	15.3147	21.8524	3.59024	4.11428	8.02528	5.90815	27.7309	7.4119	8.47357	G1
Gorai.006G035000.1	23.5392	80.0271	35.9024	1.17551	9.17174	3.63578	13.2754	2.47063	8.18137	G1
Gorai.005G167600.1	0.01	26.282	11.5992	0.01	0.01	1.13618	0.01	7.96092	19.8691	G1
Gorai.004G283600.1	9.35897	23.9195	5.24727	3.8204	2.75152	2.04513	10.0303	3.8432	9.35014	G1
Gorai.008G120500.1	44.2424	37.7988	14.361	2.93877	36.2284	14.5431	11.5054	8.23544	11.3955	G1
Gorai.007G017000.2	14.7475	28.6444	1.93321	0.881632	3.89799	0.454473	9.73531	0.549029	1.16877	G1
Gorai.012G065600.4	29.7785	35.141	33.4168	3.52653	19.49	8.63499	25.3708	13.7257	5.25945	G1
Gorai.005G139000.1	46.7948	69.3962	20.4367	3.52653	30.496	13.6342	45.7264	12.3532	33.8943	G1
Gorai.004G003300.1	30.6293	15.9464	3.59024	2.64489	18.5728	5.68091	6.78521	5.21578	4.09069	G1
Gorai.012G028400.1	17.2999	10.9262	5.79962	0.881632	2.98082	1.81789	3.83512	7.13738	3.7985	G1
Gorai.008G110500.1	21.8376	15.9464	87.8228	13.2245	26.3688	20.9058	39.5312	14.5493	23.0832	G1
Gorai.007G184100.1	20.7032	12.9933	7.45665	5.58367	23.6172	10.9074	8.55527	4.11772	2.92192	G1
Gorai.009G038000.1	3163.33	3129.33	1168.48	55.5428	2989.3	1342.29	342.211	137.532	170.64	G1
Gorai.013G090900.2	46.5112	16.537	12.7039	0.881632	9.17174	4.9992	7.96525	4.94126	7.3048	G1
Gorai.013G088200.1	10.2098	0.590606	0.01	0.01	0.01	0.01	0.590019	0.01	0.01	G1
Gorai.011G057200.2	16.1655	8.26848	4.14258	2.05714	16.2798	6.8171	4.13013	2.47063	4.09069	G1
Gorai.001G243700.4	43.9588	32.4833	12.9801	14.4	22.0122	9.08946	20.9457	6.58835	7.3048	G1
Gorai.006G148100.1	0.01	2.95303	2.76172	0.01	0.01	0.01	0.01	0.01	0.876576	G1
Gorai.011G141900.1	3.68687	8.26848	1.10469	1.46939	1.60506	0.01	1.77006	0.01	0.01	G1
Gorai.001G146300.1	54.1686	95.9735	97.4888	3.52653	11.4647	5.22644	30.681	4.66675	20.7456	G1
Gorai.009G153400.1	55.0194	62.8995	27.8934	2.35102	58.2406	29.0863	14.7505	4.94126	3.21411	G1
Gorai.003G134400.1	41.4063	138.497	120.687	39.3795	32.3304	29.9952	64.312	55.7265	138.207	G1
Gorai.010G241400.1	25.8081	25.1007	15.1895	2.93877	30.496	19.7696	12.6854	3.29418	2.04534	G1
Gorai.010G160100.2	89.6192	92.4298	53.0251	14.4	30.496	15.2248	30.386	6.58835	4.67507	G1
Gorai.008G146200.1	17.0163	15.0604	14.9133	3.23265	10.3182	8.40775	3.54011	5.49029	6.42822	G1
Gorai.008G049900.1	7.37373	22.1477	8.83751	5.87754	7.1081	6.36262	3.83512	3.56869	14.0252	G1
Gorai.001G114000.1	1.41803	4.13424	8.83751	1.76326	1.60506	1.59066	0.885028	2.74515	2.62973	G1
Gorai.006G005800.1	21.554	44.886	27.3411	12.3428	17.8849	16.8155	14.7505	11.5296	11.3955	G1
Gorai.004G051900.2	10.4934	10.0403	0.828517	0.01	1.14647	2.4996	8.26026	1.09806	0.01	G1
Gorai.002G164900.1	12.7622	0.01	0.01	1.46939	0.687881	0.01	0.01	1.64709	0.01	G1
Gorai.012G017500.2	68.916	33.9598	96.3841	33.7959	65.3487	22.2692	57.5268	20.3141	30.9723	G1
Gorai.008G078300.1	70.3341	90.9533	441.6	74.6448	84.8386	69.7616	36.2861	141.924	96.4233	G1
Gorai.009G325900.2	49.3473	33.6645	16.8465	10.2857	34.6233	23.8598	13.2754	22.5102	31.8489	G1
Gorai.001G009800.1	5.10489	9.44969	11.8754	0.01	3.21011	4.54473	6.19519	0.01	10.2267	G1
Gorai.004G199400.1	31.1966	38.6847	7.73282	1.17551	9.85962	6.36262	8.26026	3.29418	1.46096	G1
Gorai.010G161800.1	17.0163	5.02015	2.48555	0.881632	3.21011	1.13618	3.83512	0.823544	0.01	G1
Gorai.007G038900.1	338.341	132.591	438.838	203.951	175.41	203.604	102.663	71.3738	160.706	G1
Gorai.009G160200.7	216.958	111.92	152.723	21.1592	34.1647	13.1797	45.4314	20.3141	39.1537	G1
Gorai.012G029000.1	73.7373	82.3895	21.2653	1.76326	19.9485	4.09026	25.3708	1.64709	2.33754	G1
Gorai.005G226400.1	22.4048	17.7182	13.8086	8.22856	23.6172	11.3618	7.67024	8.23544	9.05795	G1
Gorai.006G008800.1	0.01	3.24833	0.01	0.01	0.01	0.454473	0.590019	0.01	1.16877	G1
Gorai.008G211200.1	17.5835	52.2686	80.09	19.102	12.6111	14.9976	18.5856	17.0199	62.8213	G1
Gorai.008G101600.1	1.41803	26.8726	127.315	3.52653	0.01	0.454473	2.36007	15.0983	30.6802	G1
Gorai.001G213900.1	117.696	129.638	60.4817	7.34693	122.213	74.7608	23.3057	14.0002	28.3426	G1
Gorai.001G267200.2	44.2424	36.3223	12.9801	2.64489	24.993	10.4529	12.9804	0.823544	4.38288	G1
Gorai.013G168800.1	17.2999	12.9933	15.1895	8.22856	12.1526	6.58986	4.72015	19.7651	8.76576	G1
Gorai.004G229400.1	27.7933	7.67788	4.41876	9.11019	15.1334	1.81789	4.72015	13.1767	7.3048	G1
Gorai.001G271300.3	95.0077	69.1009	19.6082	10.2857	37.3749	19.7696	32.451	6.58835	1.75315	G1
Gorai.007G140900.1	17.0163	18.3088	18.5035	1.17551	5.04446	3.86302	2.36007	2.47063	6.13603	G1
Gorai.001G241900.1	12.195	2.95303	0.828517	4.70203	4.12728	2.27237	2.06506	1.37257	0.584384	G1
Gorai.009G149300.1	18.4343	15.3558	10.7707	1.17551	10.7768	3.63578	18.5856	16.4709	3.7985	G1
Gorai.011G153400.1	179.522	170.094	89.2037	6.4653	105.246	35.6761	9.14529	6.03932	14.6096	G1
Gorai.001G269700.1	22.972	19.1947	0.828517	1.76326	7.1081	1.36342	6.19519	1.64709	0.876576	G1
Gorai.010G239400.1	21.554	15.0604	4.69493	0.587754	14.2162	5.22644	9.4403	1.64709	1.16877	G1
Gorai.005G097100.1	20.4196	18.0135	8.83751	3.52653	8.25457	6.58986	15.0455	5.49029	2.62973	G1
Gorai.013G185900.2	134.145	58.7653	30.6551	16.4571	102.494	21.3602	47.4965	25.8044	10.8111	G1
Gorai.006G219800.1	347.133	296.779	268.163	23.8041	189.855	98.8479	45.1364	40.3537	71.8792	G1
Gorai.001G098300.2	29.2113	30.7115	18.2274	4.99591	11.0061	8.63499	10.9153	12.9022	14.9018	G1
Gorai.007G271500.2	48.4965	30.1209	30.9313	16.1632	43.7951	33.1765	15.9305	13.7257	5.84384	G1
Gorai.010G256800.1	28.3605	66.4432	66.0052	15.2816	11.2354	6.13539	41.5963	20.0396	18.1159	G1
Gorai.007G216800.1	9.35897	9.15439	4.41876	1.46939	8.71316	0.908946	2.36007	4.66675	4.09069	G1
Gorai.007G256200.1	15.8819	7.67788	3.59024	2.93877	6.19093	5.90815	6.78521	1.64709	2.33754	G1
Gorai.006G069800.1	10.777	20.9665	11.0469	0.01	0.01	0.01	0.01	0.549029	0.01	G1
Gorai.002G078200.1	14.7475	17.4229	5.24727	0.01	13.9869	10.6801	3.2451	1.64709	0.584384	G1
Gorai.009G205800.1	0.01	0.01	10.2184	0.01	0.01	0.01	0.01	0.01	2.92192	G1
Gorai.002G072500.1	0.01	4.72485	6.62814	0.01	0.01	0.01	0.01	0.01	2.04534	G1
Gorai.013G265400.1	1.13442	106.014	360.681	1.17551	0.687881	1.13618	0.590019	38.9811	385.401	G1
Gorai.012G044400.2	39.9883	15.3558	10.4945	15.5755	9.85962	7.04433	8.26026	6.03932	11.1033	G1
Gorai.007G060900.1	61.5423	194.014	127.868	23.5102	75.8962	77.4877	23.0107	26.0789	17.2393	G1
Gorai.007G263900.1	155.699	75.3022	46.6731	55.2489	57.0941	25.6777	38.9412	31.5692	82.3981	G1
Gorai.009G048600.1	17.5835	9.44969	3.59024	3.52653	2.98082	2.04513	2.36007	4.94126	2.62973	G1
Gorai.013G055200.1	93.3061	26.8726	8.28517	4.40816	23.1587	11.3618	10.9153	1.64709	2.92192	G1
Gorai.010G150100.1	13.0458	0.590606	0.552345	0.01	2.75152	0.454473	0.885028	0.01	0.01	G1
Gorai.013G246600.1	55.303	54.3357	27.0649	20.8653	69.0174	36.5851	11.5054	20.8631	4.67507	G1
Gorai.006G088600.2	2.83605	10.9262	12.7039	0.587754	3.21011	2.27237	4.13013	4.66675	2.92192	G1
Gorai.007G351900.1	34.8834	163.007	153.276	32.3265	38.0627	64.0807	29.2059	38.9811	255.668	G1
Gorai.009G058900.1	0.01	20.3759	13.5324	0.01	0.01	0.454473	0.01	2.47063	16.9471	G1
Gorai.001G200200.1	58.9899	41.0471	33.1407	6.4653	38.7506	27.2684	15.3405	8.78447	11.9799	G1
Gorai.012G139200.1	249.005	119.598	299.923	110.498	65.3487	27.4956	44.8414	61.4913	114.831	G1
Gorai.011G280200.1	211.002	137.906	14.6371	3.52653	59.387	18.8606	46.3165	10.9806	2.33754	G1
Gorai.009G270300.1	168.461	65.2619	45.0161	24.0979	44.483	20.2241	64.607	26.0789	47.0429	G1
Gorai.008G225500.1	93.8733	52.5639	22.37	19.102	59.6163	29.9952	27.7309	5.49029	8.18137	G1
Gorai.009G089200.1	8.50815	1.47651	0.552345	2.05714	5.04446	1.59066	0.590019	0.549029	0.01	G1
Gorai.013G253500.1	41.6899	25.3961	20.7129	19.102	44.483	32.0403	13.5704	7.13738	17.5315	G1
Gorai.007G245500.1	471.352	1582.53	2279.25	260.081	231.128	204.74	82.3076	83.4524	909.886	G1
Gorai.013G050000.1	18.1507	10.9262	22.9223	4.70203	21.095	22.4964	0.885028	4.11772	21.33	G1
Gorai.010G196100.2	105.217	65.2619	77.3282	40.2612	87.1316	91.5763	32.156	28.824	58.1462	G1
Gorai.011G021400.1	8.22455	2.95303	5.79962	3.23265	1.60506	0.908946	4.72015	1.09806	0.584384	G1
Gorai.006G239300.1	1415.19	492.861	414.811	346.775	1314.08	995.75	684.717	220.71	165.088	G1
Gorai.002G095900.1	11.6278	53.7451	19.8844	6.4653	15.1334	17.4972	9.14529	21.6867	38.5693	G1
Gorai.012G150100.1	27.2261	16.8323	6.62814	8.22856	22.9294	6.36262	12.9804	7.68641	5.25945	G1
Gorai.009G203500.1	32.6146	35.7317	35.3501	12.6367	12.6111	5.68091	20.6506	9.05898	6.42822	G1
Gorai.012G035200.1	21.2704	23.0336	14.6371	11.4612	4.58587	5.22644	12.6854	7.4119	8.18137	G1
Gorai.013G156700.1	19.2851	24.8054	27.0649	5.28979	9.17174	6.8171	1.18004	6.86287	6.13603	G1
Gorai.002G062600.1	87.9176	36.9129	14.9133	6.75918	42.6486	17.9517	18.2906	8.23544	3.5063	G1
Gorai.011G256000.1	81.3947	86.5238	43.0829	43.7877	39.8971	37.494	30.681	14.0002	44.7054	G1
Gorai.007G261100.1	54.4522	63.7854	32.036	49.3714	11.4647	10.6801	30.0909	16.7454	39.4459	G1
Gorai.003G029600.1	21.8376	30.1209	11.5992	23.8041	2.75152	1.13618	18.5856	11.8041	2.33754	G1
Gorai.005G195700.1	14.1803	6.20136	3.86641	2.64489	6.42022	3.40855	5.60518	9.05898	5.84384	G1
Gorai.005G002800.1	31.1966	19.7853	5.79962	2.93877	4.81517	1.13618	17.7006	7.13738	4.67507	G1
Gorai.012G101900.1	14.7475	4.42954	41.4258	2.64489	1.83435	6.8171	1.18004	2.74515	18.4081	G1
Gorai.011G050300.1	38.0031	31.3021	18.5035	3.8204	22.2415	13.8614	11.2104	2.74515	3.7985	G1
Gorai.007G163000.1	29.2113	18.8994	96.6603	10.2857	37.3749	12.7252	58.4118	23.6083	23.9597	G1
Gorai.008G245300.1	0.01	46.3626	92.7939	0.01	0.01	0.01	0.01	6.31384	44.4132	G1
Gorai.008G194500.1	31.4802	13.8792	25.684	4.40816	15.3627	5.90815	31.861	12.3532	9.05795	G1
Gorai.004G175700.1	134.996	80.0271	52.4727	55.8367	65.8073	37.0396	42.4813	34.0398	40.9069	G1
Gorai.001G075200.1	19.5688	4.72485	5.79962	2.05714	10.7768	2.72684	7.08022	4.11772	2.62973	G1
Gorai.011G052900.1	294.098	325.719	74.0142	13.2245	129.551	57.7181	232.762	33.4908	28.6348	G1
Gorai.007G238600.1	14.7475	63.4901	31.4836	24.9796	15.3627	19.0879	18.8806	9.3335	14.3174	G1
Gorai.012G130300.1	5.10489	26.8726	71.2525	10.2857	8.71316	13.407	2.95009	9.60801	43.2444	G1
Gorai.005G158800.3	17.8671	11.8121	8.56134	5.87754	5.04446	2.4996	4.72015	7.13738	14.3174	G1
Gorai.004G196000.3	57.5718	72.3492	13.5324	3.52653	27.2859	10.4529	35.9911	1.64709	5.25945	G1
Gorai.009G078400.1	136.981	108.671	64.3481	14.6939	47.6931	14.9976	55.7568	32.1182	12.8564	G1
Gorai.011G212900.2	755.808	1130.71	939.814	469.616	223.561	151.567	88.7978	158.395	447.93	G1
Gorai.008G197900.1	89.052	54.0404	83.6802	51.7224	15.3627	7.72604	24.4858	27.1769	30.9723	G1
Gorai.008G263000.2	173.283	105.423	35.0739	37.9102	119.921	39.5392	54.5767	45.2949	31.5567	G1
Gorai.013G033200.1	92.1716	67.6244	45.2923	16.4571	71.5396	43.1749	18.2906	7.4119	14.3174	G1
Gorai.009G307300.1	13.8966	24.5101	9.11369	13.8122	12.1526	6.36262	23.6007	10.4316	13.4408	G1
Gorai.013G265000.1	39.7047	35.7317	38.9403	33.502	15.1334	11.5891	19.1756	12.0786	33.3099	G1
Gorai.009G181900.1	26.0917	26.5773	17.9512	5.28979	12.8404	10.4529	33.041	5.49029	18.1159	G1
Gorai.009G013100.1	0.01	22.443	9.11369	0.01	0.01	0.908946	0.01	1.37257	0.01	G1
Gorai.013G057100.1	21.2704	35.141	29.5504	9.11019	14.4455	5.68091	30.681	9.05898	7.01261	G1
Gorai.005G243300.1	47.6457	35.4364	21.2653	17.0449	23.1587	35.6761	20.0606	12.9022	20.4534	G1
Gorai.002G009000.1	3.11966	6.79197	6.90431	0.01	0.458587	0.01	0.01	0.549029	2.62973	G1
Gorai.009G148000.2	19.5688	23.9195	10.4945	3.8204	9.63033	6.36262	20.0606	9.60801	5.55165	G1
Gorai.005G245600.1	116.278	58.7653	21.2653	17.0449	64.6608	28.4046	30.386	12.6277	4.09069	G1
Gorai.004G282800.1	86.2159	159.464	76.7759	49.0775	72.9154	82.4869	102.663	51.6088	36.8162	G1
Gorai.009G254500.1	23.8228	23.0336	6.07579	5.87754	8.94245	4.77197	12.6854	2.74515	5.84384	G1
Gorai.005G147500.1	11.9114	8.26848	2.20938	2.05714	11.2354	4.9992	3.2451	0.549029	1.46096	G1
Gorai.004G127700.1	1.70163	8.85909	4.69493	1.17551	2.75152	1.36342	0.01	0.823544	2.33754	G1
Gorai.013G111100.1	37.4359	31.5974	9.9422	1.17551	22.7001	9.08946	4.42514	1.9216	4.38288	G1
Gorai.009G271200.2	10.4934	2.36242	1.38086	1.17551	6.19093	1.81789	1.77006	2.47063	0.584384	G1
Gorai.001G008800.1	45.944	22.7383	31.4836	9.69795	14.9041	7.04433	13.8654	7.96092	6.72041	G1
Gorai.013G025700.5	81.6783	232.994	105.222	6.4653	67.8709	40.6753	19.1756	12.0786	13.4408	G1
Gorai.009G204700.1	5.6721	1.77182	0.828517	0.01	2.98082	1.59066	0.01	2.47063	0.01	G1
Gorai.009G069000.1	110.606	55.517	27.6172	25.5673	93.5518	37.494	22.1257	10.9806	8.47357	G1
Gorai.009G361300.1	34.8834	28.0538	5.79962	1.46939	9.63033	5.45368	24.7808	3.29418	3.5063	G1
Gorai.012G150000.3	30.6293	49.9062	16.8465	24.9796	16.7384	29.9952	42.1863	22.5102	27.7582	G1
Gorai.008G154600.1	38.5703	29.8256	18.7797	11.4612	4.58587	1.13618	10.0303	9.60801	21.9144	G1
Gorai.006G027300.1	88.7684	57.2888	41.702	41.7306	72.6861	40.6753	44.2514	21.4121	38.8615	G1
Gorai.013G150600.1	0.01	4.13424	4.69493	0.01	0.01	0.01	0.01	0.01	4.96726	G1
Gorai.012G028300.2	316.22	1373.16	999.191	539.852	76.8134	90.2129	167.27	326.398	843.558	G1
Gorai.003G015300.1	17.0163	26.8726	16.018	7.93468	6.87881	7.04433	5.90019	3.01966	4.38288	G1
Gorai.002G243300.1	25.2409	13.5839	4.41876	8.81632	10.7768	5.22644	10.0303	3.29418	1.75315	G1
Gorai.002G028200.1	7.37373	16.8323	9.66603	3.52653	3.6687	1.13618	2.65508	0.823544	5.25945	G1
Gorai.001G096400.1	5.95571	0.590606	2.48555	0.01	0.458587	0.01	0.01	0.01	0.584384	G1
Gorai.012G070300.1	204.196	445.022	549.031	45.551	109.602	111.346	133.639	98.5508	73.048	G1
Gorai.012G088800.1	29.2113	66.1479	60.4817	19.102	18.8021	25.2233	23.0107	17.0199	23.6675	G1
Gorai.007G190100.1	20.136	12.4027	1.65703	2.35102	6.19093	3.18131	6.19519	2.19612	2.04534	G1
Gorai.001G225300.1	39.4211	5.61076	1.10469	2.35102	11.694	3.86302	6.19519	0.823544	0.01	G1
Gorai.005G078800.1	68.6324	52.2686	12.4278	22.9224	49.986	23.8598	32.156	15.9218	5.55165	G1
Gorai.009G164700.3	12.195	30.1209	40.045	17.0449	8.71316	10.2256	5.01516	9.88253	48.2117	G1
Gorai.010G040200.1	11.6278	5.61076	10.7707	17.6326	8.02528	2.27237	12.3904	3.29418	3.21411	G1
Gorai.007G302300.1	6.80652	8.56379	4.69493	1.46939	1.60506	0.01	3.83512	1.09806	1.46096	G1
Gorai.008G203900.1	1.70163	7.97318	105.774	1.17551	2.29294	2.04513	0.01	3.8432	33.8943	G1
Gorai.012G062200.1	2.26884	9.44969	11.0469	4.99591	2.29294	1.59066	5.60518	1.64709	4.67507	G1
Gorai.009G089300.1	25.5245	19.49	12.1516	2.35102	20.1778	15.2248	7.08022	6.31384	12.5643	G1
Gorai.006G049300.1	17.5835	23.9195	6.90431	0.881632	3.89799	0.454473	10.0303	1.64709	0.584384	G1
Gorai.007G095100.2	9.64257	14.4698	12.9801	13.2245	5.04446	5.22644	15.9305	6.03932	11.6877	G1
Gorai.007G023500.1	3.68687	4.42954	0.01	1.46939	0.01	0.01	0.885028	0.01	0.584384	G1
Gorai.012G100700.1	3.11966	55.2216	58.5485	2.35102	0.458587	0.68171	2.06506	19.216	54.0555	G1
Gorai.012G030500.1	46.7948	96.2688	67.9384	2.64489	6.19093	4.9992	1.77006	5.49029	43.2444	G1
Gorai.006G088300.1	62.9603	52.2686	19.3321	8.52244	31.6425	8.18051	24.1908	2.19612	10.5189	G1
Gorai.013G018300.1	121.099	105.423	93.6224	76.9958	39.8971	23.1781	47.4965	34.5888	54.6399	G1
Gorai.008G250200.1	9.35897	13.8792	3.0379	1.76326	4.12728	1.36342	10.3253	2.74515	2.33754	G1
Gorai.013G048000.1	65.7964	100.403	24.027	120.49	24.3051	22.9509	110.333	33.4908	32.7255	G1
Gorai.012G078500.2	83.9471	42.5236	44.7399	4.99591	40.585	18.6334	21.8307	10.4316	6.42822	G1
Gorai.008G152000.1	28.6441	14.4698	10.7707	10.8735	8.71316	5.22644	4.13013	4.94126	17.5315	G1
Gorai.005G196500.1	31.1966	23.9195	6.07579	3.8204	37.6041	8.18051	10.6203	3.29418	2.33754	G1
Gorai.003G120900.2	38.2867	67.0338	18.2274	12.3428	22.7001	15.4521	28.9109	9.3335	47.0429	G1
Gorai.007G036100.2	51.6161	96.2688	68.7669	42.6122	41.9607	38.6302	23.6007	26.6279	55.2243	G1
Gorai.001G264300.2	2.55245	15.0604	1.10469	0.01	5.27375	0.01	2.65508	0.01	1.46096	G1
Gorai.006G220100.1	52.4669	23.0336	5.79962	1.76326	24.0758	10.2256	4.42514	3.01966	0.876576	G1
Gorai.001G009900.1	452.066	662.955	214.31	208.359	122.672	47.038	504.761	119.688	272.323	G1
Gorai.011G229800.1	117.129	72.3492	41.1497	2.93877	12.6111	8.18051	92.9279	14.8238	5.25945	G1
Gorai.007G080700.1	41.1227	268.135	153.276	29.9755	36.4577	22.7237	11.8004	27.1769	51.1336	G1
Gorai.008G220500.1	13.3294	5.31545	2.48555	1.76326	0.917174	0.01	2.65508	2.74515	2.33754	G1
Gorai.008G000400.1	104.083	47.2485	53.5774	10.5796	29.3496	9.77117	18.8806	6.86287	23.6675	G1
Gorai.005G265300.2	104.367	70.8727	39.4926	50.253	60.5335	40.9026	36.2861	21.6867	33.0177	G1
Gorai.005G112200.1	61.2587	100.698	19.3321	5.28979	9.63033	4.9992	33.9261	8.78447	12.5643	G1
Gorai.007G206300.1	510.489	263.41	338.035	153.698	201.09	102.938	337.491	135.61	143.758	G1
Gorai.009G330700.3	90.1864	77.0741	291.086	44.9632	48.8395	24.996	65.7871	62.3148	142.005	G1
Gorai.008G073500.1	37.4359	44.886	21.8176	9.99182	35.5405	20.6785	17.1105	5.76481	3.5063	G1
Gorai.012G175200.1	55.303	61.423	45.0161	22.9224	9.63033	2.4996	36.5811	24.1573	26.0051	G1
Gorai.005G109200.1	11.6278	12.1074	6.90431	0.01	2.52223	0.454473	5.01516	0.01	2.92192	G1
Gorai.007G128900.1	27.2261	45.4767	53.5774	9.99182	13.7576	7.27157	18.8806	14.0002	28.3426	G1
Gorai.005G066800.5	3.97047	7.97318	5.24727	1.76326	0.917174	0.908946	3.83512	2.47063	0.584384	G1
Gorai.010G139500.1	6.80652	22.7383	3.86641	2.93877	0.01	0.01	0.590019	0.01	0.01	G1
Gorai.011G117000.1	198.524	154.739	183.102	141.649	57.782	48.6286	85.8477	63.4129	70.4183	G1
Gorai.003G133500.1	54.7358	67.9197	20.7129	10.8735	40.3557	38.8574	17.4055	16.4709	21.33	G1
Gorai.010G103500.1	9.64257	5.61076	3.86641	1.46939	5.96163	4.9992	2.95009	1.64709	0.584384	G1
Gorai.001G177700.2	30.913	61.7183	28.4457	14.1061	19.7192	17.0427	8.26026	9.88253	21.6222	G1
Gorai.012G028700.1	3.97047	0.01	1.10469	0.01	1.83435	2.95407	0.01	0.549029	0.01	G1
Gorai.010G134500.1	20.4196	23.3289	15.7418	1.76326	16.5091	8.40775	7.08022	1.9216	10.2267	G1
Gorai.011G209800.1	117.696	65.8526	34.5215	7.34693	63.5143	41.1298	31.861	11.5296	14.0252	G1
Gorai.007G118500.1	31.1966	7.97318	11.3231	5.87754	5.50305	0.68171	7.96525	8.50995	4.38288	G1
Gorai.013G196800.1	5.10489	76.4835	42.2544	0.881632	0.01	0.454473	1.18004	7.13738	40.0303	G1
Gorai.011G136700.1	19.0015	15.9464	4.14258	0.587754	9.40104	2.27237	4.13013	0.823544	0.01	G1
Gorai.002G103000.1	172.715	72.6445	89.756	44.9632	36.687	35.6761	66.9671	128.473	59.6072	G1
Gorai.005G002600.1	5.3885	11.8121	2.20938	4.70203	2.75152	2.04513	2.95009	1.9216	3.21411	G1
Gorai.001G268500.1	45.0932	70.2821	161.561	35.2653	42.19	26.8139	45.4314	34.3143	62.8213	G1
Gorai.004G245500.7	60.6915	53.4498	175.093	39.9673	56.1769	56.5819	52.2166	79.6092	71.587	G1
Gorai.010G026100.1	5.3885	50.7921	38.6641	0.587754	18.3435	48.1741	6.19519	1.9216	4.09069	G1
Gorai.004G260600.1	39.7047	42.8189	9.9422	8.81632	11.694	8.18051	38.6462	14.0002	0.01	G1
Gorai.009G047500.1	21.8376	31.0068	9.66603	15.2816	13.5283	11.8163	12.9804	12.9022	11.6877	G1
Gorai.003G162400.1	30.6293	17.1276	5.79962	11.1673	32.789	11.8163	3.2451	6.58835	12.5643	G1
Gorai.009G139700.1	34.5998	23.6242	8.009	5.28979	29.5789	11.5891	17.1105	8.23544	5.25945	G1
Gorai.005G233500.1	19.5688	261.343	619.178	12.9306	16.5091	30.4497	9.4403	42.0007	499.356	G1
Gorai.007G322500.1	31.7638	25.1007	13.5324	3.23265	41.2728	21.133	12.6854	10.7061	8.47357	G1
Gorai.004G219200.1	15.3147	9.15439	42.5305	20.5714	9.17174	15.4521	8.85028	7.68641	14.0252	G1
Gorai.011G035800.1	39.7047	53.1545	27.8934	8.52244	6.87881	5.22644	32.156	7.4119	48.5039	G1
Gorai.002G229500.1	0.01	2.95303	3.0379	0.01	0.01	0.01	0.01	0.01	0.01	G1
Gorai.009G259900.1	106.636	76.4835	99.9744	43.7877	81.3992	73.8519	35.6961	23.8828	60.4837	G1
Gorai.008G258000.1	39.9883	20.9665	21.8176	19.9836	28.891	35.2217	14.7505	16.7454	33.0177	G1
Gorai.011G153100.1	72.6029	53.1545	42.5305	20.8653	30.496	20.6785	35.1061	27.4515	67.7885	G1
Gorai.012G028800.1	15.5983	15.0604	20.7129	3.52653	3.21011	7.95328	3.54011	5.76481	13.733	G1
Gorai.007G128000.1	133.011	147.947	64.9005	7.93468	27.0566	12.0435	17.1105	5.21578	6.42822	G1
Gorai.008G251000.1	30.6293	20.6712	14.361	5.28979	25.4516	9.99841	5.31017	7.68641	3.7985	G1
Gorai.005G209000.1	30.3457	36.6176	16.5703	1.17551	20.6364	15.9066	10.9153	2.19612	12.5643	G1
Gorai.011G082800.1	73.1701	118.712	104.117	29.9755	19.0314	17.27	48.0865	18.9415	24.2519	G1
Gorai.007G193100.1	90.7536	71.168	66.8337	37.0285	52.0496	39.9936	27.7309	17.8435	29.2192	G1
Gorai.009G411600.1	114.576	95.3828	57.1677	17.6326	85.2972	47.7197	36.2861	12.0786	8.76576	G1
Gorai.006G089700.1	200.225	248.645	79.8138	23.2163	99.2841	71.5795	63.722	11.5296	9.93453	G1
Gorai.012G125900.1	244.751	213.799	202.71	42.3183	211.867	120.89	101.483	78.2367	58.1462	G1
Gorai.008G221500.2	103.516	53.4498	24.5793	26.7428	28.891	14.7704	50.4466	31.2947	42.0756	G1
Gorai.002G263400.1	51.0489	91.2486	37.8356	32.3265	15.592	12.2708	56.0518	37.883	80.3528	G1
Gorai.012G055500.1	19.2851	3.83894	3.31407	5.28979	8.02528	7.04433	5.90019	3.01966	2.33754	G1
Gorai.011G108500.1	9.64257	6.20136	2.76172	1.76326	3.89799	1.81789	2.95009	0.549029	1.46096	G1
Gorai.003G158400.1	20.136	14.1745	20.4367	23.2163	11.9233	7.04433	7.37523	6.86287	9.64233	G1
Gorai.008G002900.1	110.89	29.8256	17.1227	4.70203	32.789	11.5891	12.6854	7.13738	1.75315	G1
Gorai.013G070900.1	44.2424	35.141	7.45665	4.40816	12.3819	5.45368	14.7505	2.74515	1.46096	G1
Gorai.004G234600.1	30.6293	18.0135	10.7707	1.76326	28.6617	9.08946	10.3253	0.823544	1.16877	G1
Gorai.010G236400.1	22.1212	20.9665	25.4079	7.34693	34.394	14.7704	2.95009	4.11772	4.67507	G1
Gorai.013G242200.1	20.4196	25.3961	46.3969	0.01	0.458587	0.01	0.01	1.37257	19.8691	G1
Gorai.010G236200.1	20.4196	20.0806	12.4278	6.17142	34.394	18.4062	8.26026	8.23544	4.09069	G1
Gorai.005G219700.1	67.7816	66.7385	62.6911	74.6448	28.4324	14.7704	83.1926	48.0401	22.791	G1
Gorai.004G228600.1	113.442	92.7251	45.2923	46.4326	68.1002	89.0767	24.4858	35.6869	103.144	G1
Gorai.011G229600.1	56.721	106.014	62.6911	18.5143	20.1778	9.08946	21.5357	35.6869	80.3528	G1
Gorai.004G249700.1	19.5688	23.3289	40.5973	7.34693	13.5283	35.4489	7.67024	4.11772	26.5895	G1
Gorai.007G301800.2	51.0489	47.5438	131.734	15.8694	35.5405	20.2241	11.2104	10.7061	55.8087	G1
Gorai.007G288800.1	254.677	188.403	99.422	54.955	110.749	58.1726	56.3468	39.8046	27.1738	G1
Gorai.013G228700.1	285.59	338.712	202.158	167.51	60.0749	29.768	112.104	48.0401	101.098	G1
Gorai.002G178500.11	14.7475	10.0403	24.3032	1.46939	1.37576	0.454473	0.885028	3.01966	8.18137	G1
Gorai.002G146300.1	54.4522	52.2686	22.6461	18.5143	44.483	33.1765	23.3057	11.8041	9.35014	G1
Gorai.010G091700.1	55.5866	69.1009	21.5414	19.102	28.4324	26.3594	9.14529	14.0002	50.5492	G1
Gorai.009G161100.1	70.3341	23.3289	21.5414	11.7551	36.687	6.8171	64.017	9.05898	4.96726	G1
Gorai.008G010200.1	221.212	236.538	212.1	57.5999	93.0932	73.3974	75.5224	92.2369	86.781	G1
Gorai.009G083100.1	13.0458	11.2215	2.20938	0.01	1.83435	0.01	8.55527	2.74515	4.38288	G1
Gorai.009G406000.1	54.7358	49.3156	27.0649	14.4	20.4071	14.7704	26.2558	11.2551	23.0832	G1
Gorai.009G282200.1	80.8274	75.8929	64.3481	3.52653	8.02528	4.31749	32.156	46.6675	25.4207	G1
Gorai.011G127100.1	19.5688	31.0068	2.48555	0.587754	18.3435	7.27157	5.90019	0.549029	0.584384	G1
Gorai.008G024700.1	146.624	121.96	45.2923	41.1428	59.6163	50.4465	60.1819	126.277	161.582	G1
Gorai.002G058700.1	122.517	121.665	51.6442	39.9673	112.812	81.5779	58.1168	29.9221	22.4988	G1
Gorai.005G247000.1	96.9929	148.833	112.954	14.1061	85.5265	66.3531	34.2211	39.2556	22.2066	G1
Gorai.006G259700.3	396.196	302.981	80.3661	24.6857	89.8831	21.3602	83.4876	40.9027	23.9597	G1
Gorai.009G069600.2	31.1966	16.2417	10.4945	1.76326	22.9294	7.04433	10.0303	3.29418	4.67507	G1
Gorai.009G440200.2	8.79176	20.0806	9.11369	0.587754	8.25457	1.59066	5.60518	3.56869	2.33754	G1
Gorai.013G036400.1	18.1507	11.8121	5.24727	0.881632	6.42022	5.68091	4.72015	0.549029	3.5063	G1
Gorai.012G068500.1	1.98524	17.4229	11.3231	1.46939	0.458587	0.454473	0.885028	0.823544	9.64233	G1
Gorai.009G052100.1	186.612	71.4633	116.269	33.502	16.5091	16.1338	16.8155	1.37257	57.2696	G1
Gorai.009G052200.1	260.917	1320	1538	10.8735	25.6809	39.9936	8.85028	44.4714	450.852	G1
Gorai.013G085700.1	25.2409	22.1477	11.8754	1.46939	21.3243	23.1781	7.08022	2.47063	3.21411	G1
Gorai.008G005000.1	32.331	46.0673	50.5395	4.70203	22.7001	18.4062	54.2817	8.50995	8.76576	G1
Gorai.009G045600.1	13.0458	24.8054	4.14258	2.05714	4.58587	3.40855	21.8307	6.58835	4.09069	G1
Gorai.005G120700.1	12.7622	5.31545	14.361	3.23265	10.0889	8.86222	3.54011	3.01966	6.72041	G1
Gorai.008G032000.1	102.381	231.222	89.2037	21.7469	107.997	86.3499	43.0714	18.9415	10.5189	G1
Gorai.009G028800.1	53.3178	62.6042	53.3013	3.8204	38.0627	17.4972	69.3272	20.8631	18.7003	G1
Gorai.010G193300.1	22.6884	12.9933	7.73282	1.46939	7.79598	2.04513	0.885028	3.29418	2.04534	G1
Gorai.008G170800.1	42.2572	16.2417	3.31407	4.40816	13.9869	2.04513	6.78521	0.549029	0.584384	G1
Gorai.002G001100.2	5.10489	45.1813	384.708	0.01	1.60506	0.01	0.01	45.2949	279.628	G1
Gorai.013G036600.1	61.2587	139.383	164.323	24.6857	21.7829	13.8614	34.5161	18.118	46.1663	G1
Gorai.003G171800.1	229.153	285.558	60.4817	3.52653	76.5841	12.9525	51.3316	4.66675	6.72041	G1
Gorai.010G072200.1	25.8081	8.56379	0.828517	0.01	0.917174	0.01	4.13013	0.01	0.876576	G1
Gorai.010G096400.1	83.0963	28.6444	26.2364	36.4408	13.299	6.36262	27.4359	23.3337	33.3099	G1
Gorai.010G150300.1	299.771	430.847	374.49	31.7387	7.1081	12.9525	73.4573	14.5493	156.907	G1
Gorai.013G123000.1	308.279	86.5238	56.6153	18.2204	96.7619	72.4885	30.976	9.60801	7.59699	G1
Gorai.004G210600.1	34.0326	199.92	242.479	14.9877	24.7637	12.7252	29.2059	50.5107	108.988	G1
Gorai.001G035500.1	80.2602	95.6782	145.819	28.5061	32.3304	31.1314	38.0562	43.3733	178.821	G1
Gorai.008G136100.1	87.0668	49.3156	37.8356	9.11019	83.0043	61.8083	17.1105	9.88253	11.1033	G1
Gorai.009G115600.1	33.749	127.866	268.439	37.6163	22.0122	22.7237	33.9261	61.2168	153.109	G1
Gorai.005G118100.1	38.8539	153.262	166.532	8.22856	8.25457	10.6801	41.5963	28.5495	75.0933	G1
Gorai.002G259800.1	120.249	75.0069	105.222	31.4449	67.183	27.9501	65.4921	33.4908	18.1159	G1
Gorai.009G395300.1	19.5688	29.235	13.2563	1.46939	7.1081	9.99841	8.85028	2.47063	2.62973	G1
Gorai.010G103300.1	5.10489	1.47651	0.828517	0.01	2.06364	0.68171	0.01	0.01	0.01	G1
Gorai.009G335900.1	46.2276	19.49	23.4746	5.87754	34.1647	16.361	13.5704	4.94126	4.96726	G1
Gorai.001G029800.1	38.5703	36.6176	6.07579	3.8204	8.94245	6.36262	4.72015	18.3925	14.6096	G1
Gorai.011G128500.1	477.875	2321.38	7703	0.01	0.01	0.01	8.85028	406.007	3444.07	G1
Gorai.001G040700.1	15.8819	11.5168	4.14258	0.881632	2.98082	2.95407	3.54011	0.549029	1.75315	G1
Gorai.008G035000.1	156.55	63.7854	29.5504	63.1836	27.2859	18.4062	48.9715	26.0789	23.0832	G1
Gorai.003G078100.1	0.01	10.6309	16.2942	0.01	0.01	0.01	0.01	0.01	6.42822	G1
Gorai.005G113500.1	45.3768	36.3223	13.8086	2.64489	22.4708	10.6801	17.9956	14.5493	6.72041	G1
Gorai.010G201600.1	191.433	84.4566	40.8735	30.5632	94.6983	42.9477	19.1756	1.9216	9.64233	G1
Gorai.005G213100.2	122.517	29.235	22.9223	19.6898	47.0052	24.7688	24.4858	14.5493	23.0832	G1
Gorai.008G060700.1	12.195	17.4229	3.31407	0.881632	6.64951	4.09026	7.96525	2.19612	5.25945	G1
Gorai.011G131000.1	18.4343	16.2417	4.69493	4.99591	7.56669	7.27157	15.0455	6.86287	3.7985	G1
Gorai.007G131100.1	87.3504	34.2551	166.532	29.3877	26.3688	7.49881	24.1908	12.3532	21.0378	G1
Gorai.002G266800.1	0.850815	6.79197	3.59024	0.01	1.37576	0.68171	0.01	0.823544	4.67507	G1
Gorai.011G015800.1	6.52292	20.6712	30.6551	1.76326	2.52223	4.9992	5.31017	4.11772	19.8691	G1
Gorai.008G225200.1	29.7785	20.3759	5.79962	4.40816	13.9869	7.72604	7.96525	6.31384	7.3048	G1
Gorai.009G009800.1	81.1111	85.3425	51.0919	7.05305	98.5962	53.6278	37.1712	15.3728	8.47357	G1
Gorai.005G056100.2	13.0458	23.3289	19.3321	2.35102	3.89799	2.4996	7.67024	8.78447	14.0252	G1
Gorai.006G074300.1	59.2735	63.1948	39.2165	8.52244	20.1778	7.95328	23.0107	12.3532	9.64233	G1
Gorai.012G002600.1	3.40326	3.54364	15.4656	3.23265	5.04446	5.45368	0.01	0.823544	3.5063	G1
Gorai.005G071500.2	26.3753	21.5571	10.2184	25.8612	10.5475	7.04433	13.2754	9.05898	14.6096	G1
Gorai.007G262000.1	25.5245	44.2954	5.24727	0.01	5.27375	4.77197	15.6355	15.6473	1.16877	G1
Gorai.009G158000.1	65.7964	153.853	95.8318	37.0285	26.8273	21.5875	18.2906	18.118	91.4561	G1
Gorai.013G266500.1	12.7622	21.8524	11.0469	24.0979	8.94245	4.54473	14.1604	10.157	12.8564	G1
Gorai.002G018200.1	9.35897	27.4632	8.83751	0.01	0.01	0.454473	2.36007	0.823544	6.13603	G1
Gorai.001G186800.1	19.5688	45.4767	92.7939	11.4612	5.27375	6.8171	2.06506	8.78447	41.4913	G1
Gorai.009G163700.1	192.851	168.027	121.792	17.6326	27.5152	19.9968	82.6026	11.8041	57.854	G1
Gorai.001G262500.1	28.6441	16.2417	17.1227	5.58367	17.197	7.27157	10.6203	1.9216	6.72041	G1
Gorai.002G012800.1	76.5734	50.2015	17.3989	5.28979	34.394	18.4062	6.4902	3.56869	4.67507	G1
Gorai.008G227500.1	11.0606	7.97318	7.18048	21.7469	2.06364	2.04513	3.83512	1.9216	9.35014	G1
Gorai.002G040500.1	13.613	44.0001	167.637	20.2775	17.8849	14.7704	24.7808	72.4719	68.6651	G1
Gorai.007G043600.1	628.469	722.311	277.277	312.098	209.804	180.653	181.431	101.57	513.381	G1
Gorai.002G037600.1	31.4802	35.4364	48.054	9.40407	18.8021	10.9074	15.6355	13.4512	36.2318	G1
Gorai.004G215500.1	64.3784	132.296	181.998	15.2816	9.63033	2.27237	62.837	52.7068	42.0756	G1
Gorai.002G258000.1	0.56721	7.38257	6.35196	0.01	0.01	0.01	0.01	0.01	2.33754	G1
Gorai.009G068500.1	31.1966	27.7585	14.361	8.81632	22.0122	4.77197	12.0954	10.4316	6.72041	G1
Gorai.006G244900.1	13.8966	8.56379	5.24727	1.76326	16.9677	12.498	5.60518	0.01	0.584384	G1
Gorai.006G226100.1	29.4949	30.4162	38.6641	9.40407	29.3496	18.8606	13.2754	8.78447	33.0177	G1
Gorai.005G142100.1	4.82129	4.13424	0.828517	0.01	1.83435	1.13618	0.01	1.09806	1.16877	G1
Gorai.009G101000.1	13.8966	43.1142	30.1028	2.64489	19.2607	10.6801	3.83512	3.29418	9.93453	G1
Gorai.003G021300.1	37.1523	42.2283	9.9422	2.05714	20.8657	7.49881	55.1667	6.58835	8.76576	G1
Gorai.007G199600.1	15.3147	12.9933	13.5324	2.93877	6.64951	0.454473	6.78521	2.19612	3.7985	G1
Gorai.008G273400.1	309.98	323.652	195.254	20.2775	63.7436	32.4948	213.292	83.4524	97.0077	G1
Gorai.011G085800.1	111.457	207.303	74.2903	4.99591	42.19	18.6334	218.307	30.7456	115.708	G1
Gorai.004G104700.1	65.2292	62.6042	111.85	45.551	44.483	38.1757	29.7959	65.3345	54.6399	G1
Gorai.009G158200.1	6.23931	11.2215	2.20938	3.52653	4.12728	3.40855	4.13013	0.01	0.01	G1
Gorai.013G258200.1	200.509	166.256	280.867	107.853	85.9851	64.5352	62.542	57.099	99.3453	G1
Gorai.003G186200.1	33.4654	43.1142	8.28517	0.881632	27.7445	8.18051	7.37523	1.9216	4.67507	G1
Gorai.007G234700.1	114.293	65.5573	56.3391	23.2163	44.2537	25.905	33.041	14.8238	16.9471	G1
Gorai.007G018100.1	9.64257	7.38257	2.20938	0.587754	5.27375	2.04513	3.2451	1.37257	0.01	G1
Gorai.013G256100.1	127.339	164.779	279.21	52.3101	49.0688	25.905	21.8307	45.0204	133.824	G1
Gorai.008G054500.3	108.054	98.3359	85.3372	10.8735	32.1011	9.08946	63.132	19.4905	19.2847	G1
Gorai.009G065800.1	15.3147	77.96	22.0938	13.2245	30.2668	35.6761	18.5856	21.9612	34.7708	G1
Gorai.008G258300.1	31.1966	20.9665	4.69493	1.46939	16.5091	7.72604	8.26026	2.47063	0.584384	G1
Gorai.003G047000.1	22.4048	73.5304	23.1985	0.881632	11.9233	8.63499	0.885028	1.64709	5.55165	G1
Gorai.008G168700.2	13.3294	12.9933	4.14258	1.46939	21.3243	9.99841	4.13013	1.64709	2.62973	G1
Gorai.012G098300.1	23.2556	12.4027	5.24727	0.881632	9.17174	6.13539	5.60518	0.549029	0.584384	G1
Gorai.006G240800.2	7.09013	6.20136	4.69493	0.881632	4.12728	4.77197	0.590019	0.549029	5.25945	G1
Gorai.009G119300.1	313.667	114.282	101.631	22.9224	179.078	75.2153	28.3209	10.7061	11.1033	G1
Gorai.004G237000.1	21.554	100.108	115.164	20.5714	34.8526	54.5368	28.0259	34.0398	117.169	G1
Gorai.005G040500.1	120.532	124.913	49.1587	19.3959	77.5012	51.3555	28.6159	28.0005	19.5769	G1
Gorai.013G055100.1	34.5998	138.792	168.741	47.6081	4.81517	5.90815	23.0107	28.0005	94.378	G1
Gorai.012G062000.1	21.554	16.2417	1.38086	1.76326	7.1081	2.4996	7.37523	1.37257	0.584384	G1
Gorai.008G293600.1	18.1507	11.2215	4.14258	2.05714	4.35658	1.59066	5.60518	6.31384	6.72041	G1
Gorai.003G136900.1	15.5983	21.5571	3.59024	5.87754	9.17174	9.08946	18.8806	6.58835	11.3955	G1
Gorai.002G169200.1	27.5097	11.5168	3.31407	2.05714	12.3819	5.68091	8.85028	0.823544	0.584384	G1
Gorai.005G080000.1	35.167	33.9598	9.9422	2.35102	40.585	14.0887	12.6854	3.29418	8.76576	G1
Gorai.005G116800.1	18.7179	14.4698	7.73282	2.64489	4.12728	1.59066	3.54011	7.96092	1.75315	G1
Gorai.008G210700.2	36.5851	40.1612	9.38986	1.76326	6.87881	5.45368	16.2255	9.05898	4.96726	G1
Gorai.001G150600.1	55.303	31.3021	71.5286	87.5754	28.4324	29.3135	38.6462	49.9617	35.3552	G1
Gorai.006G189400.1	481.845	185.45	228.118	230.4	340.501	236.78	185.561	203.141	252.454	G1
Gorai.005G216300.1	30.913	16.537	5.24727	6.17142	10.5475	6.13539	10.3253	6.31384	3.21411	G1
Gorai.004G293000.1	0.01	4.72485	4.41876	0.01	0.01	0.01	0.885028	0.01	2.33754	G1
Gorai.001G232800.2	37.1523	46.0673	8.28517	4.40816	22.7001	7.95328	28.6159	6.86287	1.46096	G1
Gorai.001G170700.1	51.0489	8.85909	10.7707	24.6857	10.3182	4.54473	5.01516	14.0002	9.64233	G1
Gorai.010G046000.1	7.94094	3.54364	1.38086	0.881632	6.87881	4.09026	1.77006	1.37257	0.01	G1
Gorai.002G114800.1	77.4242	76.7788	58.5485	5.28979	66.2658	35.9034	36.2861	21.4121	35.3552	G1
Gorai.005G180000.1	70.6177	40.7518	53.5774	9.99182	64.4315	34.0855	23.6007	9.60801	11.6877	G1
Gorai.010G072900.1	199.658	390.39	117.373	90.8081	103.641	117.481	234.237	66.4325	70.4183	G1
Gorai.009G238100.1	37.1523	66.1479	25.684	13.8122	24.0758	9.99841	36.5811	12.0786	49.9648	G1
Gorai.013G208000.1	952.913	1179.14	536.603	169.567	192.148	124.98	209.457	187.493	328.132	G1
Gorai.008G080100.1	15.3147	8.85909	2.76172	0.881632	4.35658	1.81789	2.65508	1.09806	1.16877	G1
Gorai.010G077300.2	76.2898	31.3021	42.2544	9.99182	42.8779	24.996	21.5357	11.5296	16.9471	G1
Gorai.003G152200.1	16.1655	6.49666	1.38086	3.8204	8.48386	3.63578	1.18004	0.01	0.01	G1
Gorai.001G127300.1	17.8671	10.0403	2.20938	0.01	3.4394	1.59066	10.6203	2.74515	3.21411	G1
Gorai.002G093000.1	0.01	5.31545	15.4656	0.01	0.458587	2.27237	0.885028	0.549029	17.5315	G1
Gorai.002G233200.1	15.3147	29.5303	4.41876	2.93877	0.917174	2.04513	15.6355	7.96092	3.5063	G1
Gorai.004G040900.2	201.643	207.598	341.625	151.347	109.144	112.028	64.607	91.4134	130.025	G1
Gorai.004G180100.1	11.6278	13.2886	6.35196	9.99182	5.73234	2.04513	14.7505	5.49029	8.76576	G1
Gorai.001G217700.1	0.01	2.95303	0.01	0.01	0.01	0.68171	0.590019	0.01	0.01	G1
Gorai.010G221900.1	22.6884	38.98	26.5125	5.58367	7.33739	6.36262	4.72015	4.66675	26.5895	G1
Gorai.005G088700.1	55.0194	100.994	24.3032	3.8204	16.9677	5.68091	4.13013	2.74515	4.96726	G1
Gorai.013G177600.1	13.613	38.98	90.8607	20.2775	12.1526	28.4046	15.9305	42.5498	42.3678	G1
Gorai.011G053900.1	244.184	246.873	262.916	121.371	107.309	79.0783	40.1213	123.532	161.29	G1
Gorai.007G303900.1	26.6589	16.537	37.2833	9.99182	23.3879	15.2248	10.6203	8.78447	21.0378	G1
Gorai.005G252100.2	117.696	84.4566	30.379	9.99182	103.182	32.2676	37.1712	4.94126	6.13603	G1
Gorai.013G010100.1	57.5718	50.2015	18.5035	10.8735	66.2658	23.8598	11.8004	9.3335	8.76576	G1
Gorai.005G001500.1	280.769	355.249	126.211	111.967	176.097	106.347	114.759	74.119	105.189	G1
Gorai.001G094500.1	71.4685	43.1142	24.8555	26.7428	24.5344	13.1797	31.271	12.0786	9.64233	G1
Gorai.006G033200.1	306.01	152.967	164.875	9.11019	52.0496	22.2692	97.3531	18.118	42.0756	G1
Gorai.012G041900.1	3070.31	1621.8	1502.1	1208.13	1752.03	1122.32	159.01	428.792	857.876	G1
Gorai.008G277300.1	31.1966	71.4633	34.7977	21.7469	23.8465	34.7672	22.1257	24.1573	33.3099	G1
Gorai.009G367300.1	386.27	698.982	619.178	298.579	193.982	212.239	444.579	216.592	628.797	G1
Gorai.001G060000.1	1.98524	12.1074	2.48555	0.881632	0.458587	0.01	6.78521	2.74515	1.75315	G1
Gorai.004G161200.1	7.09013	1.77182	2.76172	1.46939	3.89799	2.72684	1.77006	3.01966	2.92192	G1
Gorai.012G128100.1	28.6441	13.8792	8.28517	1.17551	14.6748	5.68091	4.72015	1.64709	0.876576	G1
Gorai.005G069200.1	73.7373	33.6645	50.5395	9.40407	20.4071	10.2256	51.0366	20.3141	11.6877	G1
Gorai.009G363400.1	144.922	148.242	38.1118	23.2163	44.9415	20.9058	40.1213	17.5689	16.3627	G1
Gorai.007G351400.1	48.2129	65.8526	23.7508	24.3918	17.6556	11.5891	45.4314	30.1966	67.7885	G1
Gorai.007G371600.1	431.08	194.605	137.81	60.2448	123.131	100.666	74.9324	18.9415	12.5643	G1
Gorai.002G044700.1	9.35897	28.9397	11.5992	2.93877	5.27375	1.36342	0.01	0.01	21.33	G1
Gorai.012G036300.1	52.4669	11.2215	5.24727	15.8694	15.592	4.54473	21.2407	3.01966	1.75315	G1
Gorai.002G005200.1	37.4359	54.9263	14.361	5.87754	17.4263	10.6801	23.0107	2.74515	2.92192	G1
Gorai.009G103300.1	27.7933	27.4632	23.7508	4.99591	22.0122	20.4513	10.9153	14.2748	9.93453	G1
Gorai.001G184900.1	44.2424	66.4432	51.0919	20.5714	28.4324	39.5392	5.60518	14.5493	30.388	G1
Gorai.002G079100.1	75.4389	439.115	308.208	29.0938	12.1526	20.2241	5.60518	75.4915	400.595	G1
Gorai.009G138300.1	102.665	62.0136	38.9403	42.9061	9.63033	6.36262	23.6007	28.275	40.9069	G1
Gorai.005G164000.1	6.23931	15.3558	1.93321	0.01	7.33739	4.31749	2.65508	2.47063	0.01	G1
Gorai.004G202900.1	36.8687	24.8054	22.9223	3.8204	6.87881	4.9992	16.2255	20.8631	16.9471	G1
Gorai.007G018000.2	3.68687	7.67788	1.38086	2.05714	2.29294	1.81789	3.2451	0.01	0.01	G1
Gorai.008G045800.1	102.665	81.7989	20.7129	4.11428	54.5719	22.4964	23.3057	5.21578	13.1486	G1
Gorai.011G283900.2	21.554	8.85909	2.48555	0.01	7.33739	3.18131	2.95009	0.01	0.584384	G1
Gorai.003G026000.1	79.4094	89.1815	32.036	4.40816	32.3304	15.6793	29.5009	22.7847	20.4534	G1
Gorai.008G169300.1	14.7475	44.2954	64.072	2.35102	8.02528	8.18051	1.18004	5.49029	13.733	G1
Gorai.013G125200.1	19.2851	14.7651	5.52345	4.99591	7.33739	2.95407	10.9153	3.8432	3.7985	G1
Gorai.007G018500.1	69.4832	24.2148	17.9512	8.52244	41.9607	15.2248	26.5508	14.2748	20.7456	G1
Gorai.003G008600.1	2.26884	12.1074	15.4656	0.587754	1.83435	2.04513	0.01	0.01	1.16877	G1
Gorai.002G191800.1	35.7342	10.9262	8.28517	3.52653	16.0506	8.40775	7.96525	1.9216	1.16877	G1
Gorai.007G264300.1	134.429	73.2351	99.1459	25.2734	64.2022	57.9453	43.6614	6.86287	9.05795	G1
Gorai.013G050900.1	22.4048	3.24833	1.65703	3.23265	7.1081	1.81789	3.54011	4.11772	0.584384	G1
Gorai.001G264800.1	386.27	234.471	212.1	141.061	134.825	91.1218	79.9475	43.6478	50.257	G1
Gorai.012G037900.1	47.9293	66.1479	11.5992	6.17142	28.2031	15.6793	34.8111	8.78447	5.25945	G1
Gorai.010G101600.1	91.0372	54.631	15.4656	16.1632	39.4385	21.8147	17.7006	17.2944	12.5643	G1
Gorai.003G050700.1	13.613	10.6309	1.38086	0.587754	7.79598	4.09026	5.01516	2.74515	2.04534	G1
Gorai.011G128700.3	55.5866	159.464	77.6044	85.5183	44.7122	60.6722	33.041	45.5694	78.0152	G1
Gorai.007G102600.1	257.23	67.3291	61.8626	19.6898	116.94	74.5336	35.4011	16.4709	21.33	G1
Gorai.009G263200.1	22.6884	7.38257	3.59024	1.17551	10.7768	3.40855	10.0303	5.21578	2.92192	G1
Gorai.010G014200.1	5.3885	4.42954	3.0379	0.01	0.01	0.01	0.01	0.823544	1.16877	G1
Gorai.003G098100.1	160.804	112.215	43.9114	7.64081	116.94	68.3982	19.4706	11.8041	33.8943	G1
Gorai.007G297000.1	1.98524	7.08727	11.5992	2.35102	2.75152	2.27237	5.90019	1.9216	4.38288	G1
Gorai.012G055200.1	0.850815	3.54364	26.7887	0.587754	0.01	0.01	0.01	0.01	3.7985	G1
Gorai.013G042600.1	31.4802	16.8323	42.2544	1.17551	2.06364	3.18131	0.01	2.74515	11.9799	G1
Gorai.011G181900.1	41.6899	33.0739	48.6063	18.2204	24.5344	13.407	19.7656	15.6473	40.3225	G1
Gorai.013G236400.1	20.9868	10.6309	20.9891	10.2857	19.2607	18.8606	8.55527	6.31384	8.47357	G1
Gorai.009G047800.1	0.01	7.08727	2.76172	0.01	0.01	0.01	0.01	0.01	0.01	G1
Gorai.009G096500.1	123.085	84.1613	32.3122	8.52244	18.3435	6.58986	8.26026	4.39223	23.0832	G1
Gorai.009G369000.1	117.129	75.3022	40.5973	39.6734	92.8639	48.6286	37.1712	17.2944	23.3754	G1
Gorai.003G064600.1	69.7668	51.678	11.0469	2.93877	19.49	8.86222	30.681	20.8631	10.2267	G1
Gorai.008G055300.1	61.5423	24.5101	11.3231	4.11428	37.1456	21.133	16.2255	6.86287	4.38288	G1
Gorai.006G207100.1	3.40326	5.31545	0.552345	1.46939	0.458587	0.454473	1.77006	0.01	1.46096	G1
Gorai.010G164400.1	78.275	85.0472	58.5485	8.52244	39.4385	24.996	7.37523	6.31384	11.3955	G1
Gorai.002G228100.1	35.167	20.9665	12.4278	2.05714	41.5021	23.6326	11.2104	9.88253	8.76576	G1
Gorai.009G005900.1	18.7179	20.9665	12.7039	3.52653	10.7768	10.9074	8.26026	5.21578	1.75315	G1
Gorai.003G060200.1	19.5688	38.3894	20.4367	23.5102	18.3435	16.8155	18.5856	7.13738	24.5441	G1
Gorai.012G068200.1	6.23931	24.2148	37.0071	9.11019	11.4647	20.6785	2.06506	9.88253	20.7456	G1
Gorai.008G223200.1	91.888	48.1344	20.4367	29.6816	55.2598	36.3578	39.8263	17.5689	70.4183	G1
Gorai.009G321700.1	7.65734	6.20136	4.14258	0.01	12.1526	7.72604	0.885028	0.549029	0.01	G1
Gorai.005G150000.2	14.7475	48.1344	45.5684	18.5143	17.4263	11.8163	11.8004	18.667	37.1084	G1
Gorai.013G229000.1	0.01	2.95303	1.93321	1.46939	0.01	0.01	0.885028	0.01	0.01	G1
Gorai.009G243700.1	133.011	137.611	232.813	141.061	91.4881	102.029	182.316	136.159	96.1311	G1
Gorai.006G038400.1	15.3147	13.2886	0.552345	0.01	8.71316	3.86302	5.01516	0.823544	0.01	G1
Gorai.007G355600.1	28.3605	12.9933	5.52345	6.75918	15.8213	4.9992	8.55527	4.11772	6.42822	G1
Gorai.008G007500.1	3.40326	11.2215	0.828517	1.46939	1.60506	0.01	8.26026	0.01	0.01	G1
Gorai.010G152900.1	0.850815	4.42954	20.1606	0.01	0.01	0.01	0.01	0.01	9.05795	G1
Gorai.010G057100.1	48.7801	37.2082	17.3989	3.8204	36.9163	22.2692	21.8307	4.66675	1.46096	G1
Gorai.010G202900.1	25.5245	18.0135	4.14258	2.05714	14.6748	8.40775	11.8004	3.01966	5.25945	G1
Gorai.003G051500.1	16.4491	9.15439	0.552345	2.93877	8.02528	3.40855	2.06506	1.64709	0.584384	G1
Gorai.001G176200.1	62.1095	38.3894	24.5793	20.8653	64.2022	45.6745	22.1257	15.9218	27.466	G1
Gorai.009G194200.2	7.37373	8.56379	1.10469	1.46939	2.52223	2.4996	0.885028	1.09806	0.01	G1
Gorai.004G065000.1	133.578	138.202	66.2814	19.3959	68.7881	43.4022	29.2059	18.667	22.791	G1
Gorai.013G068500.1	15.8819	15.3558	10.7707	7.34693	5.96163	5.68091	7.37523	10.7061	6.72041	G1
Gorai.008G159400.1	10.4934	18.6041	8.56134	3.8204	8.71316	9.3167	5.90019	4.39223	2.33754	G1
Gorai.012G079600.1	15.5983	12.9933	1.65703	0.587754	8.71316	2.95407	5.31017	1.09806	1.16877	G1
Gorai.013G064000.1	47.9293	32.188	17.675	22.3347	18.8021	6.58986	34.2211	14.5493	7.88918	G1
Gorai.006G210900.1	71.4685	123.141	49.4348	61.1265	24.0758	12.7252	110.628	52.9813	82.3981	G1
Gorai.007G261000.1	4.82129	30.4162	30.379	2.05714	0.687881	5.22644	2.36007	7.13738	36.524	G1
Gorai.009G153800.1	39.1375	31.3021	38.3879	8.52244	28.891	13.1797	41.0063	15.6473	9.64233	G1
Gorai.005G057100.1	81.1111	44.886	8.83751	25.5673	20.8657	8.40775	23.6007	26.9024	12.5643	G1
Gorai.009G237900.1	837.769	1362.53	1902.27	221.29	252.911	223.601	394.427	253.926	461.371	G1
Gorai.012G026700.2	22.6884	19.1947	7.73282	6.4653	16.7384	14.9976	4.72015	6.86287	4.09069	G1
Gorai.003G035600.1	123.935	128.161	51.6442	16.4571	22.7001	13.1797	130.689	20.3141	99.3453	G1
Gorai.005G162700.1	9.07536	36.9129	20.1606	4.70203	0.917174	1.13618	2.65508	15.6473	18.7003	G1
Gorai.003G075200.1	17.8671	19.49	8.56134	2.93877	9.40104	7.95328	11.5054	3.01966	1.75315	G1
Gorai.002G208400.1	43.3916	67.3291	17.3989	8.52244	26.1395	6.58986	40.4163	8.78447	2.04534	G1
Gorai.009G185500.1	125.07	38.0941	34.7977	42.9061	55.489	32.0403	32.451	45.5694	39.4459	G1
Gorai.009G094900.1	52.4669	45.1813	4.9711	14.4	11.9233	3.86302	35.1061	22.2357	25.4207	G1
Gorai.013G018700.1	46.5112	70.8727	44.7399	10.2857	27.5152	47.7197	36.8762	29.0986	45.5819	G1
Gorai.011G200800.1	15.5983	21.8524	6.07579	6.4653	9.17174	11.3618	13.5704	5.21578	8.76576	G1
Gorai.011G070000.1	482.412	618.955	407.078	42.9061	28.891	32.4948	142.784	77.9622	184.373	G1
Gorai.013G064200.1	27.7933	120.188	150.238	3.23265	24.7637	22.7237	11.5054	15.6473	41.1991	G1
Gorai.012G118300.1	44.526	40.1612	17.3989	10.2857	14.9041	4.9992	31.271	16.1964	10.8111	G1
Gorai.009G157900.3	35.167	52.2686	15.4656	10.5796	12.6111	5.22644	37.4662	18.9415	11.1033	G1
Gorai.011G030200.1	41.1227	13.5839	13.2563	11.4612	10.0889	8.18051	6.4902	8.23544	16.0706	G1
Gorai.004G109800.1	76.857	171.276	187.521	32.9142	77.0426	62.0356	38.0562	38.7066	109.28	G1
Gorai.011G072100.1	96.1421	39.5706	25.684	9.69795	44.9415	14.0887	25.9608	14.0002	15.7784	G1
Gorai.011G156100.1	85.9323	137.021	86.7181	29.3877	44.2537	23.4054	67.5571	34.5888	38.2771	G1
Gorai.010G057900.1	0.01	65.8526	58.5485	0.01	0.917174	2.4996	0.590019	1.64709	87.3654	G1
Gorai.003G161000.1	42.2572	46.0673	15.4656	12.9306	56.8648	30.2225	19.7656	19.4905	22.4988	G1
Gorai.006G005200.1	11.3442	11.2215	4.14258	0.587754	6.87881	2.72684	3.83512	0.01	0.01	G1
Gorai.002G008400.1	69.1996	254.256	337.206	54.955	20.8657	14.9976	54.2817	48.8636	203.366	G1
Gorai.007G248600.1	11.9114	5.31545	0.552345	2.05714	5.73234	2.04513	1.47505	2.74515	0.876576	G1
Gorai.004G266500.1	1.41803	3.83894	0.01	0.01	0.458587	0.01	0.885028	0.01	0.01	G1
Gorai.011G099400.1	5.10489	28.0538	29.5504	2.05714	5.96163	3.18131	1.77006	12.9022	37.4006	G1
Gorai.001G200000.1	113.158	75.0069	19.0559	7.34693	33.9355	18.8606	34.8111	11.8041	5.55165	G1
Gorai.010G158300.1	17.5835	12.698	2.20938	1.76326	11.694	3.40855	3.54011	2.19612	0.01	G1
Gorai.009G172800.1	33.4654	91.8392	142.505	11.4612	14.9041	4.9992	33.9261	21.9612	137.622	G1
Gorai.005G070100.1	39.4211	68.8056	69.0431	31.7387	23.6172	22.4964	17.4055	18.667	33.6021	G1
Gorai.007G187300.1	12.195	0.590606	2.76172	3.8204	2.06364	2.4996	1.47505	1.64709	0.01	G1
Gorai.002G059600.1	23.2556	25.6914	15.4656	3.8204	10.3182	11.3618	10.3253	14.5493	11.3955	G1
Gorai.012G042800.1	30.3457	76.1882	48.8825	34.6775	18.1142	8.63499	33.336	33.7653	49.9648	G1
Gorai.007G210300.3	100.68	96.2688	35.6262	17.0449	48.3809	25.2233	18.5856	13.7257	38.2771	G1
Gorai.001G092500.1	15.3147	12.9933	5.52345	6.4653	1.60506	1.36342	6.78521	6.58835	7.01261	G1
Gorai.013G209200.1	62.9603	31.8927	25.4079	5.87754	62.1386	44.3111	20.0606	5.76481	10.5189	G1
Gorai.008G224400.1	5.95571	12.9933	4.69493	0.587754	1.83435	0.908946	3.54011	1.09806	2.92192	G1
Gorai.003G051600.1	52.7505	88.0003	82.0232	27.3306	17.6556	12.2708	19.1756	17.8435	40.3225	G1
Gorai.009G018100.1	18.1507	10.6309	3.59024	3.23265	10.5475	5.90815	4.72015	3.29418	2.62973	G1
Gorai.013G046900.1	23.5392	32.188	19.0559	4.70203	15.592	9.08946	10.9153	8.78447	11.6877	G1
Gorai.004G022700.1	30.6293	14.4698	7.73282	6.17142	23.8465	8.18051	4.13013	4.94126	3.5063	G1
Gorai.007G052900.1	181.224	4.13424	4.69493	10.8735	8.71316	0.68171	4.42514	9.05898	2.92192	G1
Gorai.008G018200.1	138.116	77.0741	50.5395	8.52244	20.6364	12.498	61.6569	29.0986	17.8237	G1
Gorai.013G255000.1	286.725	311.249	238.061	278.302	86.2144	74.5336	174.94	132.591	193.139	G1
Gorai.002G113200.1	61.8259	44.2954	57.1677	12.3428	36.9163	25.6777	79.6525	29.0986	13.1486	G1
Gorai.008G213100.1	60.1243	75.8929	10.4945	5.87754	23.6172	12.2708	33.041	7.68641	5.84384	G1
Gorai.012G001900.1	27.7933	29.5303	24.8555	0.01	0.01	0.01	0.590019	1.37257	16.6549	G1
Gorai.001G028800.1	288.143	245.692	200.777	38.4979	67.183	30.9042	79.6525	13.1767	6.72041	G1
Gorai.001G046600.1	65.2292	47.2485	50.8157	56.7183	15.1334	6.8171	25.9608	20.0396	37.985	G1
Gorai.013G225200.1	15.3147	3.54364	9.9422	4.99591	8.25457	2.4996	3.83512	9.05898	7.3048	G1
Gorai.013G067300.1	26.6589	17.7182	25.1317	20.5714	18.3435	10.6801	44.2514	20.5886	9.05795	G1
Gorai.006G021900.3	21.554	72.9398	21.8176	20.5714	14.9041	17.0427	28.0259	23.6083	33.3099	G1
Gorai.004G117100.1	14.4639	25.6914	19.0559	0.587754	8.71316	6.8171	0.590019	0.823544	1.46096	G1
Gorai.007G184300.1	56.4374	44.2954	47.7778	21.1592	15.592	10.4529	52.8067	30.1966	18.7003	G1
Gorai.006G139400.4	126.771	36.3223	15.1895	28.5061	35.3112	15.6793	23.6007	12.0786	28.6348	G1
Gorai.004G058600.1	148.609	85.6379	62.4149	8.81632	14.9041	6.8171	52.8067	20.3141	18.4081	G1
Gorai.008G044900.1	58.9899	64.376	31.7598	25.8612	80.482	36.1306	9.14529	17.0199	18.7003	G1
Gorai.010G159600.1	41.4063	165.074	217.071	16.1632	90.3417	67.4892	3.54011	20.3141	208.917	G1
Gorai.006G112700.1	21.554	8.85909	7.73282	8.52244	7.79598	4.54473	8.55527	9.60801	10.2267	G1
Gorai.007G305800.2	374.642	277.88	371.728	280.947	167.614	113.618	510.661	417.537	128.272	G1
Gorai.007G035900.1	14.1803	4.13424	1.93321	0.587754	0.687881	0.908946	1.47505	6.58835	0.876576	G1
Gorai.004G194000.1	26.0917	51.0874	43.0829	5.28979	4.35658	5.90815	7.96525	4.11772	5.55165	G1
Gorai.010G161100.1	68.6324	31.0068	28.9981	12.6367	13.7576	4.54473	13.5704	18.118	8.18137	G1
Gorai.005G097800.1	244.184	953.238	510.09	15.8694	138.493	172.7	14.7505	24.7063	101.098	G1
Gorai.005G023200.1	5.10489	8.85909	12.4278	0.01	2.06364	1.36342	2.06506	3.01966	2.62973	G1
Gorai.009G038500.1	12.7622	4.13424	1.38086	0.01	6.87881	2.4996	2.06506	0.01	0.01	G1
Gorai.007G171300.1	6.23931	5.31545	0.552345	0.881632	4.81517	2.27237	0.590019	0.823544	0.01	G1
Gorai.012G126300.3	5.3885	3.83894	0.01	0.01	0.458587	1.36342	0.01	0.01	0.01	G1
Gorai.012G009300.1	142.37	565.8	331.407	14.1061	20.4071	14.5431	2.65508	10.7061	47.9195	G1
Gorai.012G125400.1	20.9868	42.8189	27.3411	19.6898	18.8021	22.0419	7.67024	7.68641	9.64233	G1
Gorai.010G082900.1	10.2098	36.027	61.0341	0.587754	4.12728	3.86302	2.95009	18.667	20.7456	G1
Gorai.005G091500.1	137.548	124.027	164.875	30.2694	35.0819	15.9066	157.535	62.8639	48.7961	G1
Gorai.009G167000.1	6.52292	91.5439	213.757	2.05714	0.917174	1.36342	0.01	32.3927	149.602	G1
Gorai.012G118400.1	14.1803	28.0538	68.7669	8.52244	3.89799	8.40775	9.14529	13.1767	54.6399	G1
Gorai.002G077400.1	3.68687	12.698	1.38086	3.52653	5.50305	2.04513	7.37523	5.21578	5.55165	G1
Gorai.008G280300.1	100.113	32.188	25.684	25.2734	58.9285	30.9042	25.9608	10.157	24.5441	G1
Gorai.008G023300.1	64.662	133.182	111.021	34.0898	16.0506	15.4521	5.01516	41.1772	92.6248	G1
Gorai.010G021800.1	55.8702	36.027	36.7309	4.70203	24.993	10.2256	19.1756	10.4316	17.2393	G1
Gorai.009G012000.1	15.3147	10.0403	6.07579	1.76326	8.94245	2.4996	1.18004	1.37257	0.876576	G1
Gorai.003G002000.1	90.47	43.7048	16.2942	5.28979	17.4263	4.77197	22.4207	14.0002	12.5643	G1
Gorai.005G118700.1	11.0606	5.02015	3.31407	2.05714	3.21011	0.01	6.78521	4.66675	0.01	G1
Gorai.006G255500.1	13.0458	22.7383	4.69493	2.35102	7.33739	5.90815	6.4902	6.58835	3.7985	G1
Gorai.004G117700.1	416.049	638.15	556.211	134.008	67.6416	73.1702	111.218	144.12	204.827	G1
Gorai.012G077900.1	101.814	50.2015	40.045	48.7836	93.3225	62.9445	42.4813	44.4714	65.7432	G1
Gorai.001G179800.1	36.5851	66.7385	78.1568	17.9265	24.5344	27.4956	27.1409	27.4515	76.2621	G1
Gorai.005G010200.1	251.558	279.947	92.7939	108.735	43.5658	32.7221	287.044	114.198	97.5921	G1
Gorai.007G203400.1	36.8687	58.1747	45.8446	12.3428	47.0052	34.3127	17.1105	10.9806	51.1336	G1
Gorai.007G033400.1	72.8865	35.141	37.5594	18.2204	51.8204	28.859	28.0259	51.6088	8.47357	G1
Gorai.013G022400.3	26.3753	47.8391	50.5395	4.11428	8.02528	8.86222	4.42514	4.66675	22.4988	G1
Gorai.008G053700.3	3.97047	2.65773	9.38986	1.17551	6.19093	2.72684	1.77006	1.9216	0.584384	G1
Gorai.002G059500.1	61.5423	90.3627	62.6911	8.22856	31.1839	20.2241	43.0714	20.0396	11.3955	G1
Gorai.003G030700.1	8.50815	28.0538	71.2525	12.3428	6.87881	6.13539	9.73531	13.4512	38.5693	G1
Gorai.010G223600.2	40.2719	50.4968	60.2056	0.01	0.01	0.01	0.01	4.39223	36.2318	G1
Gorai.009G188600.1	40.5555	19.49	21.8176	4.40816	11.0061	6.58986	17.4055	18.9415	11.9799	G1
Gorai.003G085800.1	21.2704	12.9933	42.2544	20.2775	12.3819	11.3618	16.2255	23.0592	11.3955	G1
Gorai.007G109700.1	33.4654	95.0875	32.036	18.5143	39.8971	48.8559	13.8654	21.6867	40.9069	G1
Gorai.002G125300.1	41.1227	26.282	16.5703	3.8204	11.9233	4.09026	23.8958	4.66675	7.88918	G1
Gorai.009G082400.1	138.116	68.5103	48.8825	15.2816	8.94245	7.49881	75.8174	25.5299	7.59699	G1
Gorai.010G155500.1	14.7475	10.9262	7.18048	3.8204	13.5283	6.36262	5.31017	7.68641	12.8564	G1
Gorai.007G157600.1	49.3473	115.463	46.1208	34.6775	12.1526	13.8614	14.4555	51.3342	82.1059	G1
Gorai.009G073800.1	31.7638	66.4432	242.755	14.9877	34.394	23.6326	21.8307	38.432	92.917	G1
Gorai.004G153900.1	13.3294	88.0003	25.4079	0.01	0.458587	0.68171	2.65508	2.74515	25.7129	G1
Gorai.003G108300.1	22.6884	99.5171	396.031	1.17551	2.06364	10.2256	0.01	20.3141	276.706	G1
Gorai.003G037400.1	7.94094	2.95303	0.552345	0.01	5.73234	3.63578	1.18004	0.01	0.01	G1
Gorai.005G164100.1	3755.78	3037.49	217.348	33.7959	34.6233	29.768	218.602	14.2748	24.8363	G1
Gorai.011G125200.1	8.79176	15.3558	16.8465	4.99591	6.42022	11.3618	1.18004	3.29418	21.0378	G1
Gorai.009G283900.2	41.6899	27.7585	11.3231	2.35102	15.3627	6.58986	7.37523	1.64709	0.584384	G1
Gorai.005G117600.1	31.7638	30.7115	21.2653	23.8041	13.299	6.36262	21.5357	13.1767	8.76576	G1
Gorai.003G134600.2	15.8819	21.5571	34.5215	4.70203	10.0889	10.2256	7.37523	12.0786	23.3754	G1
Gorai.011G184200.1	52.7505	20.0806	35.9024	25.2734	14.4455	5.45368	23.3057	28.5495	22.4988	G1
Gorai.012G005600.1	38.5703	66.7385	10.2184	4.11428	11.0061	7.72604	36.2861	5.49029	2.33754	G1
Gorai.013G160800.1	9.92618	4.13424	3.86641	2.64489	6.42022	0.454473	1.77006	1.9216	1.16877	G1
Gorai.008G040600.1	10.4934	14.7651	10.4945	0.01	3.6687	2.72684	7.67024	0.549029	2.92192	G1
Gorai.010G066000.1	376.344	313.907	409.564	342.661	112.354	49.3103	307.695	470.518	157.784	G1
Gorai.005G159800.1	25.5245	12.1074	16.8465	3.8204	13.7576	5.90815	10.9153	4.94126	5.84384	G1
Gorai.010G214300.1	158.819	173.638	96.108	42.6122	56.4062	29.5407	159.01	38.9811	50.257	G1
Gorai.003G040000.1	173.85	147.356	62.9673	9.69795	129.78	48.6286	55.7568	38.1575	50.8414	G1
Gorai.006G149800.1	49.9145	38.6847	20.7129	9.40407	12.6111	9.99841	17.9956	13.1767	35.3552	G1
Gorai.009G302500.4	568.628	455.652	315.389	132.832	80.2528	37.9485	324.805	209.18	204.827	G1
Gorai.008G001600.1	144.639	73.2351	36.4547	19.9836	68.7881	53.8551	39.8263	8.50995	14.6096	G1
Gorai.002G023200.1	27.5097	27.4632	7.45665	1.46939	44.2537	10.2256	4.42514	3.29418	2.62973	G1
Gorai.004G183000.1	18.7179	127.276	91.9654	7.34693	28.4324	11.3618	16.8155	22.2357	78.8918	G1
Gorai.013G060300.1	549.627	496.404	65.729	115.788	29.8082	19.3151	500.041	98.0017	148.141	G1
Gorai.008G269200.1	16.7327	42.5236	32.3122	9.99182	6.42022	3.40855	17.4055	17.5689	18.9925	G1
Gorai.002G195800.1	34.5998	72.6445	17.675	9.40407	39.4385	28.4046	14.1604	35.6869	30.388	G1
Gorai.013G026200.1	4.53768	25.1007	70.1478	6.75918	6.87881	6.13539	3.54011	10.157	22.4988	G1
Gorai.013G263900.1	34.0326	52.8592	24.8555	16.751	16.5091	9.77117	8.85028	4.39223	4.67507	G1
Gorai.008G126300.1	6.80652	3.54364	4.14258	0.01	0.01	0.68171	0.01	0.01	1.75315	G1
Gorai.007G284900.1	64.662	32.7786	11.3231	6.75918	13.299	4.77197	21.2407	15.9218	6.42822	G1
Gorai.011G107900.1	43.6752	34.5504	23.1985	47.3142	9.40104	2.72684	31.861	18.9415	9.64233	G1
Gorai.005G211200.1	132.444	200.511	227.29	131.069	82.0871	34.54	57.2318	76.8641	133.532	G1
Gorai.002G048100.1	9.64257	17.1276	12.7039	1.76326	1.37576	7.27157	2.65508	3.56869	3.7985	G1
Gorai.006G151100.1	178.388	98.9265	39.4926	17.3388	62.5971	11.8163	13.2754	19.216	25.7129	G1
Gorai.009G165200.1	182.358	469.532	274.239	94.9223	38.5213	26.1322	34.8111	81.5308	129.149	G1
Gorai.008G281700.1	4.53768	0.01	0.552345	0.01	0.687881	0.01	0.01	0.01	0.01	G1
Gorai.009G241700.1	18.1507	30.1209	12.9801	4.70203	13.9869	12.2708	17.9956	12.6277	4.09069	G1
Gorai.002G102000.2	6.23931	3.54364	2.20938	0.01	6.87881	4.9992	0.590019	2.47063	0.584384	G1
Gorai.004G075200.1	67.498	49.9062	8.28517	8.52244	32.1011	11.5891	14.7505	8.78447	7.59699	G1
Gorai.007G301900.1	35.7342	56.6982	27.8934	47.3142	25.2223	28.6318	28.0259	26.3534	37.985	G1
Gorai.013G195700.1	155.699	95.9735	48.8825	3.8204	17.6556	5.90815	58.4118	41.4517	21.33	G1
Gorai.009G243300.1	29.7785	44.886	9.38986	12.3428	12.6111	9.08946	19.1756	10.4316	7.59699	G1
Gorai.001G141300.1	47.0784	50.7921	22.9223	13.5184	26.1395	22.9509	18.2906	28.275	16.0706	G1
Gorai.001G086700.1	22.1212	56.1076	13.8086	2.35102	8.48386	1.81789	32.451	28.0005	15.7784	G1
Gorai.001G244100.1	58.139	176.001	213.757	75.5264	35.5405	36.3578	90.5678	147.14	70.4183	G1
Gorai.009G193900.1	34.0326	24.8054	8.009	7.64081	19.7192	9.77117	15.3405	6.86287	2.33754	G1
Gorai.009G320900.1	17.2999	86.8191	9.9422	0.01	5.96163	2.27237	6.19519	2.47063	4.38288	G1
Gorai.006G215300.1	24.39	7.67788	12.1516	9.69795	7.79598	3.86302	1.77006	3.56869	9.35014	G1
Gorai.013G268700.1	5.3885	1.18121	1.38086	0.01	1.37576	1.13618	0.885028	1.9216	1.75315	G1
Gorai.009G239400.2	9.07536	15.9464	11.3231	3.23265	5.27375	3.86302	14.1604	5.49029	2.62973	G1
Gorai.009G276400.1	91.888	32.4833	6.07579	13.2245	7.33739	5.90815	96.468	9.05898	6.42822	G1
Gorai.003G150000.1	89.3356	222.954	174.817	49.3714	98.1377	58.3998	29.2059	18.3925	48.2117	G1
Gorai.008G183700.1	14.7475	14.7651	1.93321	0.01	1.37576	0.01	24.4858	3.29418	0.876576	G1
Gorai.010G107800.1	24.6736	24.2148	7.18048	1.46939	1.60506	2.04513	2.36007	0.01	4.96726	G1
Gorai.007G060100.4	77.1406	76.4835	36.1786	15.2816	91.7174	53.4006	31.271	13.4512	11.9799	G1
Gorai.001G243600.1	9.35897	30.7115	17.3989	4.11428	8.25457	1.13618	1.77006	2.47063	2.04534	G1
Gorai.009G302100.1	85.3651	80.0271	20.7129	5.58367	19.2607	15.4521	28.9109	4.66675	2.33754	G1
Gorai.004G057600.1	62.1095	46.0673	8.83751	2.05714	15.592	6.58986	35.9911	19.216	5.55165	G1
Gorai.005G204600.1	5.95571	4.13424	0.828517	0.01	5.50305	2.95407	1.18004	0.549029	1.16877	G1
Gorai.009G316700.1	75.7226	207.303	41.4258	7.05305	34.8526	12.2708	43.0714	12.6277	11.9799	G1
Gorai.004G090300.1	515.31	273.746	388.851	216.881	106.163	100.893	189.691	124.63	163.627	G1
Gorai.011G068800.1	28.3605	8.56379	2.20938	2.05714	6.64951	3.18131	4.13013	2.47063	0.876576	G1
Gorai.007G026300.1	49.3473	53.7451	48.054	29.0938	19.2607	15.2248	26.5508	26.3534	26.5895	G1
Gorai.007G106900.1	145.773	195.491	123.449	133.42	77.5012	128.843	60.1819	61.7658	78.5996	G1
Gorai.005G094000.1	463.411	77.96	35.3501	3.52653	30.7253	3.86302	29.7959	0.01	1.16877	G1
Gorai.012G118100.1	36.5851	60.2418	85.3372	31.4449	24.993	40.9026	12.0954	24.4318	37.1084	G1
Gorai.001G014300.1	87.0668	101.584	51.6442	26.7428	33.0183	27.0411	74.6373	34.5888	26.0051	G1
Gorai.005G092000.1	56.4374	76.1882	66.5575	8.22856	50.4446	31.3586	85.8477	15.3728	7.59699	G1
Gorai.012G125800.2	113.442	121.074	51.368	19.9836	45.1708	31.3586	48.0865	15.0983	9.93453	G1
Gorai.004G040700.1	184.627	186.927	178.96	77.8775	93.3225	53.4006	135.999	71.6483	103.436	G1
Gorai.003G155500.1	146.057	189.88	401.831	109.322	63.285	27.7229	30.681	84.276	217.975	G1
Gorai.006G212000.2	3.68687	3.83894	20.4367	2.64489	5.27375	8.18051	3.54011	2.19612	4.96726	G1
Gorai.010G112800.1	25.8081	11.2215	27.0649	9.69795	10.5475	8.63499	2.36007	7.68641	8.76576	G1
Gorai.009G055800.1	19.0015	18.8994	16.2942	4.99591	8.48386	5.45368	2.95009	5.49029	13.733	G1
Gorai.008G241800.1	8.79176	4.42954	1.38086	2.64489	10.5475	2.04513	2.65508	4.39223	2.62973	G1
Gorai.003G088000.1	52.7505	41.6377	17.675	14.9877	22.4708	16.1338	8.26026	3.8432	5.25945	G1
Gorai.013G174300.2	17.0163	16.2417	2.20938	5.58367	9.85962	5.45368	7.96525	3.56869	4.38288	G1
Gorai.002G255300.1	7.09013	13.5839	5.79962	9.69795	5.04446	2.95407	6.19519	6.03932	6.13603	G1
Gorai.008G216800.1	14.4639	130.229	208.786	14.1061	14.2162	7.49881	4.13013	46.942	131.779	G1
Gorai.009G288500.1	45.0932	53.7451	22.0938	26.7428	7.56669	5.45368	29.2059	12.9022	30.6802	G1
Gorai.010G084800.1	12.195	20.0806	3.31407	2.35102	2.75152	2.4996	17.7006	2.74515	0.876576	G1
Gorai.001G032300.1	16.7327	45.4767	19.3321	0.587754	13.299	8.63499	3.2451	0.823544	0.876576	G1
Gorai.004G011300.2	32.6146	15.6511	6.07579	8.22856	2.06364	4.9992	6.4902	12.9022	16.9471	G1
Gorai.009G055600.1	25.8081	18.0135	6.35196	0.587754	7.33739	4.31749	10.3253	5.49029	7.59699	G1
Gorai.006G162700.3	2.55245	2.65773	6.35196	0.587754	2.06364	0.68171	0.590019	1.37257	0.01	G1
Gorai.013G247500.1	5.6721	12.1074	7.73282	8.52244	2.06364	5.68091	1.77006	3.01966	11.3955	G1
Gorai.002G254800.1	171.014	286.739	133.667	99.3305	69.7052	53.4006	70.5072	88.6682	119.214	G1
Gorai.007G153900.1	99.5454	88.5909	78.4329	9.11019	34.8526	22.4964	33.6311	22.7847	14.6096	G1
Gorai.011G136400.1	15.5983	23.0336	11.3231	12.6367	10.0889	3.86302	11.5054	6.03932	6.13603	G1
Gorai.008G272900.1	0.01	34.5504	49.1587	1.46939	0.458587	0.01	0.01	4.94126	56.393	G1
Gorai.006G150100.1	1.41803	14.1745	15.4656	0.587754	0.01	1.13618	0.01	1.09806	5.84384	G1
Gorai.009G061700.1	39.7047	28.3491	21.2653	10.8735	24.0758	12.9525	5.90019	10.157	5.84384	G1
Gorai.008G175000.1	112.308	52.2686	27.8934	24.9796	71.081	35.2217	19.1756	16.7454	18.4081	G1
Gorai.007G165600.1	11.0606	10.6309	56.3391	7.34693	20.6364	11.5891	11.5054	11.5296	15.4862	G1
Gorai.004G094000.1	48.7801	230.927	634.644	66.4162	52.0496	98.6207	43.3664	99.9233	529.452	G1
Gorai.011G226200.2	10.2098	1.77182	2.20938	1.17551	5.04446	4.54473	0.590019	0.01	0.01	G1
Gorai.010G119300.1	11.6278	13.8792	2.48555	0.881632	3.4394	2.4996	3.2451	0.549029	1.46096	G1
Gorai.008G271100.2	14.1803	33.9598	32.5883	4.70203	8.71316	1.81789	7.67024	13.4512	22.2066	G1
Gorai.007G008000.1	33.1818	27.7585	4.69493	1.76326	15.3627	6.13539	10.3253	1.9216	2.04534	G1
Gorai.009G388100.1	19.8524	19.7853	16.018	2.93877	16.2798	16.5883	7.67024	5.76481	8.47357	G1
Gorai.008G110100.1	5.10489	8.26848	0.01	5.28979	1.60506	0.01	0.01	1.64709	0.01	G1
Gorai.007G125900.1	17.8671	8.56379	8.83751	5.87754	4.35658	0.01	16.2255	6.86287	2.04534	G1
Gorai.009G301900.2	5.10489	14.4698	6.90431	8.22856	5.04446	5.90815	5.60518	5.49029	11.3955	G1
Gorai.005G266300.1	17.0163	22.443	18.7797	6.17142	11.2354	8.40775	9.4403	5.49029	6.13603	G1
Gorai.001G005000.1	36.8687	69.9868	14.9133	2.64489	28.891	14.9976	12.9804	7.96092	4.09069	G1
Gorai.006G050800.1	48.4965	45.1813	35.0739	13.2245	21.095	13.407	51.9216	20.5886	27.466	G1
Gorai.009G396300.1	57.2882	61.1277	14.6371	14.4	45.6294	15.4521	16.5205	5.49029	15.194	G1
Gorai.007G116500.1	19.8524	26.8726	13.2563	7.64081	26.5981	16.361	8.55527	12.6277	22.791	G1
Gorai.009G314500.1	17.5835	48.725	10.2184	5.87754	9.17174	7.27157	22.4207	5.76481	4.38288	G1
Gorai.004G267800.1	9.64257	16.2417	17.675	7.64081	5.04446	7.95328	7.67024	11.5296	6.13603	G1
Gorai.009G072900.1	42.5408	102.47	125.658	31.4449	17.197	19.5423	9.14529	30.1966	86.1966	G1
Gorai.009G037300.1	580.256	842.795	844.811	70.8244	242.822	149.067	598.279	199.023	118.63	G1
Gorai.009G217100.1	28.0769	31.5974	15.1895	3.23265	15.3627	13.407	13.8654	10.9806	10.5189	G1
Gorai.007G200600.1	3.40326	0.01	0.01	0.01	0.01	0.01	0.01	0.01	0.01	G1
Gorai.001G059200.1	46.5112	42.5236	32.036	15.8694	7.79598	8.63499	11.2104	6.31384	12.2721	G1
Gorai.007G066600.1	9.64257	13.5839	1.93321	2.05714	6.19093	4.54473	6.19519	4.94126	1.46096	G1
Gorai.009G125000.1	59.5571	60.2418	20.9891	20.5714	10.0889	7.72604	67.2621	29.9221	20.1612	G1
Gorai.010G036100.1	11.3442	9.745	13.8086	4.40816	2.98082	1.81789	0.590019	5.76481	3.5063	G1
Gorai.009G413000.1	328.698	548.673	402.935	118.139	171.282	305.179	267.278	194.356	417.834	G1
Gorai.003G015000.1	0.56721	6.49666	19.3321	1.76326	0.01	1.36342	2.36007	2.19612	1.46096	G1
Gorai.008G273000.2	15.8819	13.8792	3.0379	1.46939	26.3688	6.36262	3.83512	0.01	0.01	G1
Gorai.011G185400.1	5.95571	2.06712	1.38086	0.881632	0.01	0.01	0.01	0.01	0.01	G1
Gorai.009G283800.1	110.039	59.3559	34.7977	35.853	90.3417	52.7189	36.5811	14.8238	7.59699	G1
Gorai.009G225000.1	73.4537	57.2888	48.6063	30.2694	19.2607	17.0427	31.566	36.2359	23.6675	G1
Gorai.009G229300.1	229.72	183.678	63.2435	7.34693	82.3164	33.1765	64.902	20.0396	12.8564	G1
Gorai.008G114100.1	207.883	100.994	56.6153	14.6939	49.0688	30.2225	90.5678	22.7847	15.4862	G1
Gorai.001G266400.1	22.972	21.2618	18.7797	9.11019	11.0061	5.22644	43.9564	20.0396	5.84384	G1
Gorai.002G037200.1	15.0311	7.38257	2.48555	3.23265	13.299	4.9992	4.42514	1.64709	0.01	G1
Gorai.006G135700.1	15.5983	5.02015	26.7887	2.64489	4.12728	5.90815	2.36007	1.64709	3.7985	G1
Gorai.007G208300.1	51.8997	34.2551	25.1317	12.049	18.3435	9.77117	15.6355	14.0002	22.4988	G1
Gorai.007G046600.1	13.613	16.537	3.86641	2.64489	8.02528	2.95407	16.8155	6.31384	3.7985	G1
Gorai.008G200000.2	99.2618	75.3022	107.707	25.8612	38.292	70.2161	32.156	30.7456	25.7129	G1
Gorai.004G146300.1	4.53768	0.590606	0.01	0.01	1.14647	1.36342	0.01	0.01	0.584384	G1
Gorai.003G183800.1	42.2572	23.0336	104.669	8.81632	37.3749	59.536	5.31017	7.4119	39.7381	G1
Gorai.004G282400.1	138.116	289.102	572.505	118.139	101.118	62.49	120.659	121.884	573.865	G1
Gorai.004G089900.1	44.8096	34.5504	34.7977	40.5551	19.49	13.1797	21.8307	16.4709	16.9471	G1
Gorai.006G238100.1	84.2307	52.5639	22.9223	22.3347	45.4001	17.0427	22.4207	19.7651	16.0706	G1
Gorai.013G112100.1	70.3341	63.7854	82.8517	8.81632	15.3627	6.13539	61.9519	15.3728	19.2847	G1
Gorai.010G015500.1	11.3442	5.90606	1.65703	2.05714	11.694	4.09026	1.47505	0.01	0.01	G1
Gorai.003G007400.2	55.5866	38.98	17.675	3.23265	21.5536	7.27157	13.8654	9.88253	5.25945	G1
Gorai.009G345400.1	53.0341	88.0003	45.5684	49.0775	22.9294	11.5891	48.0865	40.9027	34.4786	G1
Gorai.009G063000.1	133.294	73.8257	42.2544	17.0449	66.4951	37.9485	19.4706	14.0002	13.4408	G1
Gorai.007G170300.1	6.23931	1.77182	1.93321	0.01	5.50305	2.95407	0.885028	0.549029	0.876576	G1
Gorai.007G373500.1	31.4802	20.3759	2.76172	1.46939	13.0697	5.22644	8.55527	2.19612	0.876576	G1
Gorai.008G024000.1	1.70163	32.7786	30.6551	3.23265	2.98082	3.86302	1.18004	3.29418	9.64233	G1
Gorai.003G170600.1	64.9456	87.4097	69.0431	18.2204	40.1264	37.2668	58.1168	35.4124	43.8288	G1
Gorai.005G089900.1	216.958	142.927	183.931	69.6489	19.0314	28.1773	72.8673	82.0799	98.1765	G1
Gorai.008G101900.1	5.95571	3.83894	1.65703	1.17551	1.83435	1.13618	1.18004	0.01	3.5063	G1
Gorai.013G172700.1	14.7475	5.61076	1.65703	1.76326	3.21011	2.72684	1.77006	1.09806	0.584384	G1
Gorai.007G263500.1	28.9277	57.5841	103.841	41.7306	13.299	12.2708	28.6159	35.6869	44.7054	G1
Gorai.009G263400.1	23.5392	56.1076	56.3391	19.102	21.3243	24.5415	13.8654	17.5689	40.9069	G1
Gorai.001G103400.1	370.388	403.384	122.068	37.6163	154.315	132.706	219.487	98.8253	41.1991	G1
Gorai.009G333600.1	60.4079	70.5774	75.6712	16.751	47.2345	36.1306	30.976	18.667	16.0706	G1
Gorai.006G122000.1	71.7521	82.3895	100.803	38.4979	41.0436	15.4521	39.5312	36.785	97.5921	G1
Gorai.006G162400.1	6.52292	93.0204	66.5575	12.049	21.095	9.99841	8.55527	33.7653	18.1159	G1
Gorai.010G185300.1	10.2098	108.081	197.187	0.01	0.01	0.01	0.885028	18.118	151.355	G1
Gorai.009G265600.1	152.012	223.84	112.678	104.326	26.1395	12.498	23.0107	20.5886	10.8111	G1
Gorai.009G148400.1	108.337	96.2688	47.5016	4.11428	77.9598	52.0372	53.9867	7.68641	7.01261	G1
Gorai.007G115700.1	13.613	9.15439	2.20938	3.8204	5.50305	4.77197	4.72015	6.86287	3.21411	G1
Gorai.005G053200.1	32.8982	53.7451	19.0559	1.76326	16.2798	7.04433	9.4403	7.68641	3.5063	G1
Gorai.001G191000.1	70.0505	89.4768	37.2833	10.8735	41.5021	25.905	24.4858	23.8828	13.733	G1
Gorai.013G086200.1	71.7521	72.0539	16.5703	4.40816	16.7384	14.9976	29.5009	4.66675	3.7985	G1
Gorai.003G022900.1	21.8376	6.20136	3.86641	2.35102	5.04446	3.63578	8.85028	8.23544	4.96726	G1
Gorai.006G164500.1	82.5291	65.2619	20.1606	8.52244	65.8073	28.1773	27.7309	11.5296	9.05795	G1
Gorai.010G182000.1	0.850815	9.15439	21.8176	0.01	2.06364	2.72684	2.06506	3.56869	10.2267	G1
Gorai.009G183700.1	40.2719	42.5236	32.036	4.70203	22.4708	11.3618	38.3512	13.1767	8.47357	G1
Gorai.009G451500.2	242.199	179.249	90.0322	11.4612	66.0366	17.27	262.853	44.1969	59.8993	G1
Gorai.011G047900.1	58.139	18.6041	16.5703	24.9796	13.299	3.63578	26.2558	19.7651	22.791	G1
Gorai.009G248300.1	48.2129	23.9195	14.9133	4.99591	28.6617	11.5891	17.7006	12.0786	2.62973	G1
Gorai.013G046400.1	57.2882	33.0739	24.8555	33.2081	37.3749	11.1346	53.3967	25.8044	7.3048	G1
Gorai.001G016600.1	8.22455	19.1947	6.35196	1.76326	6.64951	3.63578	13.5704	9.3335	6.13603	G1
Gorai.005G051700.1	2.26884	52.2686	165.703	0.01	0.01	0.68171	0.01	9.3335	40.0303	G1
Gorai.009G199400.1	117.413	52.8592	37.0071	38.7918	72.4568	30.4497	28.6159	26.3534	39.1537	G1
Gorai.012G184100.1	25.2409	9.745	4.69493	4.11428	19.0314	7.72604	5.60518	0.01	1.16877	G1
Gorai.010G157400.1	25.2409	5.61076	2.76172	9.40407	7.33739	5.22644	7.37523	7.13738	1.75315	G1
Gorai.001G181600.1	5.3885	7.67788	14.0848	3.23265	2.98082	3.18131	9.14529	6.58835	4.96726	G1
Gorai.003G051000.1	1384.28	1560.38	912.197	587.754	372.602	346.536	734.573	620.403	1226.33	G1
Gorai.001G198500.1	40.2719	25.3961	4.9711	3.8204	19.0314	5.22644	5.90019	4.94126	4.38288	G1
Gorai.001G190700.1	43.3916	15.3558	19.6082	5.58367	20.8657	8.86222	25.6658	7.13738	7.59699	G1
Gorai.002G245700.1	9.35897	12.9933	30.6551	15.8694	7.33739	5.68091	12.6854	7.68641	8.18137	G1
Gorai.007G041800.1	35.167	18.8994	12.4278	12.049	21.5536	23.4054	12.0954	9.88253	6.72041	G1
Gorai.004G162900.1	17.5835	5.61076	8.009	3.23265	11.9233	4.9992	7.08022	0.01	0.584384	G1
Gorai.003G001800.1	27.7933	14.4698	13.2563	1.76326	16.7384	12.498	4.42514	4.39223	2.92192	G1
Gorai.005G051100.2	60.6915	43.7048	67.6622	13.5184	8.25457	8.40775	29.2059	24.4318	8.47357	G1
Gorai.001G021400.1	1.70163	51.9733	18.2274	0.881632	0.01	0.68171	6.19519	22.7847	92.6248	G1
Gorai.001G262400.1	4.25408	2.95303	1.93321	1.17551	0.01	0.454473	1.47505	0.01	0.584384	G1
Gorai.002G186000.1	1.70163	7.67788	1.65703	2.35102	1.37576	0.454473	5.60518	1.37257	5.55165	G1
Gorai.008G041100.1	17.5835	9.15439	6.35196	5.87754	7.33739	1.13618	5.90019	18.118	6.42822	G1
Gorai.005G087800.1	72.6029	46.9532	23.1985	34.3836	30.496	14.7704	23.8958	17.8435	43.5366	G1
Gorai.009G080400.1	519.564	881.184	600.951	593.044	322.387	317.677	356.961	266.279	868.979	G1
Gorai.004G182600.5	6.80652	10.6309	1.93321	1.46939	2.52223	0.908946	3.83512	2.19612	0.584384	G1
Gorai.011G269600.1	68.916	44.5907	63.5196	43.1999	22.0122	8.40775	71.6873	13.1767	24.8363	G1
Gorai.005G006000.1	131.876	111.329	149.409	134.89	60.3042	50.2193	121.249	107.884	58.4384	G1
Gorai.010G250000.1	17.8671	23.3289	8.83751	4.11428	10.0889	2.72684	14.4555	7.13738	18.4081	G1
Gorai.009G200500.2	15.3147	107.49	90.8607	11.4612	3.6687	6.36262	3.83512	18.667	78.3074	G1
Gorai.006G000200.1	12.4786	2.36242	12.4278	1.76326	2.75152	0.908946	3.54011	1.9216	1.75315	G1
Gorai.012G128800.2	152.863	58.1747	20.4367	40.2612	53.1961	31.8131	32.451	28.824	53.1789	G1
Gorai.004G196800.1	74.5881	82.3895	68.2146	8.81632	132.073	79.3055	8.85028	18.667	3.7985	G1
Gorai.004G106100.1	45.944	66.4432	86.4419	10.2857	18.3435	9.54393	56.9368	21.1376	22.2066	G1
Gorai.007G158800.1	2.55245	32.7786	114.335	4.40816	0.687881	1.59066	2.65508	9.3335	37.985	G1
Gorai.002G238100.1	41.9736	40.4565	39.7688	26.1551	13.7576	3.86302	52.8067	26.3534	18.9925	G1
Gorai.013G096300.1	10.777	14.1745	4.41876	4.11428	3.21011	5.68091	16.5205	5.21578	9.35014	G1
Gorai.007G009200.1	11.3442	5.31545	3.0379	1.17551	7.33739	6.13539	0.590019	0.549029	0.01	G1
Gorai.004G050800.1	27.2261	17.1276	7.18048	3.8204	17.197	8.63499	4.72015	3.29418	1.75315	G1
Gorai.006G250800.1	100.396	78.8459	43.0829	17.9265	87.1316	40.6753	17.1105	5.21578	7.88918	G1
Gorai.002G244300.1	394.778	766.902	807.804	711.183	125.882	101.802	228.337	172.395	490.298	G1
Gorai.004G160800.1	6.23931	13.5839	3.86641	10.5796	2.75152	2.72684	12.9804	2.47063	9.93453	G1
Gorai.004G017100.1	15.0311	25.3961	8.56134	4.11428	6.19093	3.40855	22.1257	11.2551	3.7985	G1
Gorai.008G284800.1	128.757	451.223	644.862	63.1836	68.7881	99.0751	36.2861	93.0605	372.253	G1
Gorai.008G160100.2	56.4374	17.1276	5.52345	5.87754	15.592	9.99841	11.5054	10.4316	4.09069	G1
Gorai.004G285500.1	156.266	64.9666	54.1298	23.5102	55.2598	25.2233	35.4011	20.5886	22.4988	G1
Gorai.007G096500.1	7.09013	21.5571	3.86641	0.587754	1.83435	2.04513	6.4902	1.09806	0.01	G1
Gorai.006G051300.1	132.727	142.336	52.1966	84.6366	33.2476	25.6777	140.719	29.9221	10.2267	G1
Gorai.001G044800.1	32.331	25.9867	32.5883	6.17142	14.9041	5.90815	17.9956	4.39223	11.1033	G1
Gorai.004G069600.1	18.1507	13.5839	14.0848	2.35102	9.17174	4.9992	4.42514	3.56869	7.3048	G1
Gorai.009G226300.1	11.9114	4.72485	13.5324	1.17551	0.01	0.908946	0.590019	7.13738	1.75315	G1
Gorai.006G222200.1	67.7816	49.9062	17.3989	7.05305	15.8213	8.40775	20.9457	3.8432	3.5063	G1
Gorai.004G268600.1	26.6589	13.2886	26.2364	9.99182	23.6172	10.4529	18.2906	17.2944	8.47357	G1
Gorai.009G070600.1	40.8391	26.282	4.9711	0.587754	16.2798	3.18131	10.0303	0.549029	1.75315	G1
Gorai.003G098900.1	8.22455	15.3558	12.9801	0.01	0.01	0.454473	1.18004	0.01	4.96726	G1
Gorai.008G250900.1	34.5998	48.4297	64.3481	7.34693	15.3627	7.27157	12.3904	14.5493	11.3955	G1
Gorai.006G235100.1	4658.5	6965.31	7358.06	2668.7	1088.69	750.562	1272.08	1621.56	3609.74	G1
Gorai.009G414500.1	6.52292	17.1276	40.5973	7.34693	4.12728	3.40855	3.2451	12.9022	10.5189	G1
Gorai.013G080200.1	80.8274	75.3022	4.14258	4.11428	10.5475	6.58986	34.5161	9.88253	7.88918	G1
Gorai.001G207000.1	49.6309	27.1679	14.9133	22.3347	19.49	10.4529	7.37523	14.8238	16.3627	G1
Gorai.006G170200.1	49.9145	28.9397	15.7418	7.05305	20.1778	12.7252	11.8004	8.50995	2.92192	G1
Gorai.010G118100.1	37.1523	10.3356	24.5793	35.2653	17.197	9.08946	51.3316	20.3141	10.8111	G1
Gorai.010G190800.1	39.9883	34.5504	25.9602	9.11019	54.1133	41.8115	10.3253	10.157	16.9471	G1
Gorai.011G021700.1	54.4522	52.8592	57.9962	7.34693	24.0758	11.5891	11.8004	10.157	15.4862	G1
Gorai.009G094700.2	29.4949	22.1477	61.8626	27.9183	20.4071	18.1789	35.4011	33.7653	23.9597	G1
Gorai.008G129800.1	9.92618	6.49666	15.4656	1.17551	2.75152	2.04513	5.01516	4.11772	2.33754	G1
Gorai.007G136900.1	39.1375	28.9397	16.2942	11.7551	7.33739	7.04433	18.8806	17.8435	11.6877	G1
Gorai.007G036500.1	20.4196	15.9464	55.5106	28.2122	27.2859	13.407	30.976	28.0005	18.9925	G1
Gorai.008G168500.1	148.325	39.8659	42.5305	2.64489	23.6172	9.3167	92.3379	5.76481	19.8691	G1
Gorai.011G105900.1	13.3294	24.2148	10.2184	26.1551	5.96163	9.3167	13.2754	8.23544	4.96726	G1
Gorai.007G206100.1	5.10489	35.7317	49.4348	2.35102	4.12728	3.86302	9.14529	8.23544	27.7582	G1
Gorai.004G193400.1	115.427	105.423	99.1459	29.6816	84.6093	47.2652	53.6917	26.9024	32.7255	G1
Gorai.006G202200.1	86.2159	46.3626	33.9692	41.7306	43.1072	46.3563	17.7006	21.9612	22.4988	G1
Gorai.001G079900.2	15.5983	41.0471	56.063	19.6898	19.9485	17.27	16.5205	20.3141	52.8867	G1
Gorai.013G260200.1	41.6899	36.9129	16.8465	5.28979	35.3112	12.2708	20.3556	7.13738	3.5063	G1
Gorai.009G066100.1	23.8228	49.0203	27.8934	13.2245	8.71316	3.40855	8.85028	9.05898	27.466	G1
Gorai.008G124300.1	6.80652	7.08727	25.4079	7.05305	5.96163	4.9992	2.36007	7.13738	9.35014	G1
Gorai.009G305900.1	85.0815	107.195	54.6821	26.4489	16.2798	12.498	35.6961	5.49029	9.05795	G1
Gorai.007G278100.1	9.07536	15.0604	4.14258	6.4653	6.87881	9.54393	3.54011	1.09806	7.88918	G1
Gorai.004G274400.1	16.4491	2.95303	1.93321	0.881632	6.19093	3.63578	4.42514	1.37257	1.46096	G1
Gorai.002G183100.1	176.119	119.007	73.1857	40.5551	60.7628	58.627	16.2255	9.3335	13.4408	G1
Gorai.003G119400.1	9237.3	7826.12	2327.58	235.102	2841.41	448.11	2136.46	214.67	201.905	G1
Gorai.011G160300.1	16.4491	4.13424	24.3032	2.35102	9.40104	6.36262	3.2451	2.47063	10.8111	G1
Gorai.007G057400.1	11.0606	1085.83	657.014	0.881632	10.0889	23.6326	0.885028	9.60801	198.398	G1
Gorai.010G242700.1	73.7373	31.8927	11.3231	17.6326	44.9415	20.9058	11.8004	9.3335	6.13603	G1
Gorai.001G075800.1	22.6884	3.24833	5.79962	1.17551	1.83435	0.01	1.47505	0.823544	2.04534	G1
Gorai.004G005500.1	3.68687	1.77182	1.65703	0.01	0.687881	0.908946	0.01	1.09806	0.01	G1
Gorai.004G058900.1	74.8717	54.9263	61.8626	16.4571	40.8143	12.0435	43.9564	15.6473	23.0832	G1
Gorai.001G248200.3	70.3341	23.9195	29.8266	28.5061	43.7951	42.0388	5.60518	17.8435	38.8615	G1
Gorai.009G005400.1	27.7933	19.1947	54.9583	24.9796	22.0122	14.9976	26.2558	21.1376	17.2393	G1
Gorai.009G125300.1	3.68687	2.06712	3.0379	0.01	0.01	0.01	0.01	0.01	2.33754	G1
Gorai.012G155100.1	3.97047	5.02015	13.2563	3.8204	5.73234	5.90815	2.95009	2.74515	2.33754	G1
Gorai.002G064900.1	4.25408	48.4297	17.3989	4.70203	7.56669	12.498	2.06506	12.3532	35.9396	G1
Gorai.013G061500.1	15.5983	16.8323	28.4457	3.23265	6.87881	3.86302	2.06506	4.94126	11.6877	G1
Gorai.006G038500.1	36.8687	42.2283	17.3989	6.4653	8.71316	7.72604	31.271	11.5296	9.05795	G1
Gorai.003G162000.1	163.64	54.631	23.1985	29.0938	59.387	34.3127	29.5009	13.7257	17.5315	G1
Gorai.005G180300.1	5.10489	2.65773	2.48555	0.587754	4.58587	3.86302	0.590019	1.09806	0.01	G1
Gorai.011G238300.1	11.3442	2.65773	1.93321	3.52653	7.1081	3.86302	1.77006	4.39223	5.84384	G1
Gorai.007G120900.1	15.5983	160.94	13.2563	3.52653	5.73234	1.36342	12.0954	6.58835	9.93453	G1
Gorai.006G244200.1	9.92618	4.72485	1.38086	2.05714	2.98082	0.01	1.47505	1.64709	0.01	G1
Gorai.009G425100.1	16.7327	13.8792	8.83751	2.64489	5.27375	6.13539	2.36007	1.9216	3.5063	G1
Gorai.002G209100.1	13.8966	38.3894	33.9692	14.4	16.5091	20.4513	13.5704	11.8041	14.0252	G1
Gorai.001G068500.1	203.628	339.008	279.21	170.743	138.952	145.431	52.8067	57.099	144.343	G1
Gorai.009G268100.1	138.966	209.96	259.602	12.6367	7.56669	5.68091	19.4706	20.3141	55.8087	G1
Gorai.011G013800.1	379.747	453.585	233.642	392.62	149.958	79.76	238.662	164.983	371.96	G1
Gorai.011G014900.2	21.554	15.9464	12.1516	3.23265	14.4455	5.68091	7.67024	6.31384	5.84384	G1
Gorai.011G121900.1	160.52	57.2888	35.9024	6.4653	66.9537	43.8566	8.85028	3.29418	3.7985	G1
Gorai.006G139800.1	12.195	9.44969	8.28517	2.64489	9.85962	2.95407	10.6203	2.47063	2.33754	G1
Gorai.009G065600.1	152.296	122.255	25.1317	3.23265	55.9476	32.4948	131.279	45.0204	56.393	G1
Gorai.010G195500.1	8.22455	18.8994	20.1606	9.40407	5.96163	3.86302	2.06506	6.58835	14.6096	G1
Gorai.007G124100.1	22.972	20.6712	16.5703	3.8204	17.4263	15.4521	7.67024	3.29418	2.92192	G1
Gorai.011G193600.1	488.652	396.001	162.665	14.4	61.2214	43.8566	511.841	104.041	109.572	G1
Gorai.005G247800.1	91.6044	62.6042	47.5016	12.9306	11.9233	7.27157	18.2906	19.216	15.194	G1
Gorai.007G161200.1	17.8671	21.8524	6.62814	2.64489	5.50305	5.22644	5.60518	0.549029	1.46096	G1
Gorai.006G072600.1	156.266	215.276	143.057	34.0898	114.417	52.0372	66.0821	21.4121	36.524	G1
Gorai.007G217100.1	134.145	90.658	112.402	37.9102	40.8143	32.0403	44.8414	38.7066	68.9573	G1
Gorai.009G282700.1	21.8376	10.9262	1.93321	0.01	17.6556	5.90815	2.95009	0.823544	0.01	G1
Gorai.006G230700.1	10.2098	7.67788	7.45665	3.23265	5.96163	0.01	0.01	3.29418	6.72041	G1
Gorai.008G170400.1	5.95571	5.31545	5.79962	0.881632	4.81517	0.908946	1.18004	4.39223	4.67507	G1
Gorai.008G264000.1	1.13442	9.44969	6.35196	0.01	1.14647	4.9992	2.95009	0.823544	1.16877	G1
Gorai.002G125000.1	20.4196	261.638	467.284	5.28979	4.58587	2.04513	1.18004	99.3743	370.499	G1
Gorai.010G206300.1	3.11966	16.8323	6.07579	0.01	0.01	0.908946	0.01	1.9216	8.18137	G1
Gorai.005G259900.1	8.22455	11.2215	2.20938	1.46939	5.96163	3.18131	0.01	0.01	1.16877	G1
Gorai.003G085000.1	6.52292	19.1947	11.3231	0.587754	0.458587	1.36342	0.01	3.29418	23.6675	G1
Gorai.004G131900.1	88.4848	30.4162	9.11369	4.40816	24.0758	2.4996	3.54011	6.86287	2.92192	G1
Gorai.009G010000.1	17.0163	11.8121	7.45665	1.46939	15.3627	4.77197	1.77006	1.37257	1.75315	G1
Gorai.008G015900.1	1.13442	2.95303	0.01	0.01	0.01	0.01	3.83512	0.01	1.16877	G1
Gorai.007G129100.1	32.6146	22.7383	18.2274	12.3428	9.40104	3.86302	15.9305	7.68641	12.2721	G1
Gorai.011G193000.1	70.0505	51.0874	12.4278	2.35102	26.1395	1.36342	8.55527	3.29418	0.584384	G1
Gorai.005G066700.1	101.247	43.7048	9.38986	8.22856	14.2162	7.49881	19.1756	7.68641	4.67507	G1
Gorai.007G155900.1	5.6721	18.0135	3.31407	0.01	2.06364	2.4996	3.2451	0.823544	5.25945	G1
Gorai.006G137000.1	28.3605	80.3224	119.583	6.4653	5.04446	5.22644	2.36007	14.2748	62.2369	G1
Gorai.004G264500.1	107.77	22.443	22.6461	14.6939	13.9869	26.1322	3.54011	0.823544	6.42822	G1
Gorai.005G184600.1	70.9013	27.1679	47.7778	10.5796	17.6556	28.1773	5.60518	2.47063	10.8111	G1
Gorai.004G104300.1	2033.16	261.638	243.032	475.787	413.187	97.9389	836.941	294.28	467.799	G1
Gorai.005G022500.1	1.98524	146.47	314.836	0.587754	2.75152	3.63578	4.13013	18.3925	117.169	G1
Gorai.002G032700.1	27.5097	116.054	23.4746	6.17142	23.3879	17.4972	7.67024	1.37257	9.05795	G1
Gorai.009G083400.11	18.7179	17.4229	43.0829	25.2734	13.299	9.54393	9.4403	12.3532	9.93453	G1
Gorai.010G126100.1	20.9868	28.6444	12.4278	6.4653	4.35658	2.27237	14.4555	7.13738	23.6675	G1
Gorai.003G013500.1	41.6899	62.3089	114.612	26.4489	39.4385	39.7664	14.4555	21.4121	42.0756	G1
Gorai.009G081000.1	14.1803	3.83894	6.35196	2.64489	4.35658	5.68091	0.885028	0.823544	8.76576	G1
Gorai.008G067200.1	71.7521	57.2888	24.5793	13.8122	40.1264	36.5851	21.5357	16.1964	11.3955	G1
Gorai.007G178800.1	176.402	94.4969	33.1407	10.2857	60.9921	18.6334	33.336	5.76481	8.76576	G1
Gorai.008G207900.1	17.5835	24.5101	27.3411	9.69795	17.4263	11.1346	19.7656	3.8432	4.09069	G1
Gorai.003G016400.3	42.8244	25.3961	32.036	17.6326	39.2092	36.1306	19.1756	27.4515	26.8817	G1
Gorai.008G179800.1	28.6441	9.15439	7.73282	14.4	11.2354	0.01	0.590019	0.549029	0.584384	G1
Gorai.009G116500.1	53.3178	23.0336	11.3231	19.6898	19.49	17.27	16.2255	15.6473	14.3174	G1
Gorai.010G103000.1	371.239	368.243	368.414	12.6367	111.666	56.1274	169.04	118.041	157.784	G1
Gorai.007G101300.1	17.2999	10.0403	7.73282	3.8204	3.4394	2.4996	5.01516	4.39223	11.6877	G1
Gorai.012G061700.1	2.55245	33.6645	27.8934	5.28979	0.458587	2.72684	1.77006	5.76481	26.2973	G1
Gorai.002G257900.1	1.98524	5.31545	4.41876	0.01	0.01	0.01	0.01	0.549029	1.75315	G1
Gorai.004G101800.1	24.9572	12.4027	10.7707	4.11428	22.9294	12.7252	2.65508	0.549029	5.55165	G1
Gorai.011G181700.1	9.64257	10.6309	12.4278	2.64489	10.3182	4.31749	3.83512	0.01	0.01	G1
Gorai.010G199400.1	35.167	12.698	12.1516	5.58367	24.993	17.9517	7.67024	8.78447	16.6549	G1
Gorai.005G246600.1	1.98524	12.698	15.7418	0.881632	3.4394	6.13539	0.590019	2.19612	9.64233	G1
Gorai.009G213800.1	8.50815	4.13424	1.93321	0.01	1.37576	0.454473	2.65508	4.39223	0.01	G1
Gorai.004G056700.1	137.832	281.424	240.27	148.114	82.5457	98.3934	28.0259	53.2558	167.426	G1
Gorai.011G134800.1	32.331	23.0336	11.8754	6.17142	25.2223	18.8606	7.08022	2.74515	0.584384	G1
Gorai.009G178700.1	69.4832	58.7653	4.14258	2.93877	24.5344	9.3167	11.5054	0.823544	1.75315	G1
Gorai.010G088900.1	26.3753	50.4968	13.5324	1.76326	16.7384	3.63578	19.4706	1.9216	0.876576	G1
Gorai.012G148600.1	197.956	1307.31	3019.12	342.367	139.181	119.754	220.372	340.947	1959.73	G1
Gorai.009G292300.1	109.472	100.994	234.746	91.9836	74.979	60.2177	114.169	93.335	86.781	G1
Gorai.010G178200.1	23.8228	18.3088	9.9422	5.58367	29.1203	11.3618	8.55527	10.4316	5.84384	G1
Gorai.001G037000.3	149.46	94.4969	47.7778	14.9877	35.9991	14.5431	34.8111	17.2944	25.4207	G1
Gorai.010G000700.1	15.3147	15.9464	9.38986	1.46939	26.3688	11.3618	5.90019	4.11772	6.42822	G1
Gorai.002G101900.1	33.1818	29.8256	13.5324	4.99591	14.2162	8.63499	14.4555	3.56869	14.3174	G1
Gorai.013G080900.1	165.342	172.457	158.523	113.73	57.782	65.6714	113.579	76.0406	154.57	G1
Gorai.004G018800.3	12.7622	10.3356	4.9711	0.881632	4.12728	1.13618	1.18004	0.01	0.01	G1
Gorai.001G232500.1	26.3753	31.3021	11.0469	0.587754	7.1081	4.09026	2.06506	1.64709	0.01	G1
Gorai.001G053800.1	5.3885	7.97318	57.9962	0.01	4.35658	0.908946	0.01	2.19612	15.194	G1
Gorai.009G376000.1	10.4934	8.56379	2.20938	0.587754	5.50305	3.63578	0.01	1.09806	1.16877	G1
Gorai.007G310100.1	193.986	173.933	84.7849	21.453	118.315	86.8044	90.8629	31.5692	21.6222	G1
Gorai.013G151900.1	24.6736	14.1745	18.5035	2.64489	20.4071	8.63499	14.1604	3.29418	4.67507	G1
Gorai.013G172500.1	1.98524	10.6309	18.5035	2.05714	0.687881	0.68171	0.885028	1.9216	6.72041	G1
Gorai.011G033900.1	40.8391	29.8256	15.7418	5.58367	5.73234	0.908946	8.55527	3.29418	5.55165	G1
Gorai.008G223800.1	49.6309	10.6309	0.552345	1.17551	8.25457	1.36342	9.14529	1.64709	0.01	G1
Gorai.006G240600.1	0.56721	3.24833	10.4945	0.01	0.01	0.01	0.01	0.01	1.75315	G1
Gorai.007G222400.1	106.636	82.6848	19.0559	15.8694	60.9921	23.8598	30.976	15.0983	23.3754	G1
Gorai.003G113300.1	23.5392	24.2148	45.8446	7.34693	15.1334	11.1346	7.96525	4.66675	8.18137	G1
Gorai.006G118800.1	221.779	163.007	390.231	24.9796	75.2083	32.4948	78.1775	53.2558	61.9447	G1
Gorai.009G006000.1	56.4374	96.8594	726.333	62.0081	21.7829	16.8155	2.36007	46.6675	183.497	G1
Gorai.004G257400.1	1.13442	25.3961	27.0649	0.881632	22.0122	6.8171	1.77006	0.823544	0.01	G1
Gorai.010G195300.2	14.4639	15.3558	14.9133	1.76326	25.9102	21.133	4.72015	3.01966	2.04534	G1
Gorai.010G004300.1	6.80652	16.2417	8.83751	3.52653	0.917174	2.72684	5.01516	2.47063	8.76576	G1
Gorai.011G090600.1	37.7195	27.7585	19.3321	17.6326	35.3112	23.4054	7.37523	12.0786	9.64233	G1
Gorai.008G080400.2	8.22455	12.1074	4.9711	3.23265	4.35658	5.45368	8.85028	4.11772	0.876576	G1
Gorai.009G102300.1	7.65734	23.3289	98.0412	9.99182	38.7506	39.0847	1.18004	10.157	47.3351	G1
Gorai.005G138900.1	7.94094	0.885909	1.38086	1.46939	1.60506	2.4996	1.18004	1.9216	1.75315	G1
Gorai.004G073600.1	14.7475	4.13424	4.41876	3.8204	3.21011	1.81789	3.54011	2.47063	9.05795	G1
Gorai.009G307700.1	0.56721	7.67788	10.4945	0.881632	0.01	0.01	0.01	1.37257	0.876576	G1
Gorai.010G177000.1	54.4522	117.531	89.756	59.9509	53.884	76.3515	67.8521	54.0794	84.1513	G1
Gorai.007G183400.1	1287	1086.12	303.79	35.2653	290.515	41.8115	365.221	57.099	37.1084	G1
Gorai.008G201200.2	23.2556	38.6847	25.1317	4.70203	14.6748	7.95328	3.2451	4.66675	10.5189	G1
Gorai.006G238800.1	64.0947	104.833	57.4438	34.3836	44.0244	37.7213	18.5856	26.3534	59.0228	G1
Gorai.001G099300.1	51.8997	29.8256	16.018	0.587754	27.5152	14.3159	7.08022	3.29418	2.04534	G1
Gorai.007G201900.1	89.3356	111.92	55.7868	55.5428	37.8334	48.6286	36.2861	44.7459	68.3729	G1
Gorai.003G049900.1	16.4491	54.0404	17.3989	22.3347	7.1081	6.58986	17.9956	7.13738	24.2519	G1
Gorai.008G245400.1	12.7622	142.336	213.757	9.11019	5.96163	7.95328	2.95009	32.3927	204.242	G1
Gorai.007G133500.1	45.0932	6.49666	8.28517	14.4	8.48386	10.2256	4.13013	6.58835	8.18137	G1
Gorai.004G075400.1	112.875	50.4968	51.9204	48.7836	29.1203	12.9525	51.9216	42.2753	83.8591	G1
Gorai.012G010400.1	15.5983	93.3157	84.5087	4.70203	3.21011	15.4521	5.60518	7.68641	81.5215	G1
Gorai.007G291900.1	142.37	48.725	14.9133	4.99591	47.9224	15.6793	18.2906	7.13738	1.75315	G1
Gorai.004G273200.1	10.777	0.01	15.1895	0.01	0.01	0.01	0.01	0.01	0.876576	G1
Gorai.009G199000.1	44.2424	75.8929	103.841	2.35102	2.75152	2.27237	1.77006	1.64709	28.927	G1
Gorai.008G111700.1	5.3885	2.06712	6.62814	0.01	0.01	0.01	0.01	0.01	2.62973	G1
Gorai.006G216000.3	55.8702	119.007	28.4457	2.64489	16.5091	15.4521	32.746	8.23544	3.21411	G1
Gorai.003G009900.1	0.850815	424.35	809.461	0.01	0.01	0.68171	0.01	24.4318	281.089	G1
Gorai.006G139000.3	34.5998	33.3692	16.2942	9.40407	19.0314	19.5423	11.5054	14.5493	25.1285	G1
Gorai.013G199400.1	30.913	11.5168	12.9801	9.11019	13.5283	15.9066	2.65508	6.03932	7.3048	G1
Gorai.004G098000.1	4.53768	28.0538	20.9891	3.52653	7.79598	5.90815	5.60518	4.66675	9.05795	G1
Gorai.008G233600.2	92.1716	31.3021	49.1587	5.87754	26.5981	12.2708	34.5161	9.05898	11.3955	G1
Gorai.009G238400.1	14.1803	5.31545	8.83751	5.28979	1.37576	0.68171	2.65508	0.549029	8.47357	G1
Gorai.012G010700.3	34.8834	46.3626	22.37	22.9224	12.3819	13.407	20.3556	10.157	32.1411	G1
Gorai.001G147900.1	2.83605	5.90606	8.56134	0.01	0.687881	0.68171	0.590019	0.01	0.584384	G1
Gorai.013G085800.1	8.79176	3.24833	4.69493	0.587754	2.29294	0.908946	2.36007	1.09806	4.96726	G1
Gorai.005G207300.1	41.1227	51.3827	11.5992	5.58367	22.7001	12.498	20.6506	5.49029	8.47357	G1
Gorai.013G123400.1	13.3294	4.72485	4.9711	2.64489	5.50305	6.36262	1.77006	5.21578	2.04534	G1
Gorai.002G201300.1	34.5998	29.235	49.9872	26.7428	20.1778	21.133	37.4662	24.9808	13.733	G1
Gorai.012G045200.1	27.5097	16.2417	19.8844	2.64489	9.63033	3.63578	8.85028	3.56869	2.92192	G1
Gorai.001G112500.1	150.594	130.819	59.377	17.6326	90.571	48.6286	51.6266	18.3925	51.718	G1
Gorai.011G066000.1	34.3162	10.9262	8.83751	1.17551	8.48386	1.36342	15.0455	4.66675	6.13603	G1
Gorai.013G225500.1	3.40326	0.590606	3.59024	0.01	0.917174	0.01	0.01	0.01	0.876576	G1
Gorai.008G188100.1	27.2261	15.0604	32.5883	23.5102	13.9869	11.5891	16.8155	8.78447	15.4862	G1
Gorai.009G112500.1	4.25408	0.01	0.01	0.01	0.01	0.01	0.01	0.01	0.01	G1
Gorai.002G172200.1	34.3162	48.725	14.6371	4.11428	22.7001	20.9058	8.26026	6.86287	6.13603	G1
Gorai.008G201000.1	27.7933	8.26848	6.07579	6.75918	5.96163	1.59066	6.19519	4.11772	5.55165	G1
Gorai.011G159600.1	182.642	108.376	27.3411	41.7306	30.7253	1.36342	17.1105	1.9216	17.2393	G1
Gorai.007G285800.1	55.303	18.6041	19.8844	14.6939	17.6556	6.58986	61.3619	16.7454	7.01261	G1
Gorai.005G049400.1	45.944	1863.95	4548.56	1.76326	2.98082	5.22644	1.47505	297.025	3802	G1
Gorai.007G343100.1	14.1803	5.02015	0.552345	1.17551	8.48386	0.68171	1.47505	0.01	0.01	G1
Gorai.008G175400.2	45.944	22.7383	24.3032	16.751	43.5658	17.7244	12.3904	8.50995	17.5315	G1
Gorai.009G115000.2	10.4934	4.13424	5.52345	3.8204	9.63033	6.13539	3.83512	5.21578	2.33754	G1
Gorai.001G248800.1	75.1553	63.4901	35.6262	6.4653	63.9729	19.3151	17.7006	3.29418	3.5063	G1
Gorai.008G295100.2	2.26884	14.7651	0.01	0.01	0.01	0.01	0.01	0.01	0.01	G1
Gorai.009G111700.1	31.7638	35.4364	101.908	12.049	62.5971	46.5835	29.7959	14.2748	49.0882	G1
Gorai.001G261500.1	13.3294	29.5303	13.5324	13.8122	12.3819	6.58986	14.1604	10.9806	21.9144	G1
Gorai.012G055800.1	54.1686	64.6713	37.0071	24.0979	33.4769	60.4449	24.4858	21.1376	52.8867	G1
Gorai.003G116500.1	6.80652	3.83894	0.01	0.01	0.01	0.01	0.01	0.01	0.01	G1
Gorai.006G118600.1	47.6457	28.9397	31.4836	11.4612	32.3304	25.2233	22.1257	8.23544	4.09069	G1
Gorai.001G159800.1	18.1507	28.9397	17.3989	7.93468	8.25457	5.45368	29.5009	6.58835	26.5895	G1
Gorai.007G192900.1	12.4786	31.0068	44.1876	6.17142	5.50305	6.58986	6.78521	6.03932	21.9144	G1
Gorai.009G110500.1	85.3651	207.893	890.103	3.8204	1.60506	0.454473	3.54011	73.8444	354.721	G1
Gorai.013G033100.3	4.25408	12.9933	35.6262	0.01	2.52223	2.04513	2.36007	2.74515	9.64233	G1
Gorai.007G094800.2	29.7785	13.2886	13.5324	14.1061	23.1587	14.3159	8.85028	20.3141	6.72041	G1
Gorai.009G227300.1	5.6721	0.01	0.552345	0.01	2.52223	0.01	0.01	0.01	0.01	G1
Gorai.007G193200.1	7.94094	9.745	12.9801	7.05305	2.75152	0.908946	0.885028	2.47063	8.47357	G1
Gorai.013G215300.1	10.4934	10.0403	20.9891	2.05714	1.60506	0.908946	3.2451	1.9216	8.76576	G1
Gorai.005G267300.3	25.5245	28.3491	19.8844	14.6939	9.63033	6.36262	14.7505	8.23544	14.6096	G1
Gorai.011G163300.1	92.1716	171.866	95.8318	68.7673	22.7001	28.1773	65.7871	38.1575	92.3326	G1
Gorai.009G372300.1	67.7816	53.4498	31.2075	12.9306	36.687	28.6318	26.2558	12.0786	76.5543	G1
Gorai.001G270500.1	0.01	3.83894	6.35196	0.01	0.01	0.01	0.01	0.01	2.33754	G1
Gorai.011G163400.1	68.6324	158.282	83.9564	58.1877	58.6992	55.4457	50.4466	38.9811	84.4435	G1
Gorai.007G271300.2	9.35897	2.65773	2.20938	1.17551	2.06364	4.54473	0.590019	1.9216	1.46096	G1
Gorai.011G035400.1	147.191	722.902	806.147	55.8367	30.496	28.859	101.778	161.689	429.814	G1
Gorai.002G225900.1	75.1553	62.3089	87.2704	40.2612	59.8456	40.6753	50.4466	26.0789	37.985	G1
Gorai.007G222600.1	0.01	2.95303	0.828517	0.01	0.01	0.908946	0.01	0.01	3.5063	G1
Gorai.006G110700.1	27.5097	60.2418	22.6461	0.01	8.25457	2.72684	36.8762	8.23544	7.59699	G1
Gorai.013G049700.1	65.2292	209.665	112.678	41.4367	72.2275	103.165	41.5963	27.1769	48.5039	G1
Gorai.010G016900.1	88.2012	63.4901	51.368	8.81632	43.5658	18.8606	69.0322	20.8631	13.4408	G1
Gorai.005G171300.1	9.07536	30.7115	18.7797	1.46939	7.33739	5.22644	3.54011	11.5296	18.7003	G1
Gorai.003G157900.1	12.7622	7.67788	16.018	2.05714	8.48386	7.95328	2.36007	7.13738	5.84384	G1
Gorai.001G061800.1	3.97047	2.06712	0.552345	0.01	3.6687	0.908946	0.01	0.01	0.01	G1
Gorai.007G182900.1	13.8966	1.77182	1.38086	1.46939	6.19093	1.81789	1.77006	1.37257	0.584384	G1
Gorai.004G230800.1	11.0606	0.01	0.01	1.17551	0.917174	0.01	0.590019	0.549029	0.01	G1
Gorai.013G130500.1	85.3651	408.995	510.09	57.8938	28.6617	29.5407	12.9804	85.9231	337.774	G1
Gorai.003G007600.1	0.850815	5.02015	54.6821	0.587754	0.01	1.59066	0.590019	2.47063	11.6877	G1
Gorai.004G235700.1	91.6044	34.8457	32.036	1.46939	0.01	1.13618	1.47505	3.29418	4.96726	G1
Gorai.004G182200.1	27.7933	8.85909	6.35196	1.46939	12.3819	4.77197	13.8654	10.4316	4.09069	G1
Gorai.004G183800.1	137.548	35.4364	38.3879	20.8653	46.7759	43.4022	43.6614	32.3927	35.9396	G1
Gorai.008G237700.1	106.068	45.1813	5.79962	7.34693	5.04446	4.31749	77.2924	3.29418	2.33754	G1
Gorai.010G068400.1	22.972	25.3961	8.83751	2.93877	11.4647	11.1346	15.9305	9.3335	7.3048	G1
Gorai.010G096900.1	10.777	8.85909	1.10469	0.01	12.6111	1.36342	2.36007	0.823544	0.01	G1
Gorai.009G040300.1	41.6899	20.0806	7.18048	0.881632	6.87881	2.95407	42.4813	9.60801	26.8817	G1
Gorai.005G002000.1	6.23931	4.72485	1.10469	0.881632	7.56669	1.59066	0.885028	1.37257	0.876576	G1
Gorai.007G175600.1	10.777	2.36242	1.38086	2.05714	4.35658	3.63578	3.2451	4.11772	2.04534	G1
Gorai.007G114200.1	11.6278	7.08727	6.35196	0.01	0.01	0.01	0.885028	0.01	2.92192	G1
Gorai.001G054400.1	32.8982	26.5773	6.07579	2.93877	8.71316	5.90815	17.1105	4.66675	1.16877	G1
Gorai.007G092900.1	46.2276	26.282	25.1317	17.6326	37.1456	30.4497	22.1257	15.6473	6.72041	G1
Gorai.011G143100.1	5.3885	3.24833	1.93321	0.01	2.98082	2.4996	0.590019	0.01	0.01	G1
Gorai.002G158800.1	7.37373	6.20136	19.0559	7.05305	4.81517	3.86302	14.1604	8.50995	7.88918	G1
Gorai.001G111100.1	33.4654	31.0068	19.6082	11.4612	10.5475	5.90815	8.26026	7.13738	8.47357	G1
Gorai.003G058100.1	12.7622	27.1679	65.4528	22.3347	19.2607	16.5883	6.4902	15.6473	32.7255	G1
Gorai.004G280500.1	21.554	32.7786	16.2942	5.87754	12.8404	12.2708	8.55527	9.3335	4.96726	G1
Gorai.010G066400.1	7.09013	7.08727	6.62814	1.17551	2.29294	0.908946	0.590019	2.19612	5.55165	G1
Gorai.004G263100.1	53.0341	82.9801	44.4637	55.2489	13.7576	12.9525	18.8806	24.1573	67.7885	G1
Gorai.003G114000.1	1.98524	2.36242	4.14258	0.01	0.01	0.01	1.77006	6.31384	0.01	G1
Gorai.007G012000.1	38.8539	7.67788	8.56134	3.8204	12.8404	0.454473	2.36007	1.37257	3.21411	G1
Gorai.002G205600.1	9.64257	7.38257	8.28517	2.35102	3.89799	2.95407	1.18004	11.8041	8.76576	G1
Gorai.003G106700.1	0.56721	6.20136	2.48555	0.01	0.01	0.908946	0.01	1.37257	7.88918	G1
Gorai.002G193700.1	16.4491	11.5168	6.62814	9.99182	2.75152	1.59066	1.47505	3.01966	1.75315	G1
Gorai.007G022600.1	30.6293	185.155	213.481	22.0408	15.592	17.9517	21.2407	36.5104	57.2696	G1
Gorai.013G008100.1	71.4685	43.7048	29.2743	28.8	71.081	33.8582	12.6854	4.66675	4.67507	G1
Gorai.009G246700.2	80.2602	111.329	41.702	8.22856	41.2728	31.8131	22.4207	10.9806	7.01261	G1
Gorai.004G198000.2	26.6589	6.79197	12.9801	4.70203	9.63033	6.13539	8.26026	3.01966	22.4988	G1
Gorai.006G209700.2	51.8997	41.3424	19.3321	20.8653	44.0244	35.6761	20.9457	14.0002	7.3048	G1
Gorai.001G139000.1	32.0474	31.5974	15.1895	7.34693	20.4071	27.4956	12.0954	11.8041	1.46096	G1
Gorai.004G256100.1	144.071	77.0741	40.5973	12.9306	63.7436	39.5392	59.2969	58.7461	28.6348	G1
Gorai.001G083300.1	19.2851	44.2954	56.063	24.0979	6.42022	2.95407	15.6355	17.2944	34.7708	G1
Gorai.006G134000.1	15.0311	3.54364	0.552345	0.881632	6.64951	2.4996	1.77006	1.37257	0.01	G1
Gorai.003G089100.1	5.10489	3.24833	2.20938	0.01	4.35658	1.59066	0.01	0.549029	0.01	G1
Gorai.004G246100.1	33.749	69.3962	127.039	25.5673	15.592	28.859	17.4055	21.4121	69.8339	G1
Gorai.011G132600.1	59.8407	28.9397	5.24727	9.11019	27.7445	8.63499	21.8307	9.88253	11.1033	G1
Gorai.013G215700.1	0.56721	29.235	8.009	0.01	0.01	0.01	0.01	1.9216	6.42822	G1
Gorai.005G154300.1	10.4934	1.47651	3.31407	1.17551	1.60506	3.18131	0.590019	1.37257	0.584384	G1
Gorai.007G027500.1	3.40326	0.590606	0.01	0.01	0.917174	0.01	0.01	0.549029	0.01	G1
Gorai.006G017000.1	129.04	234.766	168.741	148.996	64.8901	43.1749	59.5919	86.4721	138.499	G1
Gorai.008G251800.1	163.357	186.927	104.117	36.4408	299.228	165.428	57.5268	21.1376	23.6675	G1
Gorai.011G216200.1	24.39	21.8524	6.07579	10.8735	7.1081	5.68091	8.55527	9.3335	19.8691	G1
Gorai.011G133600.1	5.95571	7.08727	3.86641	0.587754	0.917174	1.59066	2.65508	0.01	1.75315	G1
Gorai.010G064300.1	246.736	88.2956	111.021	57.0122	86.2144	32.9493	84.3727	30.1966	18.9925	G1
Gorai.001G193100.1	0.01	8.85909	5.79962	1.17551	0.917174	0.01	0.01	0.549029	4.67507	G1
Gorai.006G100100.1	9.07536	36.6176	172.884	3.52653	7.56669	6.13539	4.13013	10.157	105.773	G1
Gorai.008G032500.1	15.3147	26.8726	52.7489	3.23265	5.50305	2.04513	1.18004	0.01	20.7456	G1
Gorai.002G158500.1	14.4639	69.6915	48.054	19.102	10.3182	22.0419	6.4902	27.1769	58.4384	G1
Gorai.007G214400.1	5.6721	26.282	9.11369	0.01	1.60506	0.68171	0.01	0.549029	0.584384	G1
Gorai.001G170600.1	6.23931	2.36242	1.38086	0.01	3.6687	2.4996	0.590019	0.549029	0.584384	G1
Gorai.011G279300.1	32.331	7.67788	1.65703	2.64489	15.1334	6.13539	3.2451	0.549029	0.01	G1
Gorai.008G290600.1	6.80652	11.2215	25.4079	0.01	0.01	0.01	0.01	3.8432	17.2393	G1
Gorai.011G139700.1	41.9736	10.9262	18.2274	14.4	15.3627	16.5883	5.31017	6.58835	24.2519	G1
Gorai.008G205300.3	9.35897	31.8927	18.2274	6.17142	7.79598	6.13539	4.72015	7.4119	7.3048	G1
Gorai.009G419400.1	488.084	453.585	527.765	50.8408	119.691	49.992	105.613	74.9425	85.32	G1
Gorai.005G194900.1	27.5097	25.9867	11.5992	9.99182	5.73234	2.04513	31.566	5.21578	2.04534	G1
Gorai.004G049700.1	533.745	743.868	502.634	35.853	325.368	261.322	184.971	110.355	191.094	G1
Gorai.010G102700.1	35.167	24.8054	6.90431	2.35102	24.3051	9.3167	12.0954	2.19612	2.33754	G1
Gorai.004G013200.1	12.195	28.0538	6.07579	3.23265	23.6172	9.3167	2.95009	0.01	4.38288	G1
Gorai.006G142900.1	51.0489	89.4768	16.5703	5.58367	29.3496	17.0427	25.6658	6.86287	2.92192	G1
Gorai.006G097500.1	10.777	18.3088	13.2563	12.6367	3.6687	1.36342	11.5054	9.05898	7.01261	G1
Gorai.006G068300.1	52.1833	65.8526	28.4457	21.1592	45.6294	33.8582	25.9608	15.0983	28.0504	G1
Gorai.001G018900.1	65.7964	53.7451	64.6243	24.9796	16.9677	11.5891	44.8414	39.5301	29.2192	G1
Gorai.006G174800.1	16.1655	13.2886	19.8844	6.75918	9.63033	5.45368	12.9804	12.0786	5.25945	G1
Gorai.009G400800.1	15.3147	12.4027	20.1606	4.40816	11.2354	2.4996	3.83512	5.49029	12.2721	G1
Gorai.008G247300.1	47.0784	47.2485	11.3231	0.881632	25.2223	8.40775	23.0107	5.21578	2.33754	G1
Gorai.006G178800.1	186.612	58.7653	28.9981	28.5061	55.2598	55.4457	13.8654	22.2357	47.3351	G1
Gorai.004G277400.1	75.1553	40.7518	58.2724	82.8734	45.4001	15.2248	69.9172	34.3143	15.7784	G1
Gorai.009G179700.1	1.41803	15.6511	119.306	0.01	0.01	0.454473	0.01	7.13738	16.9471	G1
Gorai.011G227100.1	22.1212	32.7786	8.56134	0.01	2.29294	2.4996	0.01	1.9216	0.01	G1
Gorai.005G226900.1	32.0474	17.1276	20.4367	3.8204	12.8404	4.54473	24.7808	11.5296	9.35014	G1
Gorai.006G095000.1	1.98524	18.3088	1.65703	0.01	7.79598	2.72684	0.01	0.01	0.01	G1
Gorai.013G230400.1	36.8687	25.9867	9.9422	7.64081	14.6748	7.49881	11.2104	6.58835	5.55165	G1
Gorai.009G150100.2	29.2113	13.2886	17.1227	12.049	14.6748	4.54473	9.4403	8.23544	18.7003	G1
Gorai.009G119400.1	20.7032	40.7518	17.1227	15.5755	7.56669	3.86302	27.1409	12.9022	17.8237	G1
Gorai.013G229400.1	6.52292	2.95303	10.2184	10.5796	5.50305	4.09026	4.13013	6.58835	3.5063	G1
Gorai.003G075800.1	58.7063	60.5371	23.4746	16.1632	32.789	24.7688	12.0954	9.3335	10.5189	G1
Gorai.012G097500.1	9.07536	7.38257	8.83751	2.05714	6.87881	2.95407	2.36007	3.56869	2.04534	G1
Gorai.003G101400.1	12.7622	10.3356	1.93321	0.881632	3.89799	0.454473	2.36007	1.09806	0.584384	G1
Gorai.007G194700.1	311.682	294.712	164.599	69.6489	105.246	118.845	57.5268	43.6478	65.1588	G1
Gorai.012G129600.1	1.70163	10.6309	27.3411	1.17551	0.917174	6.8171	0.01	1.9216	6.42822	G1
Gorai.006G267400.1	345.431	693.962	316.77	54.6612	127.946	121.799	161.96	33.2163	54.6399	G1
Gorai.009G334300.1	3.97047	14.1745	3.86641	2.64489	1.60506	1.36342	1.77006	1.9216	5.84384	G1
Gorai.009G288400.1	7.09013	3.54364	1.65703	0.01	2.06364	3.40855	1.77006	1.64709	1.16877	G1
Gorai.005G195600.1	156.55	219.115	151.342	10.2857	93.0932	74.0791	18.8806	20.3141	16.9471	G1
Gorai.013G187900.1	28.6441	19.1947	6.07579	3.52653	7.1081	6.13539	7.08022	16.4709	7.88918	G1
Gorai.013G256300.1	14.7475	19.49	17.675	10.8735	13.9869	5.45368	12.0954	2.19612	3.21411	G1
Gorai.009G239700.1	13.613	6.49666	8.83751	2.05714	12.1526	13.6342	0.885028	1.37257	4.67507	G1
Gorai.006G229300.1	222.346	39.2753	24.8555	17.6326	6.87881	2.04513	26.8458	40.9027	27.1738	G1
Gorai.001G160400.1	0.01	3.83894	23.7508	1.17551	0.458587	1.36342	2.95009	4.94126	6.42822	G1
Gorai.005G219000.1	38.2867	10.6309	14.361	2.64489	1.83435	0.01	12.0954	12.3532	0.876576	G1
Gorai.005G185000.1	53.6014	41.0471	22.6461	9.69795	19.0314	8.40775	28.3209	8.78447	30.388	G1
Gorai.011G159000.1	42.2572	15.0604	46.3969	13.8122	14.6748	6.8171	38.0562	24.4318	18.1159	G1
Gorai.007G274000.1	34.0326	35.141	17.1227	3.23265	14.9041	8.18051	29.5009	5.49029	9.35014	G1
Gorai.009G029700.1	182.642	159.168	294.676	41.4367	141.245	185.879	65.197	62.8639	267.648	G1
Gorai.009G266900.1	18.1507	12.698	14.0848	8.81632	8.25457	8.63499	5.31017	5.21578	8.18137	G1
Gorai.004G162400.1	564.941	253.665	223.976	207.477	211.409	157.02	105.908	100.198	74.5089	G1
Gorai.011G088100.1	2.26884	6.49666	9.38986	3.8204	1.37576	0.68171	1.18004	0.01	2.92192	G1
Gorai.007G067600.1	0.56721	6.49666	0.828517	0.01	1.37576	3.86302	0.01	0.01	0.01	G1
Gorai.007G119800.1	11.0606	12.9933	4.14258	13.8122	5.50305	4.09026	12.0954	2.74515	6.42822	G1
Gorai.010G048500.1	19.0015	16.2417	5.24727	9.99182	4.81517	2.04513	3.2451	6.31384	5.25945	G1
Gorai.008G046000.1	6.23931	3.83894	1.65703	0.881632	4.12728	3.18131	0.590019	1.9216	4.38288	G1
Gorai.006G053100.1	13.0458	0.885909	0.828517	4.40816	2.75152	3.86302	0.885028	1.37257	0.876576	G1
Gorai.009G195800.2	17.2999	0.590606	0.828517	0.01	0.458587	0.454473	0.01	0.823544	0.01	G1
Gorai.003G180400.1	1.70163	0.01	3.31407	1.17551	0.01	0.01	0.01	0.01	0.01	G1
Gorai.003G138100.1	27.7933	440.297	220.938	26.7428	8.71316	8.63499	24.1908	100.198	616.525	G1
Gorai.010G093200.1	82.2455	100.994	27.6172	4.40816	60.0749	39.0847	23.3057	3.8432	3.5063	G1
Gorai.007G045500.1	6.52292	62.8995	54.6821	0.01	4.12728	5.22644	1.47505	1.37257	15.4862	G1
Gorai.007G252600.1	0.01	11.8121	13.5324	1.76326	0.917174	0.454473	1.47505	4.66675	11.1033	G1
Gorai.011G291600.1	34.3162	34.5504	16.2942	20.8653	7.33739	4.9992	15.3405	11.5296	25.4207	G1
Gorai.001G072700.1	29.7785	67.6244	28.4457	3.8204	13.299	14.5431	10.0303	7.4119	10.2267	G1
Gorai.001G208300.1	33.4654	29.8256	9.38986	1.17551	17.8849	10.9074	16.5205	5.76481	0.01	G1
Gorai.006G073400.1	12.195	18.3088	12.7039	2.05714	7.33739	3.63578	7.96525	5.76481	17.8237	G1
Gorai.009G018000.1	17.8671	18.3088	9.38986	3.52653	2.52223	2.95407	8.26026	7.4119	7.01261	G1
Gorai.009G025300.1	7.65734	1.47651	0.552345	0.01	4.12728	2.27237	0.590019	2.19612	1.16877	G1
Gorai.009G262000.1	23.5392	6.49666	4.69493	0.01	0.01	0.454473	10.0303	0.823544	0.876576	G1
Gorai.009G349700.1	27.7933	14.7651	6.07579	6.4653	10.7768	2.04513	9.14529	7.96092	4.67507	G1
Gorai.007G351800.2	25.2409	19.1947	40.3212	2.93877	17.8849	11.8163	12.6854	3.8432	11.3955	G1
Gorai.005G134600.1	5.10489	5.61076	1.38086	0.881632	1.14647	0.454473	0.01	0.01	4.09069	G1
Gorai.008G004700.1	7.94094	3.83894	0.552345	1.46939	5.04446	0.908946	1.77006	1.09806	0.01	G1
Gorai.007G065100.1	0.01	1.47651	6.90431	1.17551	0.01	0.01	0.01	0.01	0.01	G1
Gorai.001G188400.1	0.01	11.2215	9.38986	0.01	0.01	0.68171	0.01	0.01	8.18137	G1
Gorai.008G167700.1	0.56721	4.42954	18.2274	3.52653	1.83435	3.63578	0.01	0.01	7.3048	G1
Gorai.008G195500.1	2.55245	28.3491	11.5992	1.46939	8.02528	5.22644	0.01	2.47063	9.93453	G1
Gorai.009G184900.1	83.6635	128.161	90.0322	35.853	23.8465	26.8139	51.6266	29.9221	46.7507	G1
Gorai.007G202000.1	36.5851	28.0538	19.0559	16.4571	25.6809	29.768	7.08022	6.58835	4.38288	G1
Gorai.008G071900.1	6.23931	21.8524	2.48555	0.587754	2.52223	7.04433	8.26026	4.39223	10.8111	G1
Gorai.011G146800.1	10.2098	23.9195	6.35196	0.881632	0.458587	0.01	1.18004	2.19612	1.46096	G1
Gorai.005G145100.2	26.3753	19.7853	22.0938	4.99591	12.6111	9.08946	15.0455	9.88253	8.76576	G1
Gorai.012G062300.1	81.3947	61.1277	24.5793	7.34693	14.4455	9.99841	12.3904	4.66675	2.04534	G1
Gorai.010G150000.1	16.4491	2.95303	1.65703	0.587754	2.52223	0.68171	3.54011	3.56869	1.75315	G1
Gorai.008G233400.1	38.0031	10.9262	5.24727	3.23265	18.3435	8.40775	7.96525	4.94126	4.38288	G1
Gorai.003G008200.2	1.98524	4.72485	8.56134	3.23265	2.98082	2.27237	4.13013	2.19612	1.75315	G1
Gorai.007G073900.1	21.554	63.4901	71.8048	0.01	0.458587	0.454473	0.590019	3.01966	37.985	G1
Gorai.002G123400.1	8.22455	1.18121	3.31407	1.46939	2.06364	7.49881	0.01	1.64709	1.75315	G1
Gorai.003G002900.1	10.2098	17.4229	12.1516	1.46939	12.3819	5.22644	6.4902	2.74515	0.01	G1
Gorai.008G103200.1	15.8819	18.8994	2.48555	2.05714	4.81517	2.04513	5.60518	2.47063	0.01	G1
Gorai.004G196400.4	29.4949	48.725	44.4637	5.28979	9.85962	7.49881	27.4359	15.0983	30.0958	G1
Gorai.011G003000.1	23.8228	16.8323	9.38986	4.99591	5.04446	2.72684	14.1604	4.11772	1.46096	G1
Gorai.005G266100.1	41.9736	23.9195	1.93321	1.76326	13.0697	6.58986	10.9153	0.549029	0.876576	G1
Gorai.006G174400.1	15.5983	10.3356	2.48555	2.64489	4.12728	1.36342	3.2451	3.01966	2.04534	G1
Gorai.004G174800.1	104.65	85.0472	14.0848	1.46939	61.4507	26.1322	16.5205	4.11772	5.25945	G1
Gorai.012G149100.1	0.01	1.47651	12.1516	0.01	0.01	0.01	0.01	0.823544	2.04534	G1
Gorai.006G002800.1	26.9425	42.2283	19.0559	6.17142	29.5789	30.2225	7.96525	8.23544	6.13603	G1
Gorai.010G045500.1	0.01	0.01	3.59024	0.01	0.01	0.01	0.01	0.01	0.01	G1
Gorai.002G042800.1	7.37373	9.15439	0.828517	0.01	4.58587	0.01	0.01	5.76481	3.7985	G1
Gorai.002G081000.1	132.16	163.598	140.019	87.5754	31.6425	44.3111	51.0366	48.3146	37.6928	G1
Gorai.008G165100.1	42.2572	15.6511	8.56134	8.81632	9.40104	1.13618	12.0954	3.29418	14.0252	G1
Gorai.004G291400.1	113.442	211.437	146.095	29.3877	26.5981	14.3159	155.175	85.6486	82.6903	G1
Gorai.N003600.1	99.2618	82.3895	30.6551	23.5102	34.394	19.0879	41.5963	14.0002	7.88918	G1
Gorai.006G135300.1	0.01	0.01	9.38986	0.01	0.01	0.01	0.01	0.01	2.62973	G1
Gorai.011G135300.2	50.4817	19.1947	16.5703	2.35102	25.9102	24.7688	10.6203	7.96092	6.72041	G1
Gorai.004G187500.1	31.1966	53.4498	27.0649	10.2857	15.8213	23.4054	31.861	23.0592	11.3955	G1
Gorai.006G178100.1	13.0458	22.7383	14.6371	4.40816	10.7768	13.407	9.4403	9.05898	17.2393	G1
Gorai.013G173400.1	34.5998	21.2618	16.8465	4.40816	37.1456	25.905	10.6203	6.58835	4.67507	G1
Gorai.007G232900.1	103.516	106.014	26.7887	1.76326	23.8465	6.8171	25.3708	1.9216	2.92192	G1
Gorai.010G160600.1	4.53768	1.47651	0.01	0.01	3.4394	0.908946	0.01	0.01	0.01	G1
Gorai.011G292000.1	4.25408	15.0604	14.0848	1.17551	1.14647	0.454473	0.01	2.74515	1.46096	G1
Gorai.010G022200.1	0.56721	13.5839	66.2814	0.01	0.458587	2.95407	0.590019	5.76481	28.6348	G1
Gorai.009G338300.1	2.83605	6.49666	18.5035	2.35102	4.35658	3.40855	8.26026	10.7061	5.84384	G1
Gorai.001G000400.2	10.2098	10.0403	7.18048	0.01	2.29294	2.27237	3.83512	1.9216	0.584384	G1
Gorai.008G240400.1	35.7342	51.3827	25.1317	7.64081	20.8657	22.2692	35.1061	13.1767	17.8237	G1
Gorai.010G122100.1	38.2867	19.7853	9.38986	6.17142	20.8657	15.4521	17.1105	5.21578	2.33754	G1
Gorai.002G130600.1	13.3294	39.5706	14.9133	3.23265	11.2354	4.31749	4.13013	2.19612	0.584384	G1
Gorai.010G079100.1	17.5835	47.5438	3.0379	7.64081	8.48386	7.04433	20.3556	10.4316	10.2267	G1
Gorai.001G102900.1	48.4965	29.235	39.7688	28.8	18.5728	17.0427	18.5856	10.7061	9.64233	G1
Gorai.003G184200.1	15.5983	10.0403	2.20938	3.23265	9.17174	4.09026	2.06506	1.9216	1.75315	G1
Gorai.005G231300.1	10.4934	16.8323	20.7129	0.01	1.60506	1.36342	11.5054	2.74515	4.38288	G1
Gorai.004G049900.3	13.0458	16.8323	4.9711	7.64081	5.27375	1.13618	6.4902	6.31384	3.7985	G1
Gorai.011G037400.1	15.8819	22.7383	12.7039	0.01	11.9233	2.72684	10.0303	1.09806	4.38288	G1
Gorai.013G150100.5	18.1507	38.3894	8.83751	12.049	7.79598	4.54473	30.0909	17.0199	16.6549	G1
Gorai.007G160300.1	377.762	269.316	313.732	23.5102	82.775	41.1298	56.9368	39.8046	94.0858	G1
Gorai.012G073600.1	13.0458	17.7182	140.296	19.102	23.3879	37.494	12.9804	9.3335	24.5441	G1
Gorai.006G109100.1	14.7475	46.9532	35.6262	4.99591	18.1142	32.7221	3.2451	10.7061	45.8741	G1
Gorai.008G160400.1	12.4786	1.77182	0.552345	0.587754	1.37576	1.59066	5.01516	3.8432	0.01	G1
Gorai.001G103000.1	62.6767	127.866	59.377	2.05714	21.7829	6.8171	18.2906	6.31384	9.35014	G1
Gorai.009G217300.1	15.3147	8.56379	4.41876	1.17551	11.4647	4.09026	1.77006	1.64709	0.01	G1
Gorai.002G092600.1	13.0458	0.01	0.01	0.881632	0.01	0.01	0.01	0.01	0.01	G1
Gorai.002G191500.2	4.82129	2.06712	1.38086	0.01	1.37576	0.908946	0.590019	0.01	0.01	G1
Gorai.009G270500.1	2.55245	4.42954	0.552345	0.01	0.01	0.454473	2.36007	0.01	1.46096	G1
Gorai.009G302200.1	84.7979	69.1009	107.431	22.3347	18.5728	6.13539	41.8913	18.667	31.5567	G1
Gorai.005G022400.1	7.37373	32.7786	8.28517	0.01	4.81517	11.1346	1.18004	0.549029	0.876576	G1
Gorai.002G085300.1	60.9751	19.49	7.45665	1.17551	6.42022	7.95328	4.13013	1.09806	1.16877	G1
Gorai.005G238900.1	25.5245	6.20136	6.62814	0.881632	3.4394	2.4996	11.2104	4.39223	2.04534	G1
Gorai.009G024300.2	80.8274	117.531	47.2255	9.11019	61.2214	47.7197	38.3512	18.118	21.33	G1
Gorai.001G158300.1	32.8982	38.98	16.5703	2.05714	8.48386	3.18131	54.5767	7.68641	7.3048	G1
Gorai.013G142800.1	41.4063	120.188	104.117	39.0857	41.9607	32.7221	21.5357	26.0789	89.9951	G1
Gorai.007G004300.1	14.7475	14.1745	4.9711	0.881632	7.33739	4.31749	5.31017	2.19612	1.16877	G1
Gorai.012G111500.1	35.7342	108.671	168.741	16.751	19.9485	20.6785	10.0303	8.78447	127.98	G1
Gorai.004G158100.1	60.9751	34.5504	46.6731	87.8693	23.8465	15.4521	21.5357	29.6476	22.4988	G1
Gorai.008G069900.2	31.4802	57.8794	21.2653	3.23265	8.71316	1.59066	20.6506	4.11772	14.6096	G1
Gorai.005G140100.1	85.3651	77.96	108.536	49.0775	40.585	47.038	21.5357	31.2947	44.4132	G1
Gorai.013G048500.1	1.41803	22.1477	10.7707	0.881632	0.458587	0.01	0.01	5.21578	17.8237	G1
Gorai.011G129000.1	0.850815	6.20136	9.9422	0.01	0.458587	0.454473	0.01	0.01	3.5063	G1
Gorai.005G253000.1	31.7638	62.0136	49.1587	14.9877	17.4263	14.3159	33.9261	21.4121	75.9699	G1
Gorai.008G147200.1	1.70163	15.6511	14.9133	0.881632	0.917174	1.13618	0.885028	2.19612	2.04534	G1
Gorai.001G076000.1	20.136	20.3759	2.48555	8.22856	9.40104	5.90815	17.1105	8.50995	4.09069	G1
Gorai.013G038900.1	84.2307	39.2753	23.7508	5.87754	35.3112	11.5891	26.5508	13.4512	12.2721	G1
Gorai.008G272000.1	0.01	0.01	3.86641	1.76326	0.01	0.01	0.01	2.47063	0.01	G1
Gorai.009G446700.1	6.52292	2.95303	2.20938	0.881632	4.58587	4.09026	0.01	0.01	1.46096	G1
Gorai.001G226100.1	3.40326	3.83894	35.0739	9.40407	3.4394	3.86302	4.72015	9.05898	6.13603	G1
Gorai.009G165100.1	22.1212	26.282	19.3321	2.35102	4.35658	3.86302	4.42514	1.64709	2.04534	G1
Gorai.012G145300.1	0.01	10.9262	73.1857	0.587754	0.01	0.01	0.01	0.549029	26.5895	G1
Gorai.004G274200.1	7.65734	11.8121	1.65703	1.46939	2.98082	0.68171	7.37523	2.47063	0.01	G1
Gorai.011G245100.1	5.10489	0.01	0.828517	0.01	0.01	0.01	0.01	0.01	0.01	G1
Gorai.004G090200.1	76.0062	86.2285	183.102	7.64081	36.2284	9.08946	24.7808	20.0396	19.8691	G1
Gorai.002G253500.1	39.1375	23.9195	6.90431	0.587754	9.40104	4.31749	16.8155	5.21578	5.25945	G1
Gorai.005G142600.1	20.9868	5.90606	6.62814	7.64081	5.73234	7.04433	3.2451	2.74515	9.05795	G1
Gorai.009G045100.1	30.3457	10.3356	8.83751	1.46939	9.40104	7.72604	0.590019	3.56869	5.84384	G1
Gorai.008G014000.1	21.2704	39.5706	9.66603	1.17551	9.85962	3.63578	10.0303	3.01966	0.584384	G1
Gorai.011G123800.1	53.885	71.7586	32.3122	13.8122	51.5911	40.9026	21.8307	31.5692	94.9624	G1
Gorai.012G076900.1	15.8819	44.886	34.7977	24.9796	9.63033	12.7252	6.78521	21.9612	28.0504	G1
Gorai.009G159100.1	44.2424	25.6914	13.5324	1.76326	3.6687	1.13618	8.55527	6.58835	6.42822	G1
Gorai.001G266600.1	60.9751	154.443	121.24	37.0285	77.2719	48.6286	30.681	31.2947	47.0429	G1
Gorai.004G132500.2	30.6293	61.423	65.729	6.17142	9.17174	5.90815	4.13013	2.74515	33.6021	G1
Gorai.008G065300.1	5.3885	0.590606	0.01	0.01	4.12728	0.01	0.01	0.01	0.01	G1
Gorai.012G186500.1	125.637	21.5571	29.5504	0.881632	0.01	0.01	4.13013	0.549029	4.09069	G1
Gorai.004G177700.1	786.72	106.014	77.3282	25.2734	185.728	63.1718	46.6115	51.0597	7.01261	G1
Gorai.012G002000.1	12.7622	10.9262	5.52345	1.17551	11.2354	4.09026	3.54011	2.19612	0.01	G1
Gorai.008G182100.1	7.65734	13.2886	10.2184	4.99591	6.19093	3.63578	6.4902	3.29418	3.21411	G1
Gorai.009G170300.1	8.22455	10.6309	23.4746	6.4653	10.5475	9.08946	2.65508	7.68641	8.76576	G1
Gorai.003G132300.1	19.8524	31.5974	27.8934	6.4653	20.6364	9.54393	26.5508	5.49029	4.38288	G1
Gorai.007G180100.1	8.22455	21.2618	10.2184	1.17551	8.71316	8.86222	2.65508	0.01	4.67507	G1
Gorai.006G235400.1	58.4226	85.6379	27.6172	7.34693	21.3243	9.08946	41.8913	12.9022	4.96726	G1
Gorai.012G078100.1	1.41803	15.6511	6.62814	2.64489	6.42022	4.31749	5.60518	3.8432	5.84384	G1
Gorai.006G159400.1	193.702	274.927	110.193	123.135	63.9729	36.8123	88.7978	57.3736	84.1513	G1
Gorai.005G192400.1	13.0458	1.18121	3.31407	2.64489	3.21011	1.59066	0.590019	3.56869	1.16877	G1
Gorai.005G041400.1	15.3147	17.4229	3.31407	0.01	5.27375	4.54473	15.0455	2.74515	2.33754	G1
Gorai.006G028400.1	11.0606	10.3356	16.018	0.01	9.63033	9.08946	0.590019	0.549029	1.75315	G1
Gorai.012G025200.1	61.5423	108.967	135.324	84.3428	51.3618	73.1702	30.0909	24.7063	75.0933	G1
Gorai.009G244100.1	18.4343	17.4229	11.8754	9.40407	2.06364	0.908946	27.4359	5.21578	9.35014	G1
Gorai.011G239400.1	110.89	160.349	37.0071	8.52244	79.5649	30.2225	52.2166	17.5689	15.194	G1
Gorai.007G210600.1	41.1227	26.8726	20.9891	6.17142	34.394	28.6318	7.08022	11.5296	7.59699	G1
Gorai.010G098800.2	7.37373	5.90606	20.4367	11.1673	5.50305	4.54473	7.96525	7.96092	7.88918	G1
Gorai.001G183600.1	359.044	25.3961	48.8825	80.5223	20.6364	22.2692	11.5054	19.4905	20.4534	G1
Gorai.009G269100.1	46.5112	69.9868	25.684	10.2857	24.7637	26.5867	9.14529	12.3532	8.18137	G1
Gorai.003G037300.1	23.2556	43.4095	33.9692	3.23265	10.5475	5.68091	34.8111	14.8238	14.6096	G1
Gorai.013G184800.1	0.01	10.9262	37.2833	0.587754	12.1526	12.0435	0.885028	3.01966	0.01	G1
Gorai.013G184700.1	0.56721	52.8592	217.9	1.17551	24.7637	29.5407	1.77006	20.8631	0.01	G1
Gorai.009G156500.1	22.6884	7.38257	8.009	8.81632	6.19093	2.27237	5.60518	3.29418	8.18137	G1
Gorai.009G219600.1	28.6441	9.745	9.9422	1.76326	7.33739	1.13618	0.885028	0.823544	2.62973	G1
Gorai.006G017600.1	1.70163	4.13424	1.93321	0.01	0.01	0.68171	0.590019	0.01	0.01	G1
Gorai.011G165200.1	8.79176	23.3289	74.5665	1.46939	1.83435	3.18131	0.01	5.76481	27.7582	G1
Gorai.009G016900.1	27.7933	80.6177	69.8716	13.5184	12.6111	10.9074	25.3708	9.60801	59.8993	G1
Gorai.009G140700.2	53.6014	51.678	24.5793	15.2816	22.2415	10.4529	30.976	17.8435	31.2645	G1
Gorai.001G110100.1	38.8539	28.0538	20.4367	18.2204	25.9102	34.0855	8.55527	14.0002	30.6802	G1
Gorai.002G191000.1	119.398	71.168	20.9891	25.8612	81.3992	34.9944	41.3013	11.2551	13.1486	G1
Gorai.006G233600.1	20.136	60.5371	138.086	27.0367	21.7829	26.3594	2.06506	14.2748	62.2369	G1
Gorai.002G233800.1	13.0458	27.1679	11.8754	16.1632	11.0061	5.68091	15.6355	12.3532	19.5769	G1
Gorai.004G015300.1	23.5392	21.2618	6.07579	2.35102	17.197	10.4529	10.3253	4.39223	2.62973	G1
Gorai.013G017800.1	2.55245	17.7182	17.9512	1.17551	1.37576	4.54473	1.77006	4.94126	23.6675	G1
Gorai.008G235900.1	19.5688	7.67788	9.66603	3.23265	6.42022	1.36342	14.4555	6.58835	3.21411	G1
Gorai.007G162300.1	5.3885	12.4027	14.361	2.05714	2.29294	4.9992	0.885028	1.9216	4.96726	G1
Gorai.N026500.1	336.072	77.3694	72.081	0.01	0.01	0.01	1.18004	0.01	34.4786	G1
Gorai.007G046000.1	31.1966	18.8994	5.24727	0.01	3.21011	0.68171	12.3904	0.549029	4.96726	G1
Gorai.010G092900.1	18.7179	54.631	86.4419	8.52244	5.04446	15.9066	0.01	17.5689	39.4459	G1
Gorai.002G225000.1	23.5392	13.5839	6.62814	11.4612	12.3819	9.08946	5.01516	7.13738	12.8564	G1
Gorai.007G220800.1	19.8524	14.7651	6.07579	6.4653	7.79598	3.86302	3.83512	4.94126	11.9799	G1
Gorai.002G199100.1	0.01	3.54364	8.28517	0.01	0.01	0.01	0.01	0.01	4.09069	G1
Gorai.009G418800.1	32.8982	56.9935	82.8517	10.5796	22.7001	15.2248	18.5856	9.3335	38.8615	G1
Gorai.004G047600.1	113.158	55.2216	38.6641	10.8735	18.3435	4.54473	84.6677	13.7257	12.2721	G1
Gorai.007G068900.1	23.8228	14.7651	2.48555	1.76326	6.87881	2.72684	8.85028	0.823544	0.876576	G1
Gorai.006G271700.1	4.25408	6.20136	1.10469	0.01	1.37576	3.18131	1.77006	0.01	1.75315	G1
Gorai.N003200.1	2.83605	26.282	12.4278	0.587754	2.75152	2.95407	0.885028	0.01	2.33754	G1
Gorai.007G366800.1	62.3931	111.92	73.1857	35.853	13.0697	4.31749	105.613	46.1185	42.9522	G1
Gorai.002G163800.1	58.4226	53.1545	37.2833	16.1632	13.0697	7.95328	52.8067	13.1767	13.733	G1
Gorai.N004000.1	15.8819	3.83894	10.7707	0.01	0.01	0.01	0.01	0.549029	0.876576	G1
Gorai.010G078200.1	137.832	72.0539	11.8754	1.46939	6.64951	2.72684	175.236	31.0202	126.811	G1
Gorai.001G035100.1	158.819	156.511	121.516	64.0652	71.7689	46.8107	46.3165	46.942	68.6651	G1
Gorai.009G013200.1	1.98524	7.97318	0.552345	1.46939	0.458587	0.01	2.65508	0.01	1.16877	G1
Gorai.005G236000.1	1.70163	9.15439	4.14258	0.01	1.60506	1.36342	1.18004	1.64709	2.33754	G1
Gorai.002G191900.1	1.70163	11.8121	70.9763	2.35102	1.83435	9.77117	1.47505	10.7061	24.8363	G1
Gorai.010G127100.1	15.8819	106.014	112.954	4.11428	2.29294	3.40855	0.01	6.58835	101.098	G1
Gorai.006G185700.1	9.35897	12.698	7.73282	2.64489	4.35658	1.81789	5.90019	3.29418	6.72041	G1
Gorai.006G131800.1	11.3442	7.97318	9.66603	2.93877	14.4455	11.8163	1.77006	6.86287	13.1486	G1
Gorai.010G251300.1	9.07536	22.1477	12.7039	0.881632	8.02528	5.22644	4.13013	1.37257	3.7985	G1
Gorai.009G065200.1	0.850815	7.38257	8.56134	0.01	0.917174	0.01	0.01	0.823544	3.7985	G1
Gorai.002G202300.1	9.64257	0.885909	0.01	0.587754	1.14647	0.01	1.47505	0.549029	0.01	G1
Gorai.011G193900.1	22.4048	14.4698	11.5992	1.17551	3.6687	1.81789	8.55527	8.78447	2.62973	G1
Gorai.012G148200.1	9.92618	10.0403	17.9512	14.6939	6.42022	4.09026	19.1756	6.86287	8.47357	G1
Gorai.001G096100.1	130.175	134.068	179.788	141.943	58.6992	40.2209	127.739	66.4325	127.688	G1
Gorai.012G000400.1	42.5408	18.0135	13.5324	3.23265	30.0375	13.407	7.67024	0.01	5.84384	G1
Gorai.002G144400.1	7.94094	22.7383	31.4836	0.01	0.458587	0.908946	0.590019	2.19612	17.5315	G1
Gorai.007G086900.1	3.11966	2.95303	2.76172	0.01	0.01	0.01	0.01	0.01	2.62973	G1
Gorai.011G133900.2	10.2098	7.08727	2.76172	2.93877	2.29294	2.04513	3.54011	0.549029	3.21411	G1
Gorai.009G323300.1	66.9308	192.833	251.593	18.2204	25.9102	16.5883	56.6418	45.8439	66.912	G1
Gorai.011G021900.2	10.4934	3.83894	3.31407	1.46939	8.71316	4.9992	2.06506	3.01966	0.876576	G1
Gorai.011G064300.1	172.148	167.437	98.3173	22.3347	91.2588	39.3119	27.4359	41.7262	35.3552	G1
Gorai.012G081500.1	96.9929	53.4498	47.7778	1.76326	2.52223	1.36342	0.885028	2.74515	27.7582	G1
Gorai.009G172600.1	45.6604	76.7788	145.543	32.6204	14.2162	15.9066	52.2166	43.0988	54.3477	G1
Gorai.006G205200.1	2.83605	5.02015	7.45665	2.93877	0.01	0.01	4.72015	0.823544	7.88918	G1
Gorai.002G182000.2	0.850815	11.2215	6.62814	0.881632	0.458587	1.36342	0.01	3.29418	4.96726	G1
Gorai.009G038100.1	46.7948	28.9397	30.6551	10.8735	33.2476	14.9976	43.6614	8.50995	12.2721	G1
Gorai.010G202800.1	10.2098	11.2215	10.2184	1.17551	0.01	0.01	0.01	4.66675	7.59699	G1
Gorai.013G081400.1	33.4654	18.0135	10.4945	0.587754	9.17174	4.09026	12.3904	1.37257	1.46096	G1
Gorai.006G029700.1	9.92618	22.443	4.41876	3.52653	8.02528	2.95407	17.7006	6.58835	7.88918	G1
Gorai.006G138900.1	2.83605	165.665	204.92	0.01	0.01	0.01	0.01	32.1182	135.577	G1
Gorai.012G149000.1	0.850815	10.0403	9.11369	0.01	0.01	0.01	0.01	0.01	2.62973	G1
Gorai.009G141800.1	3.40326	16.8323	14.9133	0.01	0.917174	1.59066	0.590019	1.9216	23.9597	G1
Gorai.009G182800.1	28.9277	23.9195	65.1767	14.1061	7.79598	6.58986	7.96525	26.3534	16.3627	G1
Gorai.009G396400.1	141.803	47.8391	230.88	74.0571	85.9851	67.7165	82.3076	51.3342	82.3981	G1
Gorai.004G192200.1	93.8733	139.678	75.9474	85.5183	31.4132	37.2668	38.6462	48.8636	69.5417	G1
Gorai.006G256600.1	32.8982	40.1612	48.6063	28.5061	21.095	15.6793	55.4617	11.8041	22.791	G1
Gorai.005G162100.1	35.7342	50.4968	41.9782	13.2245	24.0758	33.1765	10.9153	23.3337	50.8414	G1
Gorai.003G075000.1	27.2261	59.0606	13.5324	3.8204	18.8021	16.361	12.0954	3.56869	3.21411	G1
Gorai.009G327000.1	0.01	8.26848	17.675	0.01	0.458587	0.454473	0.590019	1.37257	30.9723	G1
Gorai.013G170300.1	7.65734	1.47651	0.01	0.01	2.52223	0.454473	0.885028	4.39223	1.16877	G1
Gorai.005G165100.3	3.40326	0.885909	0.828517	0.01	2.52223	0.01	0.01	0.549029	0.01	G1
Gorai.005G178700.1	236.527	82.0942	58.8247	53.7795	29.5789	36.8123	12.9804	50.2362	79.184	G1
Gorai.011G207500.1	113.726	42.2283	184.207	66.4162	36.9163	18.1789	161.075	49.1381	29.5114	G1
Gorai.010G247900.3	26.9425	14.4698	18.2274	2.93877	19.0314	11.3618	3.83512	3.56869	2.62973	G1
Gorai.001G067000.1	8.79176	21.5571	3.31407	1.17551	4.35658	1.36342	2.06506	0.01	0.01	G1
Gorai.005G165400.1	9.07536	3.83894	2.20938	0.01	0.01	0.68171	4.72015	0.01	0.876576	G1
Gorai.004G143300.1	177.253	159.464	191.111	75.5264	96.5326	60.2177	32.746	31.5692	105.189	G1
Gorai.005G053300.1	189.165	216.162	128.972	129.894	98.8255	76.8059	28.0259	40.0791	123.597	G1
Gorai.004G275200.1	383.15	104.537	211.272	167.804	80.0235	30.2225	151.045	61.2168	71.0026	G1
Gorai.004G068000.1	235.392	298.551	329.474	174.857	96.5326	91.5763	268.163	191.337	155.154	G1
Gorai.001G181300.1	12.7622	4.42954	2.48555	0.881632	1.83435	0.01	1.47505	0.823544	0.01	G1
Gorai.009G240900.1	0.01	5.02015	33.693	0.01	0.01	0.01	0.01	0.01	12.2721	G1
Gorai.009G103900.1	12.7622	22.1477	6.62814	1.17551	8.71316	4.77197	3.54011	0.01	0.876576	G1
Gorai.011G073900.1	25.5245	17.1276	16.018	6.4653	8.25457	1.59066	13.5704	7.13738	8.18137	G1
Gorai.011G268000.1	0.850815	6.49666	4.41876	1.46939	1.14647	0.908946	0.01	0.01	3.7985	G1
Gorai.013G145600.1	126.204	83.5707	270.097	93.4529	89.8831	56.5819	87.3227	54.0794	97.2999	G1
Gorai.005G016400.1	30.913	30.4162	32.036	12.6367	39.4385	15.9066	34.2211	20.0396	10.5189	G1
Gorai.003G101600.1	149.743	104.242	129.525	20.5714	41.0436	17.4972	60.7719	23.8828	21.33	G1
Gorai.004G037900.2	130.742	180.725	65.4528	14.1061	42.4193	42.4932	122.724	43.3733	30.388	G1
Gorai.002G056400.1	51.6161	81.2083	49.711	46.7265	21.7829	17.4972	29.7959	31.2947	62.2369	G1
Gorai.013G009800.1	14.7475	7.97318	18.7797	3.8204	0.687881	0.01	12.3904	3.8432	6.72041	G1
Gorai.007G018600.1	60.1243	31.5974	23.7508	18.5143	28.891	19.3151	27.4359	10.9806	5.84384	G1
Gorai.009G184500.1	6.23931	6.49666	1.38086	0.881632	1.37576	1.36342	1.47505	0.823544	1.75315	G1
Gorai.002G068500.1	41.6899	10.3356	7.73282	4.11428	14.2162	6.36262	10.0303	4.94126	5.25945	G1
Gorai.007G198700.2	7.37373	8.85909	2.76172	0.01	2.75152	1.81789	2.65508	1.9216	0.01	G1
Gorai.011G093400.1	59.2735	117.235	104.945	36.7346	20.6364	20.4513	39.2362	37.6085	57.854	G1
Gorai.007G326600.2	163.357	188.108	66.2814	16.751	114.876	76.3515	48.3815	28.5495	34.4786	G1
Gorai.013G234400.1	107.203	50.4968	151.066	37.9102	40.585	35.2217	33.041	23.3337	45.2897	G1
Gorai.007G206800.1	0.850815	5.31545	0.552345	0.587754	0.917174	0.68171	0.01	0.01	0.584384	G1
Gorai.005G002300.1	66.08	88.5909	56.3391	25.5673	30.2668	23.1781	18.2906	12.9022	33.8943	G1
Gorai.013G244000.1	33.1818	58.7653	26.7887	22.0408	3.89799	6.8171	30.386	23.3337	36.2318	G1
Gorai.009G349200.1	31.1966	30.7115	29.5504	6.4653	15.1334	9.54393	31.271	10.9806	10.5189	G1
Gorai.005G089200.1	0.01	1.18121	11.3231	0.01	1.14647	0.68171	0.590019	0.01	2.04534	G1
Gorai.004G074000.1	16.4491	12.1074	21.8176	7.34693	19.7192	12.7252	5.31017	9.05898	20.4534	G1
Gorai.010G132000.1	17.2999	28.6444	16.5703	2.93877	5.96163	3.63578	28.0259	4.39223	7.3048	G1
Gorai.008G011000.1	221.212	303.276	162.942	2.05714	19.7192	5.90815	87.9128	15.6473	18.1159	G1
Gorai.011G030000.1	9.35897	31.3021	75.1189	9.40407	11.2354	11.3618	3.2451	5.76481	18.7003	G1
Gorai.007G262500.1	35.4506	35.7317	23.4746	12.6367	14.2162	7.04433	25.3708	7.68641	18.1159	G1
Gorai.011G125000.1	50.4817	107.786	105.774	22.9224	10.7768	10.2256	11.2104	27.726	57.5618	G1
Gorai.008G120900.1	15.8819	14.1745	1.65703	3.52653	9.85962	4.77197	6.19519	4.94126	1.75315	G1
Gorai.002G218400.1	4.82129	9.15439	3.86641	0.01	2.29294	0.68171	9.4403	1.09806	0.01	G1
Gorai.001G118800.1	49.3473	29.235	6.35196	5.87754	3.21011	0.68171	1.18004	1.37257	1.16877	G1
Gorai.012G160400.1	102.381	37.7988	18.5035	21.1592	66.0366	35.2217	21.8307	11.2551	7.3048	G1
Gorai.007G082500.1	21.2704	53.1545	54.6821	18.5143	13.0697	12.9525	5.01516	6.58835	31.5567	G1
Gorai.006G194700.1	564.658	2116.44	827.965	99.9182	374.895	187.243	978.841	397.497	1846.65	G1
Gorai.001G012800.1	1.41803	8.26848	13.5324	0.01	0.687881	0.68171	1.47505	0.549029	4.96726	G1
Gorai.011G045500.1	716.954	7095.24	8305.33	50.8408	54.1133	55.9002	9.4403	804.602	9847.16	G1
Gorai.011G002000.4	45.6604	53.1545	32.3122	6.75918	52.0496	34.0855	10.9153	5.76481	9.05795	G1
Gorai.013G226700.2	1.41803	13.8792	14.9133	0.587754	0.917174	1.59066	0.885028	3.56869	7.88918	G1
Gorai.011G110300.1	9.35897	22.1477	36.7309	8.52244	11.2354	7.04433	3.54011	13.4512	15.4862	G1
Gorai.005G091200.1	45.3768	69.3962	20.4367	29.3877	4.81517	6.58986	37.7612	30.7456	54.3477	G1
Gorai.003G103200.4	3.11966	15.9464	2.76172	4.99591	2.75152	6.36262	1.77006	7.13738	10.2267	G1
Gorai.005G233400.1	82.5291	38.3894	11.0469	4.40816	20.8657	14.7704	31.271	4.66675	1.75315	G1
Gorai.004G091700.1	63.8111	23.9195	23.4746	22.9224	32.1011	8.86222	8.55527	11.8041	20.7456	G1
Gorai.008G160700.1	19.5688	1.18121	1.65703	4.70203	4.12728	1.81789	2.06506	3.8432	2.92192	G1
Gorai.009G428400.1	0.01	1.18121	4.69493	0.01	0.01	0.01	0.01	0.01	0.01	G1
Gorai.009G141500.1	27.2261	26.5773	19.8844	9.40407	19.7192	20.4513	7.96525	5.49029	8.47357	G1
Gorai.003G028800.1	36.8687	85.3425	156.037	14.4	18.3435	26.1322	17.1105	16.1964	47.3351	G1
Gorai.013G060000.1	85.6487	160.94	68.4907	28.5061	55.7183	29.3135	76.9974	27.726	23.9597	G1
Gorai.010G151200.1	58.4226	43.7048	23.4746	17.6326	17.6556	7.27157	8.26026	11.2551	9.93453	G1
Gorai.011G031000.1	62.3931	119.007	71.5286	21.7469	8.94245	4.54473	37.4662	19.7651	52.5945	G1
Gorai.007G077200.1	6.80652	21.2618	32.036	2.93877	2.29294	1.13618	8.55527	4.39223	10.5189	G1
Gorai.012G123000.1	7.65734	1.77182	7.18048	0.01	0.01	0.68171	0.590019	0.01	1.16877	G1
Gorai.009G183400.1	48.7801	13.2886	14.0848	16.1632	10.0889	14.0887	11.2104	7.96092	13.1486	G1
Gorai.011G009200.1	9.64257	19.1947	40.045	3.8204	20.1778	12.9525	8.85028	3.56869	7.88918	G1
Gorai.010G119800.1	6.23931	16.537	15.7418	6.75918	4.81517	6.58986	1.47505	4.66675	20.7456	G1
Gorai.012G176200.1	691.996	2048.81	5461.86	51.1346	58.2406	25.2233	22.7157	117.767	1256.43	G1
Gorai.005G196000.1	2.55245	6.49666	4.9711	0.01	0.01	0.01	2.06506	0.823544	7.88918	G1
Gorai.010G249300.2	160.237	213.799	149.133	186.318	96.7619	91.3491	48.3815	97.1782	83.8591	G1
Gorai.010G129500.1	2.26884	45.4767	13.2563	1.76326	1.37576	1.36342	1.18004	9.05898	17.2393	G1
Gorai.N013200.1	1.13442	6.49666	6.90431	0.01	0.917174	0.454473	0.01	0.01	0.584384	G1
Gorai.013G072800.1	23.5392	17.1276	11.0469	5.58367	6.42022	1.81789	15.0455	4.66675	11.1033	G1
Gorai.010G088600.1	1.98524	4.42954	0.01	0.587754	0.687881	0.01	0.01	0.01	0.876576	G1
Gorai.004G052500.2	448.663	258.981	256.288	229.518	27.5152	25.6777	136.589	71.3738	291.608	G1
Gorai.005G173900.1	15.8819	67.3291	90.3083	1.46939	0.01	0.454473	1.18004	15.6473	71.8792	G1
Gorai.004G283300.1	234.258	66.7385	88.9275	2.64489	14.6748	2.4996	47.2015	11.8041	7.3048	G1
Gorai.009G029900.2	323.593	193.128	181.998	95.5101	47.2345	13.407	60.7719	26.6279	40.9069	G1
Gorai.009G425200.1	29.2113	93.9063	20.1606	2.35102	7.79598	5.45368	23.0107	1.37257	3.5063	G1
Gorai.001G199600.1	219.227	160.645	101.355	118.139	45.8587	34.7672	52.2166	33.2163	62.2369	G1
Gorai.003G176600.1	8.22455	10.9262	2.76172	0.881632	4.58587	2.4996	5.90019	0.01	0.01	G1
Gorai.007G147900.1	254.677	143.517	107.155	84.3428	83.4629	49.3103	74.6373	25.5299	21.6222	G1
Gorai.009G184400.1	0.56721	66.7385	95.2794	0.01	0.01	0.01	0.01	1.9216	18.1159	G1
Gorai.004G220900.1	28.9277	33.3692	13.2563	1.17551	14.4455	9.77117	11.2104	2.19612	5.25945	G1
Gorai.001G014100.1	22.6884	26.8726	12.9801	0.01	0.687881	1.13618	0.01	0.01	0.584384	G1
Gorai.005G181200.1	0.01	2.95303	0.552345	0.881632	0.01	0.454473	0.01	0.01	0.01	G1
Gorai.006G192100.1	29.2113	18.8994	1.38086	0.01	7.79598	1.59066	5.31017	0.01	0.584384	G1
Gorai.009G445000.1	19.5688	18.0135	9.38986	4.11428	3.21011	0.454473	0.01	0.01	14.0252	G1
Gorai.003G159500.1	1.41803	1.18121	4.41876	0.01	0.687881	0.68171	0.01	0.823544	0.01	G1
Gorai.006G000800.1	17.2999	18.3088	2.20938	1.76326	20.8657	5.68091	5.60518	1.09806	0.876576	G1
Gorai.010G074700.1	3.68687	1.47651	0.01	0.01	0.687881	0.908946	0.01	0.549029	1.75315	G1
Gorai.005G103500.1	7.94094	2.65773	0.01	0.01	1.14647	1.13618	0.01	0.01	0.01	G1
Gorai.009G424200.1	154.565	125.799	242.755	59.3632	101.118	64.9896	44.8414	39.2556	92.6248	G1
Gorai.011G243100.1	14.7475	41.0471	7.18048	3.23265	2.52223	1.36342	4.72015	8.23544	25.1285	G1
Gorai.013G025200.2	24.9572	16.8323	19.8844	0.587754	9.40104	6.58986	2.06506	5.76481	9.35014	G1
Gorai.004G286900.1	2.55245	10.0403	14.0848	0.587754	4.12728	6.58986	0.01	2.19612	3.7985	G1
Gorai.001G053700.1	69.4832	193.719	140.572	7.05305	29.8082	12.0435	54.8717	37.6085	48.7961	G1
Gorai.009G051900.1	37.4359	37.5035	47.2255	30.2694	16.2798	14.7704	19.1756	16.7454	22.791	G1
Gorai.001G229200.2	19.5688	75.0069	52.7489	1.76326	9.63033	5.68091	4.72015	1.37257	8.47357	G1
Gorai.013G054600.1	8.79176	10.9262	4.69493	2.35102	3.6687	4.09026	3.83512	3.29418	3.5063	G1
Gorai.011G172400.1	67.498	42.5236	9.38986	2.35102	19.2607	7.72604	8.55527	1.09806	3.21411	G1
Gorai.010G103100.1	212.42	249.826	578.029	77.8775	143.308	130.888	22.7157	74.668	669.12	G1
Gorai.010G199700.1	9.64257	7.97318	4.41876	0.01	0.687881	0.68171	4.42514	0.01	0.01	G1
Gorai.013G158500.1	134.429	76.7788	19.8844	9.11019	52.9668	20.6785	17.7006	4.11772	2.33754	G1
Gorai.006G112900.1	4.82129	5.02015	0.828517	0.587754	0.687881	0.68171	0.885028	0.823544	0.01	G1
Gorai.009G202400.3	413.78	443.84	92.7939	15.5755	92.6346	31.5859	72.2773	29.6476	32.1411	G1
Gorai.004G143100.1	22.6884	44.2954	47.2255	6.17142	18.1142	12.2708	16.2255	17.8435	38.5693	G1
Gorai.002G234000.1	10.2098	6.49666	18.5035	5.58367	7.79598	3.63578	18.8806	10.157	8.47357	G1
Gorai.013G020000.1	603.228	444.431	451.818	114.612	165.321	92.4853	273.769	114.747	93.7936	G1
Gorai.010G024900.1	3.11966	9.745	9.11369	1.17551	3.89799	4.9992	1.47505	0.823544	6.72041	G1
Gorai.009G218500.1	0.01	5.31545	4.14258	0.01	0.01	0.01	0.01	0.01	2.04534	G1
Gorai.002G015400.1	11.0606	7.08727	1.10469	2.93877	5.50305	4.31749	2.06506	3.01966	3.5063	G1
Gorai.009G258400.1	13.613	25.6914	3.31407	1.17551	9.17174	2.4996	16.5205	1.9216	1.75315	G1
Gorai.011G059800.1	10.777	2.36242	0.552345	0.01	2.98082	0.454473	2.36007	1.37257	0.01	G1
Gorai.011G009500.1	50.7653	24.8054	121.24	27.9183	18.3435	12.2708	67.2621	37.334	40.3225	G1
Gorai.004G038300.1	4.82129	6.20136	0.01	0.01	0.917174	0.01	1.47505	0.01	0.584384	G1
Gorai.013G166500.1	9.92618	33.3692	24.8555	5.28979	4.58587	5.90815	12.0954	8.50995	15.7784	G1
Gorai.005G120100.1	19.5688	12.9933	7.18048	5.58367	8.94245	5.68091	7.08022	11.8041	6.42822	G1
Gorai.004G055400.1	23.2556	25.1007	12.1516	2.35102	28.4324	19.9968	6.78521	0.01	0.876576	G1
Gorai.004G025200.1	20.136	44.886	57.4438	17.3388	10.0889	15.6793	12.3904	15.3728	37.6928	G1
Gorai.009G167700.1	443.275	647.599	722.743	508.114	192.836	259.959	340.146	320.908	302.126	G1
Gorai.010G153700.1	5.6721	6.79197	11.0469	2.64489	2.06364	1.59066	6.78521	0.823544	2.92192	G1
Gorai.006G109000.1	23.5392	6.49666	8.009	1.17551	6.42022	5.90815	2.95009	9.3335	2.04534	G1
Gorai.006G230300.1	9.35897	0.590606	0.01	0.01	2.52223	0.01	0.01	0.01	0.01	G1
Gorai.004G111300.1	7.65734	38.0941	22.9223	3.52653	3.89799	4.31749	2.95009	14.2748	47.9195	G1
Gorai.009G438400.1	15.3147	7.38257	12.4278	3.52653	9.40104	4.54473	4.42514	11.5296	3.7985	G1
Gorai.006G026800.1	60.9751	77.0741	19.6082	3.8204	27.0566	8.86222	18.8806	1.64709	2.62973	G1
Gorai.002G009100.1	0.850815	3.24833	1.10469	0.01	0.01	0.01	0.01	0.01	1.16877	G1
Gorai.008G285700.1	50.4817	64.376	56.3391	27.6245	10.5475	8.86222	5.90019	14.0002	25.7129	G1
Gorai.001G086600.1	11.0606	20.0806	7.73282	0.881632	3.89799	0.908946	17.4055	5.49029	7.88918	G1
Gorai.004G183900.1	11.3442	32.7786	8.56134	2.93877	4.35658	2.4996	18.5856	2.19612	2.33754	G1
Gorai.002G092000.1	0.01	4.72485	17.1227	0.01	0.01	0.01	0.01	0.01	9.93453	G1
Gorai.001G209500.1	4.25408	7.97318	34.5215	1.17551	0.01	0.01	0.01	0.01	14.0252	G1
Gorai.006G252800.1	52.7505	12.1074	31.7598	6.4653	1.83435	0.908946	25.9608	1.9216	5.25945	G1
Gorai.011G036500.1	7.37373	0.590606	2.76172	1.46939	2.75152	1.13618	0.590019	0.549029	0.584384	G1
Gorai.003G057200.1	7.37373	17.1276	36.7309	11.4612	12.3819	11.1346	2.06506	10.157	11.9799	G1
Gorai.001G235800.1	7.37373	3.54364	4.14258	0.01	0.01	0.01	0.885028	0.823544	0.584384	G1
Gorai.009G263900.1	62.6767	52.8592	57.4438	36.7346	22.7001	13.407	24.7808	27.726	23.6675	G1
Gorai.003G046300.4	38.2867	16.8323	3.0379	4.99591	10.5475	4.54473	14.4555	5.21578	3.21411	G1
Gorai.012G123700.1	69.7668	126.98	57.1677	13.5184	59.1577	42.4932	32.451	14.0002	9.05795	G1
Gorai.003G061200.1	0.01	6.20136	72.081	0.587754	0.458587	0.01	0.01	5.21578	31.8489	G1
Gorai.004G025800.1	45.0932	41.933	55.5106	3.23265	17.4263	7.27157	66.0821	17.5689	18.4081	G1
Gorai.009G426400.1	131.876	77.0741	22.6461	4.40816	17.197	4.54473	26.8458	10.4316	7.3048	G1
Gorai.012G145100.1	1.41803	5.31545	41.9782	1.46939	2.29294	1.59066	0.885028	3.8432	17.2393	G1
Gorai.006G195800.1	61.8259	47.2485	47.7778	4.11428	17.197	4.77197	36.5811	10.9806	11.6877	G1
Gorai.003G082500.1	239.079	156.806	106.326	75.2326	194.67	178.608	72.5723	85.9231	100.222	G1
Gorai.001G031300.1	44.526	143.813	33.9692	12.6367	25.9102	17.4972	57.8218	12.0786	26.5895	G1
Gorai.007G063900.1	0.56721	12.9933	10.7707	0.01	1.37576	3.18131	0.01	2.47063	5.55165	G1
Gorai.006G165200.1	34.8834	21.5571	11.8754	3.8204	6.42022	2.27237	8.55527	3.8432	7.59699	G1
Gorai.005G098000.1	5.3885	2.95303	1.10469	0.01	2.75152	1.13618	0.01	0.01	0.584384	G1
Gorai.009G281200.1	3.68687	1.18121	0.828517	0.01	1.60506	1.13618	0.01	0.823544	0.01	G1
Gorai.005G015500.1	33.4654	15.9464	5.52345	8.52244	9.40104	8.63499	9.73531	7.68641	14.3174	G1
Gorai.013G076700.1	0.01	2.95303	0.01	0.01	0.01	0.01	0.01	0.01	0.01	G1
Gorai.013G063100.1	20.4196	46.9532	14.9133	1.17551	18.5728	8.18051	10.6203	4.11772	5.84384	G1
Gorai.007G164300.1	4.82129	0.01	0.01	0.01	0.01	0.01	0.01	0.01	0.01	G1
Gorai.009G134900.1	142.37	24.2148	69.3192	37.3224	24.0758	11.8163	23.3057	25.5299	28.0504	G1
Gorai.001G228000.1	108.054	74.4163	133.667	15.2816	47.0052	23.8598	37.1712	15.9218	37.985	G1
Gorai.007G084500.2	20.7032	102.175	67.9384	17.3388	24.0758	47.9469	13.5704	10.7061	78.0152	G1
Gorai.007G213400.1	7.37373	2.95303	16.5703	0.01	0.917174	0.01	3.83512	0.549029	4.09069	G1
Gorai.007G307600.1	60.1243	155.92	539.641	44.9632	18.5728	21.8147	69.9172	33.7653	64.2822	G1
Gorai.009G029200.1	13.3294	16.8323	13.8086	1.46939	3.21011	3.86302	4.13013	4.39223	2.92192	G1
Gorai.005G170400.1	0.01	13.8792	6.35196	1.17551	1.60506	2.4996	0.01	2.19612	9.64233	G1
Gorai.010G221300.1	4.53768	0.885909	0.01	0.01	0.01	0.01	0.01	0.01	0.01	G1
Gorai.008G256400.1	57.5718	44.5907	40.8735	13.2245	22.9294	17.0427	51.6266	34.0398	11.6877	G1
Gorai.011G184100.1	19.2851	13.2886	9.66603	5.87754	10.3182	10.4529	7.37523	3.29418	2.04534	G1
Gorai.002G028800.1	23.8228	15.0604	4.14258	4.11428	14.9041	7.95328	8.26026	5.21578	4.38288	G1
Gorai.005G239600.1	39.9883	107.786	66.8337	3.8204	20.4071	17.27	70.2122	10.4316	59.6072	G1
Gorai.002G241200.1	22.6884	9.15439	20.7129	10.8735	9.85962	6.13539	9.14529	10.157	7.01261	G1
Gorai.013G172400.1	13.0458	29.5303	9.38986	9.11019	3.89799	4.31749	10.3253	12.6277	12.5643	G1
Gorai.006G229600.1	58.139	41.0471	21.8176	4.99591	28.6617	16.5883	19.1756	3.01966	2.33754	G1
Gorai.007G059300.1	11.0606	2.65773	0.828517	0.01	4.12728	4.09026	0.885028	0.823544	0.01	G1
Gorai.006G227200.1	27.7933	14.4698	20.4367	4.11428	12.3819	8.63499	12.6854	6.31384	6.13603	G1
Gorai.007G096300.1	20.136	15.9464	5.24727	2.35102	18.5728	8.86222	9.14529	3.8432	2.92192	G1
Gorai.012G051100.1	12.7622	15.3558	7.73282	5.58367	2.52223	0.01	2.95009	2.74515	9.35014	G1
Gorai.013G231600.1	3.97047	8.56379	10.7707	0.01	0.01	0.01	0.01	1.64709	4.09069	G1
Gorai.005G169000.1	143.504	238.014	260.154	159.575	21.3243	33.4038	85.2577	89.7663	106.942	G1
Gorai.001G138900.1	43.6752	5.61076	3.31407	4.40816	6.42022	5.45368	6.19519	1.09806	0.01	G1
Gorai.004G010300.1	39.7047	54.9263	24.027	26.7428	8.48386	2.95407	38.3512	18.9415	28.927	G1
Gorai.001G067100.1	0.56721	8.85909	15.7418	0.881632	0.01	0.01	0.590019	4.39223	4.67507	G1
Gorai.001G163700.1	1.98524	27.7585	22.9223	3.23265	1.14647	1.59066	1.77006	4.66675	1.75315	G1
Gorai.005G018800.1	0.01	7.38257	6.07579	0.01	0.01	0.01	0.01	0.01	1.46096	G1
Gorai.001G168500.1	21.2704	53.1545	50.8157	9.69795	13.7576	10.9074	11.2104	19.216	20.4534	G1
Gorai.007G157500.1	123.368	173.343	56.063	31.7387	29.1203	21.8147	15.6355	18.9415	8.47357	G1
Gorai.002G031100.1	1.98524	12.1074	8.83751	4.11428	0.458587	0.68171	0.01	2.19612	7.88918	G1
Gorai.011G249000.1	3.11966	63.7854	121.24	0.01	0.01	0.454473	0.01	6.58835	59.8993	G1
Gorai.012G086400.2	54.4522	76.7788	177.026	48.1959	30.496	23.4054	108.268	46.393	69.2495	G1
Gorai.001G168400.1	13.613	11.5168	1.93321	0.881632	8.02528	3.18131	1.18004	2.74515	2.92192	G1
Gorai.005G256600.1	1.13442	8.56379	13.5324	0.01	0.01	0.01	0.01	0.01	2.92192	G1
Gorai.004G000300.1	26.6589	29.8256	17.1227	6.17142	21.5536	8.18051	25.6658	6.86287	5.25945	G1
Gorai.011G233600.1	78.5586	75.8929	48.3302	25.8612	21.7829	16.361	68.4422	19.216	3.21411	G1
Gorai.002G005500.2	18.1507	10.9262	7.18048	0.01	0.01	0.01	0.01	0.01	0.584384	G1
Gorai.011G091200.4	51.0489	33.0739	15.4656	2.05714	38.5213	17.9517	18.8806	3.29418	1.75315	G1
Gorai.007G360200.1	4.25408	6.49666	1.93321	0.01	1.37576	0.908946	0.590019	0.823544	1.46096	G1
Gorai.008G102600.1	25.2409	31.8927	4.9711	4.40816	2.29294	2.95407	38.0562	6.31384	7.88918	G1
Gorai.011G067300.1	1.41803	0.01	3.59024	0.01	0.01	0.01	0.01	0.01	0.01	G1
Gorai.008G069700.2	0.850815	3.24833	8.83751	0.881632	0.01	0.01	0.885028	1.9216	1.16877	G1
Gorai.011G152000.1	8.79176	15.0604	18.2274	1.46939	1.83435	1.36342	11.2104	10.9806	8.18137	G1
Gorai.011G167000.1	3.97047	5.61076	2.20938	0.587754	0.917174	1.36342	5.60518	0.549029	0.584384	G1
Gorai.002G118700.1	0.01	6.49666	1.38086	0.01	0.01	0.01	1.47505	0.01	0.01	G1
Gorai.007G097100.1	5.6721	7.67788	7.45665	4.11428	1.60506	1.36342	1.47505	2.19612	6.42822	G1
Gorai.012G133600.1	30.913	16.8323	157.971	42.9061	15.8213	13.6342	27.7309	28.824	22.4988	G1
Gorai.008G293300.1	6.52292	1.77182	21.8176	0.01	0.01	0.01	0.01	1.37257	9.05795	G1
Gorai.006G020200.1	180.656	88.2956	50.2634	57.5999	55.0305	35.9034	65.7871	40.0791	14.0252	G1
Gorai.013G049600.1	9.64257	3.54364	0.828517	1.46939	2.06364	0.908946	1.47505	0.01	0.01	G1
Gorai.002G090500.1	7.94094	45.772	17.1227	0.01	2.06364	1.81789	1.77006	1.64709	5.84384	G1
Gorai.013G223200.1	144.639	93.3157	162.113	36.7346	75.6669	39.3119	56.3468	55.1774	40.6147	G1
Gorai.006G256900.1	97.5601	85.6379	55.7868	7.05305	39.8971	27.7229	26.8458	4.66675	2.92192	G1
Gorai.013G009400.1	0.850815	4.42954	3.86641	1.17551	0.01	0.01	0.590019	0.01	5.25945	G1
Gorai.010G170200.5	11.6278	20.0806	4.41876	2.05714	13.299	4.09026	3.2451	4.66675	5.25945	G1
Gorai.006G162900.1	3.40326	0.590606	0.01	0.01	0.01	0.01	0.01	0.01	0.876576	G1
Gorai.006G108800.1	10.4934	8.56379	8.009	1.17551	2.52223	1.81789	3.2451	7.4119	1.75315	G1
Gorai.012G112200.1	15.3147	11.5168	1.93321	0.01	3.89799	5.90815	5.60518	22.5102	4.09069	G1
Gorai.012G153400.1	52.1833	57.8794	24.027	9.99182	21.3243	19.3151	8.55527	9.88253	14.3174	G1
Gorai.007G189500.1	3.97047	0.01	0.01	0.01	0.01	0.01	0.01	0.01	0.01	G1
Gorai.007G316800.1	17.0163	13.5839	2.76172	0.587754	7.79598	1.36342	2.06506	0.549029	0.01	G1
Gorai.003G061400.1	117.696	134.363	104.393	42.0244	20.4071	21.5875	113.579	55.452	37.6928	G1
Gorai.001G169600.1	161.371	184.564	126.487	48.7836	29.5789	30.6769	60.7719	26.9024	22.4988	G1
Gorai.009G239800.1	0.850815	2.95303	0.01	0.01	0.01	0.454473	0.01	0.01	0.01	G1
Gorai.005G022300.1	5.3885	16.2417	49.711	7.64081	2.52223	1.13618	5.01516	5.49029	25.7129	G1
Gorai.008G170900.1	4.82129	2.95303	0.552345	0.01	1.83435	0.68171	0.01	0.823544	0.01	G1
Gorai.007G186500.1	0.01	10.3356	19.0559	0.01	0.01	0.01	0.01	1.9216	12.2721	G1
Gorai.002G242100.1	0.01	0.01	35.9024	0.01	0.458587	0.01	0.01	1.9216	15.194	G1
Gorai.010G132100.1	5.6721	27.1679	19.6082	1.76326	8.25457	7.95328	4.42514	10.4316	17.2393	G1
Gorai.006G271400.1	17.2999	43.4095	53.5774	0.587754	24.0758	5.90815	10.3253	12.9022	20.4534	G1
Gorai.008G086800.1	1.13442	3.54364	0.552345	0.01	0.01	0.01	0.01	0.01	0.01	G1
Gorai.007G074500.1	19.8524	16.2417	10.7707	0.881632	7.79598	3.86302	1.77006	0.01	0.01	G1
Gorai.011G055900.1	10.2098	5.61076	0.828517	0.01	2.52223	0.01	0.01	0.01	0.01	G1
Gorai.002G196100.1	0.01	6.20136	4.14258	0.01	0.01	0.454473	0.01	1.37257	4.96726	G1
Gorai.002G048500.1	16.7327	23.0336	12.4278	5.87754	7.56669	1.81789	21.8307	7.96092	4.96726	G1
Gorai.013G183200.1	0.01	4.72485	6.07579	0.01	0.01	1.13618	0.885028	0.549029	4.67507	G1
Gorai.013G259900.2	59.2735	27.1679	23.4746	2.93877	10.7768	4.54473	30.386	15.0983	5.55165	G1
Gorai.001G056600.1	0.01	2.95303	6.07579	0.01	1.83435	1.36342	0.01	0.549029	0.584384	G1
Gorai.003G141200.1	0.01	4.13424	8.56134	0.01	0.01	0.454473	0.01	0.01	4.96726	G1
Gorai.009G134200.1	11.6278	18.0135	6.90431	1.46939	0.01	0.01	14.1604	14.2748	0.01	G1
Gorai.010G191900.1	0.01	10.9262	1.10469	0.01	0.01	0.01	0.01	0.823544	0.01	G1
Gorai.004G026200.1	0.01	0.885909	19.0559	0.01	0.458587	2.95407	0.01	1.09806	0.01	G1
Gorai.002G161100.1	10.2098	32.4833	8.28517	0.881632	5.27375	2.04513	2.95009	3.56869	3.5063	G1
Gorai.007G354700.1	3.97047	0.01	0.01	0.01	0.01	0.01	0.01	0.01	0.01	G1
Gorai.013G182600.1	15.8819	9.745	3.86641	0.01	5.96163	1.59066	1.77006	2.74515	5.84384	G1
Gorai.007G258700.1	13.0458	121.37	169.294	7.64081	4.35658	1.81789	8.55527	32.3927	49.6726	G1
Gorai.006G097800.1	45.0932	26.282	11.8754	0.587754	18.8021	5.22644	15.0455	2.74515	0.584384	G1
Gorai.007G335500.1	11.9114	4.42954	6.07579	0.587754	7.79598	3.63578	0.885028	0.01	0.876576	G1
Gorai.001G206400.1	0.01	18.6041	18.2274	0.01	0.687881	0.01	0.01	3.01966	5.84384	G1
Gorai.003G134700.1	137.548	93.611	131.734	55.2489	36.4577	25.4505	43.3664	31.2947	37.4006	G1
Gorai.007G162800.1	1.70163	7.08727	4.69493	0.881632	0.01	0.01	0.01	0.01	3.5063	G1
Gorai.012G016100.1	14.4639	10.3356	5.79962	6.4653	3.4394	2.27237	2.36007	6.31384	14.9018	G1
Gorai.002G254300.1	2.26884	25.6914	8.28517	0.01	1.37576	1.36342	0.590019	1.64709	9.05795	G1
Gorai.001G123500.2	4.25408	0.01	0.01	0.01	0.01	0.01	0.01	0.01	0.01	G1
Gorai.013G073500.1	0.01	0.590606	14.6371	0.01	0.01	0.454473	0.01	1.37257	1.75315	G1
Gorai.007G114700.1	9.64257	20.0806	43.6352	7.93468	5.96163	4.54473	2.36007	9.05898	25.4207	G1
Gorai.006G068100.1	47.362	45.772	58.2724	65.5346	23.8465	17.0427	29.5009	69.4522	0.876576	G1
Gorai.007G096600.1	17.5835	10.0403	14.6371	5.58367	6.64951	5.90815	0.885028	7.68641	2.04534	G1
Gorai.006G185500.1	7.09013	0.01	0.01	0.587754	0.687881	0.01	0.01	0.01	0.01	G1
Gorai.009G372500.1	11.0606	12.698	3.86641	2.64489	2.75152	1.81789	6.4902	0.549029	0.01	G1
Gorai.007G112200.1	8.22455	9.745	0.828517	0.587754	3.21011	0.68171	5.90019	1.9216	1.16877	G1
Gorai.009G428300.1	1.70163	18.3088	269.544	4.40816	0.01	0.01	1.47505	11.8041	85.9044	G1
Gorai.006G101300.1	9.35897	47.5438	5.79962	0.01	6.19093	2.4996	4.13013	1.64709	0.584384	G1
Gorai.007G153700.1	5.10489	6.79197	0.552345	0.01	6.64951	1.13618	0.590019	0.01	0.01	G1
Gorai.001G088900.1	4.82129	47.5438	10.7707	1.46939	18.1142	23.1781	7.96525	18.9415	7.59699	G2
Gorai.002G057900.1	24.39	28.0538	5.24727	4.99591	26.8273	10.9074	11.8004	3.56869	2.04534	G2
Gorai.006G145100.1	79.693	34.5504	9.9422	34.9714	46.7759	36.8123	56.6418	37.334	32.4333	G2
Gorai.007G322800.1	67.7816	56.4029	17.675	23.2163	60.7628	51.5827	29.2059	33.4908	21.0378	G2
Gorai.003G150800.1	58.7063	63.4901	13.8086	4.99591	22.9294	16.361	44.5464	16.7454	40.6147	G2
Gorai.009G027000.2	77.4242	39.8659	10.2184	17.0449	52.0496	32.2676	16.5205	12.3532	27.466	G2
Gorai.004G066100.1	62.3931	49.0203	28.1696	46.4326	58.4699	68.6254	14.1604	32.1182	69.5417	G2
Gorai.010G047800.1	33.1818	16.537	9.66603	13.2245	18.3435	20.6785	13.2754	23.3337	10.8111	G2
Gorai.009G189400.1	28.9277	71.7586	24.027	5.87754	34.8526	23.1781	12.9804	8.50995	12.5643	G2
Gorai.001G020300.1	48.7801	44.886	17.675	19.6898	74.979	19.7696	17.7006	17.2944	16.3627	G2
Gorai.012G018600.1	8.79176	21.8524	6.62814	7.93468	9.63033	7.72604	5.60518	8.23544	18.4081	G2
Gorai.002G089100.1	72.6029	34.8457	15.1895	17.6326	41.5021	42.266	64.607	34.8634	46.4585	G2
Gorai.008G059200.1	37.7195	48.1344	19.8844	21.1592	20.4071	12.9525	30.0909	13.4512	45.5819	G2
Gorai.004G238300.1	137.548	69.9868	4.69493	12.3428	42.6486	31.5859	19.7656	19.216	1.46096	G2
Gorai.005G147700.3	73.1701	55.517	14.6371	34.9714	61.4507	37.2668	30.976	26.3534	31.5567	G2
Gorai.010G035400.1	25.5245	15.0604	3.59024	9.69795	26.1395	18.6334	8.85028	9.60801	7.3048	G2
Gorai.005G243700.1	89.052	90.658	74.2903	76.4081	39.4385	37.7213	38.0562	34.0398	64.5744	G2
Gorai.001G196300.1	16.7327	12.698	2.20938	7.93468	2.98082	2.04513	6.19519	5.76481	14.0252	G2
Gorai.012G123100.1	30.3457	32.4833	9.66603	18.8081	7.56669	7.27157	8.85028	10.7061	6.13603	G2
Gorai.001G175200.1	48.4965	24.2148	14.361	37.9102	32.3304	40.2209	23.3057	37.6085	35.063	G2
Gorai.001G105900.1	13.613	13.5839	1.65703	2.35102	5.96163	4.77197	7.37523	4.39223	2.92192	G2
Gorai.013G247600.1	38.8539	34.2551	7.73282	11.1673	67.183	36.1306	9.14529	10.9806	9.35014	G2
Gorai.008G236700.1	69.4832	28.9397	12.4278	8.81632	17.197	29.0863	66.0821	16.4709	39.1537	G2
Gorai.005G138000.1	73.7373	81.5036	45.2923	19.3959	78.1891	99.5296	10.3253	9.05898	61.3603	G2
Gorai.011G005000.1	91.0372	110.148	41.9782	40.2612	105.475	89.304	35.4011	29.0986	47.3351	G2
Gorai.008G009600.1	15.5983	7.08727	1.10469	4.40816	10.7768	8.86222	5.90019	8.78447	7.59699	G2
Gorai.005G176600.1	39.9883	56.1076	35.3501	4.11428	49.7567	28.6318	16.2255	13.4512	17.8237	G2
Gorai.009G044500.1	93.5897	87.1144	31.2075	8.22856	41.9607	25.4505	47.4965	15.0983	18.4081	G2
Gorai.007G086400.1	62.6767	460.673	541.022	88.7509	189.626	336.083	79.3575	137.257	400.887	G2
Gorai.002G216000.1	63.8111	26.8726	11.3231	8.81632	19.7192	9.77117	7.67024	2.19612	16.0706	G2
Gorai.001G183000.1	127.906	50.2015	17.3989	21.1592	16.2798	13.1797	46.9065	14.8238	15.4862	G2
Gorai.006G090600.1	33.1818	73.2351	42.8067	9.69795	26.8273	22.0419	61.6569	30.4711	54.6399	G2
Gorai.003G013400.1	39.4211	25.9867	8.83751	1.76326	45.8587	15.4521	9.4403	3.29418	6.13603	G2
Gorai.007G006300.1	11.9114	5.90606	1.93321	0.01	12.1526	10.6801	3.83512	2.47063	0.876576	G2
Gorai.010G080200.1	21.554	45.772	27.3411	35.2653	91.4881	116.572	6.78521	32.3927	57.2696	G2
Gorai.008G067900.2	50.4817	203.168	28.1696	34.0898	81.1699	91.5763	76.9974	76.3151	119.799	G2
Gorai.013G068600.1	30.3457	26.5773	6.35196	7.93468	27.0566	25.905	29.7959	15.6473	27.466	G2
Gorai.004G255000.2	7.94094	12.4027	6.35196	13.2245	4.81517	2.4996	6.19519	3.8432	9.05795	G2
Gorai.007G215900.1	38.2867	17.1276	5.79962	2.35102	22.0122	22.2692	4.42514	4.11772	2.04534	G2
Gorai.007G055800.1	38.2867	43.1142	7.45665	9.69795	37.1456	24.3143	17.4055	5.49029	10.2267	G2
Gorai.001G001500.1	14.4639	20.6712	4.14258	2.35102	9.85962	4.09026	8.26026	4.94126	3.5063	G2
Gorai.002G236700.1	3.68687	13.2886	1.38086	2.05714	3.6687	15.4521	6.19519	8.50995	18.7003	G2
Gorai.008G195600.2	21.554	17.7182	5.52345	2.64489	26.1395	20.4513	6.78521	4.39223	15.7784	G2
Gorai.003G056400.1	25.5245	27.4632	6.62814	0.587754	14.4455	9.54393	9.4403	6.03932	2.04534	G2
Gorai.007G234900.1	19.8524	16.537	4.69493	1.46939	27.0566	13.6342	3.83512	0.823544	3.21411	G2
Gorai.009G252500.3	39.9883	34.8457	13.2563	9.99182	46.5466	39.5392	8.26026	15.0983	20.1612	G2
Gorai.011G125800.1	36.0178	121.37	116.821	35.5591	48.6102	72.034	21.5357	38.7066	106.65	G2
Gorai.004G265000.1	13.3294	10.9262	1.65703	2.64489	15.592	8.63499	5.01516	4.66675	1.46096	G2
Gorai.007G362100.5	1.98524	8.26848	6.07579	4.11428	1.83435	2.04513	6.4902	2.19612	6.13603	G2
Gorai.009G142500.1	13.8966	9.44969	2.48555	5.58367	18.8021	11.1346	8.26026	11.2551	16.0706	G2
Gorai.005G133300.1	8.50815	13.2886	2.48555	1.46939	6.19093	1.59066	11.2104	4.39223	3.21411	G2
Gorai.012G079900.1	28.6441	15.3558	8.56134	7.05305	20.1778	17.4972	16.8155	16.7454	18.7003	G2
Gorai.011G087300.1	25.8081	62.6042	14.0848	13.8122	30.496	10.4529	35.1061	17.0199	16.9471	G2
Gorai.009G342800.1	85.6487	44.0001	14.9133	37.0285	19.9485	19.3151	26.5508	28.0005	41.1991	G2
Gorai.008G028600.1	45.6604	30.7115	5.24727	23.5102	33.0183	29.3135	11.2104	9.60801	23.0832	G2
Gorai.002G112200.1	201.643	114.282	25.684	36.4408	91.7174	99.7568	92.6329	52.7068	41.7834	G2
Gorai.013G222000.2	46.2276	31.5974	12.7039	49.3714	42.6486	35.4489	13.2754	48.5891	48.7961	G2
Gorai.009G106900.1	17.0163	38.6847	7.18048	6.4653	19.2607	14.9976	8.26026	7.96092	8.76576	G2
Gorai.008G102000.1	15.5983	10.9262	3.59024	13.8122	19.49	16.5883	6.78521	10.7061	12.5643	G2
Gorai.005G204100.4	17.5835	26.282	3.86641	4.70203	24.5344	20.2241	33.041	7.68641	20.7456	G2
Gorai.007G205300.1	53.0341	21.2618	11.3231	7.34693	24.0758	19.0879	18.5856	8.23544	36.524	G2
Gorai.003G098200.1	5.3885	1.77182	0.01	0.01	5.96163	2.95407	0.590019	0.01	0.01	G2
Gorai.013G001100.1	20.7032	15.3558	7.18048	5.58367	5.96163	2.95407	8.55527	10.4316	12.5643	G2
Gorai.010G115800.1	19.0015	37.2082	3.59024	3.8204	3.4394	9.08946	28.3209	8.50995	13.4408	G2
Gorai.001G154000.1	57.8554	84.4566	26.5125	10.2857	34.8526	21.133	10.0303	5.21578	25.4207	G2
Gorai.004G282600.1	21.8376	17.4229	5.79962	2.05714	15.8213	3.40855	1.77006	4.94126	1.16877	G2
Gorai.013G192300.1	0.01	10.3356	5.52345	0.01	0.687881	1.36342	0.01	0.01	2.62973	G2
Gorai.010G225100.1	21.8376	55.517	13.8086	9.11019	28.2031	36.8123	37.1712	33.7653	29.8036	G2
Gorai.009G154000.2	19.2851	40.1612	15.4656	0.881632	12.6111	14.9976	10.6203	3.56869	13.4408	G2
Gorai.002G096600.1	47.0784	49.9062	14.9133	25.8612	53.1961	99.5296	22.7157	44.7459	83.2747	G2
Gorai.002G112500.1	32.331	50.4968	15.1895	11.1673	56.4062	92.9397	30.681	15.6473	73.048	G2
Gorai.001G182500.1	22.6884	10.9262	5.24727	5.87754	15.8213	11.8163	4.13013	0.823544	1.46096	G2
Gorai.007G150100.1	102.665	28.0538	11.3231	7.93468	32.3304	20.6785	9.4403	9.88253	10.2267	G2
Gorai.005G253300.1	57.5718	17.1276	6.90431	6.75918	21.095	6.13539	10.6203	6.03932	4.96726	G2
Gorai.010G180100.1	594.72	200.806	347.149	287.706	331.559	321.312	60.7719	56.55	236.091	G2
Gorai.007G221600.1	3.97047	20.3759	18.2274	1.76326	6.87881	14.5431	5.60518	8.23544	33.8943	G2
Gorai.002G201200.1	16.1655	8.26848	3.31407	0.01	6.42022	3.18131	4.13013	11.2551	11.1033	G2
Gorai.001G059700.1	33.4654	26.8726	6.35196	4.99591	23.6172	15.4521	4.42514	4.11772	2.04534	G2
Gorai.011G199200.1	16.1655	16.537	4.9711	4.40816	27.9738	36.1306	21.8307	13.4512	15.4862	G2
Gorai.009G294500.1	33.1818	33.9598	6.35196	20.8653	13.9869	12.0435	2.95009	12.0786	16.0706	G2
Gorai.001G115500.1	20.9868	14.1745	3.0379	3.23265	7.33739	2.72684	7.37523	3.29418	2.62973	G2
Gorai.001G023800.2	66.3636	123.437	22.37	23.8041	63.9729	59.9904	56.3468	33.2163	85.6122	G2
Gorai.009G072700.2	26.9425	17.7182	8.56134	19.102	8.71316	17.9517	13.2754	22.5102	19.5769	G2
Gorai.009G407500.1	499.429	1212.81	362.614	96.6856	583.781	389.483	794.165	111.727	380.726	G2
Gorai.002G189700.2	157.117	147.061	130.629	104.62	62.1386	72.9429	48.9715	45.0204	74.5089	G2
Gorai.007G020900.1	98.1274	93.611	17.3989	4.99591	27.9738	14.5431	114.169	22.2357	31.8489	G2
Gorai.012G079800.1	166.76	168.027	17.675	35.853	53.884	63.8535	134.229	100.472	109.864	G2
Gorai.009G293300.3	96.9929	490.793	124.278	106.971	81.8578	154.294	148.095	127.649	308.847	G2
Gorai.003G160600.2	18.4343	10.0403	2.20938	8.52244	3.4394	10.9074	1.77006	6.03932	2.04534	G2
Gorai.001G002700.1	23.8228	29.5303	13.5324	7.05305	14.2162	22.7237	6.78521	12.0786	30.0958	G2
Gorai.006G247200.1	62.3931	32.188	10.4945	26.4489	29.3496	42.4932	33.6311	59.5697	50.5492	G2
Gorai.006G269200.1	15.0311	2.36242	1.10469	0.01	1.60506	0.454473	4.72015	1.09806	0.01	G2
Gorai.005G183800.1	164.491	112.51	20.4367	15.5755	63.5143	43.4022	149.57	54.6284	71.0026	G2
Gorai.013G260400.1	8.79176	15.6511	0.01	0.587754	2.98082	3.86302	8.26026	2.19612	4.09069	G2
Gorai.011G100300.1	6.23931	3.54364	0.01	0.881632	2.98082	3.86302	1.18004	2.74515	0.01	G2
Gorai.013G054900.1	26.9425	21.8524	11.5992	11.7551	32.3304	17.9517	6.78521	14.2748	7.01261	G2
Gorai.011G274300.1	28.9277	27.7585	12.1516	10.2857	24.0758	15.2248	12.9804	13.1767	14.9018	G2
Gorai.010G194700.1	80.2602	34.8457	15.4656	39.3795	46.3173	32.2676	34.5161	16.1964	18.7003	G2
Gorai.005G005900.1	32.0474	41.933	6.35196	25.8612	29.3496	25.4505	9.14529	10.9806	35.9396	G2
Gorai.007G168600.1	0.850815	8.85909	0.552345	0.587754	2.52223	8.63499	0.01	0.01	2.04534	G2
Gorai.012G001000.1	130.742	101.88	39.4926	38.7918	42.8779	34.9944	198.246	27.726	153.985	G2
Gorai.006G091400.1	54.4522	11.2215	9.66603	1.46939	9.85962	4.54473	8.55527	1.9216	7.88918	G2
Gorai.011G237300.1	70.9013	41.3424	20.4367	48.7836	66.9537	90.6674	27.1409	62.5893	48.5039	G2
Gorai.012G133300.1	54.7358	41.933	12.4278	44.3755	43.1072	44.3111	17.9956	32.3927	26.5895	G2
Gorai.009G142200.1	33.4654	17.4229	4.9711	17.3388	19.0314	16.5883	8.55527	12.9022	22.4988	G2
Gorai.001G126900.1	10.2098	6.20136	2.20938	0.587754	5.50305	4.54473	0.01	0.549029	1.16877	G2
Gorai.011G152800.1	28.6441	39.2753	8.56134	11.4612	31.8718	34.54	19.1756	14.5493	26.5895	G2
Gorai.004G172200.1	26.3753	28.3491	12.4278	4.11428	21.3243	7.72604	12.3904	8.50995	5.25945	G2
Gorai.009G274400.1	18.1507	12.1074	7.73282	7.93468	14.9041	18.1789	5.01516	10.157	7.01261	G2
Gorai.013G127700.1	15.5983	22.7383	4.14258	6.17142	10.5475	3.40855	14.4555	4.39223	4.09069	G2
Gorai.003G135500.1	10.2098	5.61076	1.65703	0.01	0.687881	0.01	3.54011	1.64709	1.46096	G2
Gorai.002G120200.1	19.2851	13.5839	1.38086	0.01	1.14647	0.908946	2.65508	14.2748	2.33754	G2
Gorai.010G121000.1	3.40326	7.38257	0.01	2.93877	0.687881	1.36342	1.77006	1.9216	7.01261	G2
Gorai.008G147400.6	15.3147	37.5035	8.56134	8.81632	39.2092	34.9944	5.31017	10.157	22.791	G2
Gorai.012G063100.1	5.6721	4.72485	0.01	0.01	0.01	0.01	0.01	0.01	0.01	G2
Gorai.010G198300.1	36.5851	16.8323	9.11369	7.05305	13.0697	5.90815	14.7505	2.74515	3.7985	G2
Gorai.003G094500.1	1.70163	11.2215	5.79962	0.587754	2.52223	4.9992	2.65508	1.9216	9.64233	G2
Gorai.009G127900.1	11.3442	0.01	1.10469	4.11428	1.83435	0.454473	0.01	0.01	0.01	G2
Gorai.004G199100.1	64.9456	36.027	11.8754	14.4	7.1081	7.27157	17.9956	15.6473	35.6474	G2
Gorai.007G090900.2	62.3931	37.7988	10.4945	10.5796	39.2092	28.6318	21.5357	20.3141	19.2847	G2
Gorai.006G266700.1	41.6899	27.7585	12.7039	12.3428	31.6425	17.9517	16.8155	12.6277	11.3955	G2
Gorai.007G302900.1	0.01	12.1074	4.41876	0.587754	0.01	1.13618	1.18004	4.94126	7.88918	G2
Gorai.003G020700.1	6.52292	5.90606	0.552345	6.75918	1.37576	4.77197	1.77006	5.49029	5.25945	G2
Gorai.011G224600.2	55.8702	32.4833	5.24727	4.11428	16.9677	3.86302	9.14529	2.74515	1.46096	G2
Gorai.012G176500.1	16.4491	14.1745	8.009	6.75918	16.5091	16.5883	9.4403	6.31384	23.6675	G2
Gorai.009G403700.1	18.1507	12.1074	5.52345	10.2857	14.6748	23.1781	6.4902	20.3141	15.7784	G2
Gorai.013G048900.1	15.0311	16.2417	21.2653	2.05714	4.81517	24.996	0.590019	22.7847	53.7633	G2
Gorai.012G018400.1	19.2851	13.8792	0.828517	1.76326	8.48386	5.68091	1.47505	3.56869	2.04534	G2
Gorai.004G186000.1	27.2261	79.7318	11.3231	4.11428	38.5213	29.5407	42.7763	11.5296	29.5114	G2
Gorai.008G229500.1	96.4257	47.2485	23.7508	59.3632	83.9215	61.8083	45.7264	57.099	50.5492	G2
Gorai.001G266100.1	41.4063	35.7317	6.90431	9.69795	14.9041	5.90815	19.4706	26.0789	7.88918	G2
Gorai.005G061200.1	48.7801	94.4969	82.0232	49.9591	46.7759	56.8091	37.1712	36.5104	65.7432	G2
Gorai.004G291200.1	17.5835	3.54364	1.93321	2.05714	5.04446	7.95328	3.2451	9.60801	8.47357	G2
Gorai.007G125600.2	32.0474	28.3491	2.48555	1.46939	22.2415	29.9952	17.4055	6.31384	13.1486	G2
Gorai.011G130600.1	3.97047	12.1074	2.20938	0.01	3.89799	3.63578	0.590019	0.549029	3.7985	G2
Gorai.004G255500.1	5.3885	11.2215	0.552345	1.76326	4.58587	1.59066	2.65508	1.64709	2.04534	G2
Gorai.009G057100.1	12.7622	28.6444	12.7039	2.35102	6.64951	15.6793	0.01	4.94126	10.8111	G2
Gorai.002G092200.1	520.699	234.471	121.792	298.873	407.913	387.438	191.166	181.729	314.106	G2
Gorai.002G257800.1	3.68687	23.0336	4.14258	0.01	2.06364	2.04513	1.18004	0.549029	1.16877	G2
Gorai.011G109700.1	16.1655	29.8256	14.9133	17.9265	9.63033	12.2708	4.42514	12.6277	24.2519	G2
Gorai.003G187100.1	39.9883	34.8457	11.5992	4.99591	44.7122	37.7213	17.1105	10.7061	18.7003	G2
Gorai.006G040000.1	36.5851	28.6444	11.8754	9.11019	17.6556	9.99841	7.08022	7.96092	7.59699	G2
Gorai.008G037800.1	10.2098	4.42954	1.93321	0.587754	9.40104	2.4996	0.01	0.549029	1.16877	G2
Gorai.008G294000.1	39.4211	41.3424	16.5703	52.8979	11.9233	9.77117	23.0107	16.7454	15.194	G2
Gorai.011G136600.1	9.92618	2.36242	1.38086	0.01	0.01	0.01	0.01	0.01	0.584384	G2
Gorai.013G236000.3	11.6278	57.8794	32.5883	7.05305	9.63033	19.9968	3.54011	15.0983	78.0152	G2
Gorai.011G113700.1	30.913	23.6242	9.66603	24.6857	20.1778	29.3135	12.9804	10.9806	20.7456	G2
Gorai.003G032400.1	9.35897	2.95303	1.38086	0.01	3.21011	0.01	1.47505	0.01	0.01	G2
Gorai.001G166700.1	18.7179	57.8794	4.14258	14.1061	30.2668	24.996	9.73531	18.3925	17.8237	G2
Gorai.004G175100.1	89.9028	184.564	68.7669	89.3387	74.2911	109.982	55.7568	65.609	160.998	G2
Gorai.005G266500.2	20.136	11.5168	1.65703	2.05714	8.48386	2.95407	2.95009	2.19612	0.876576	G2
Gorai.003G159600.1	61.2587	33.0739	27.6172	22.6285	53.1961	37.9485	20.3556	21.6867	29.2192	G2
Gorai.004G174000.1	30.3457	16.8323	4.14258	2.05714	14.9041	7.72604	3.2451	2.19612	2.62973	G2
Gorai.006G097100.1	4.82129	7.08727	1.65703	0.587754	1.83435	1.13618	2.95009	0.823544	0.01	G2
Gorai.003G152300.1	117.129	97.1547	21.5414	5.28979	24.7637	10.9074	17.1105	7.13738	17.5315	G2
Gorai.009G345200.1	237.377	141.45	98.5935	114.612	169.677	101.347	115.349	84.825	92.0405	G2
Gorai.005G035400.1	21.2704	12.9933	3.86641	3.52653	13.5283	9.77117	5.01516	5.49029	2.62973	G2
Gorai.012G187400.1	4.25408	3.24833	1.38086	0.01	0.01	0.01	0.590019	0.01	0.584384	G2
Gorai.007G147800.1	293.815	136.725	45.0161	7.93468	179.766	59.7632	26.8458	13.7257	42.3678	G2
Gorai.002G237100.1	53.3178	24.8054	5.79962	2.93877	37.3749	22.2692	9.73531	10.7061	11.1033	G2
Gorai.001G172000.1	16.7327	9.15439	4.41876	4.70203	11.0061	10.9074	4.72015	1.09806	0.584384	G2
Gorai.008G042400.2	18.7179	26.5773	5.79962	8.22856	2.98082	2.04513	31.566	12.9022	5.55165	G2
Gorai.001G017500.1	1.41803	8.26848	3.0379	2.64489	1.60506	0.908946	1.77006	1.09806	0.876576	G2
Gorai.002G240000.2	24.39	73.5304	35.0739	29.0938	10.7768	20.6785	7.67024	26.0789	55.8087	G2
Gorai.003G179400.1	29.2113	15.3558	4.9711	7.64081	5.96163	3.86302	6.4902	10.157	9.64233	G2
Gorai.006G102200.4	19.8524	14.7651	6.35196	1.76326	14.4455	5.45368	5.60518	5.49029	3.7985	G2
Gorai.006G156400.1	22.972	20.9665	23.7508	10.2857	27.9738	58.8543	5.31017	18.118	30.388	G2
Gorai.005G199700.1	3.68687	2.65773	0.828517	0.01	2.75152	2.72684	0.01	0.549029	0.01	G2
Gorai.005G069300.1	24.9572	34.8457	10.7707	10.2857	9.85962	6.58986	18.5856	8.23544	11.1033	G2
Gorai.007G286200.1	30.0621	13.8792	7.18048	2.64489	22.4708	7.72604	11.2104	6.31384	2.04534	G2
Gorai.005G246000.1	16.4491	20.3759	6.07579	9.99182	7.33739	5.90815	15.9305	1.09806	1.46096	G2
Gorai.006G213400.1	31.1966	21.5571	8.28517	2.93877	3.89799	4.77197	10.9153	5.76481	11.6877	G2
Gorai.004G057400.1	8.79176	6.49666	2.20938	0.01	5.73234	2.95407	2.06506	1.37257	1.46096	G2
Gorai.008G224700.1	27.7933	35.4364	6.35196	8.81632	13.7576	7.72604	12.0954	5.21578	2.92192	G2
Gorai.009G143300.1	140.101	55.8123	25.1317	36.4408	88.7366	56.1274	59.0019	59.0206	100.806	G2
Gorai.004G122800.1	12.195	7.97318	5.52345	1.46939	14.2162	12.7252	1.18004	1.64709	1.75315	G2
Gorai.002G254700.1	238.795	495.223	292.19	192.196	142.621	147.931	171.695	160.591	248.363	G2
Gorai.008G256200.1	342.879	259.276	32.8645	13.8122	62.1386	20.6785	115.939	36.785	35.9396	G2
Gorai.012G119400.1	41.1227	14.4698	6.07579	4.99591	23.1587	17.27	8.26026	5.76481	22.2066	G2
Gorai.008G165800.2	110.89	95.3828	24.3032	29.0938	96.3033	107.028	52.5116	44.1969	110.449	G2
Gorai.009G273900.3	8.79176	29.5303	7.18048	0.881632	6.42022	12.498	16.8155	7.96092	11.1033	G2
Gorai.005G149800.1	4.53768	5.31545	0.828517	1.17551	1.14647	0.68171	1.77006	0.01	0.584384	G2
Gorai.004G020300.1	10.777	12.1074	1.10469	5.28979	5.04446	2.72684	11.2104	3.29418	0.876576	G2
Gorai.003G149000.1	103.232	142.927	61.3102	23.5102	45.8587	32.2676	32.156	45.8439	60.4837	G2
Gorai.010G136000.1	11.3442	50.4968	16.8465	9.11019	17.8849	20.2241	12.3904	17.5689	42.9522	G2
Gorai.013G170900.1	29.2113	30.7115	22.37	16.4571	13.9869	18.6334	23.0107	11.5296	49.9648	G2
Gorai.005G178900.1	53.3178	69.1009	30.379	19.6898	43.3365	27.4956	14.1604	19.4905	36.524	G2
Gorai.005G084000.1	6.23931	14.7651	4.9711	3.23265	2.29294	2.4996	2.36007	1.64709	1.16877	G2
Gorai.013G215100.1	5.6721	17.1276	2.48555	6.4653	9.40104	11.5891	8.55527	5.49029	13.1486	G2
Gorai.009G231400.1	10.4934	6.79197	0.828517	1.17551	6.19093	8.40775	2.95009	4.66675	4.09069	G2
Gorai.007G095600.1	68.3488	44.886	4.9711	2.35102	16.9677	13.407	48.0865	7.4119	14.6096	G2
Gorai.002G097000.1	9.64257	10.0403	3.0379	0.587754	2.98082	3.18131	5.01516	3.56869	1.75315	G2
Gorai.004G038700.1	18.7179	10.3356	2.76172	4.40816	18.8021	11.8163	1.77006	1.64709	2.04534	G2
Gorai.010G254600.1	15.3147	12.4027	4.69493	3.52653	4.35658	5.22644	2.95009	3.56869	2.04534	G2
Gorai.013G012800.2	45.3768	49.0203	8.56134	14.4	11.694	20.9058	36.8762	45.0204	52.5945	G2
Gorai.007G040400.1	9.92618	34.5504	5.79962	1.46939	4.81517	10.4529	2.95009	3.8432	23.6675	G2
Gorai.008G166000.1	4.53768	3.83894	1.38086	0.01	2.98082	3.63578	0.01	1.09806	3.5063	G2
Gorai.008G182300.1	4.53768	7.97318	1.10469	0.01	2.52223	2.04513	1.18004	0.01	0.584384	G2
Gorai.006G101700.2	12.7622	6.49666	1.65703	5.28979	1.83435	0.908946	3.54011	2.47063	1.46096	G2
Gorai.013G000100.1	0.850815	4.42954	0.01	0.881632	0.687881	0.01	0.01	0.549029	0.01	G2
Gorai.004G244100.1	9.07536	21.2618	2.20938	0.881632	6.87881	7.27157	12.0954	2.47063	11.1033	G2
Gorai.004G090700.1	193.986	68.8056	31.7598	20.5714	13.5283	34.7672	18.2906	43.9223	262.681	G2
Gorai.002G182900.1	13.613	4.72485	3.0379	10.8735	8.48386	9.54393	2.36007	7.68641	11.3955	G2
Gorai.N005100.1	46.5112	56.9935	3.59024	6.75918	12.6111	6.58986	22.4207	10.4316	10.2267	G2
Gorai.006G103200.1	11.3442	6.79197	1.93321	1.17551	7.79598	3.40855	1.18004	1.09806	1.16877	G2
Gorai.004G117400.1	11.3442	23.9195	4.14258	5.28979	4.12728	2.4996	16.2255	6.58835	10.5189	G2
Gorai.009G171700.10	6.80652	15.3558	7.45665	12.049	7.33739	16.1338	5.01516	4.94126	18.4081	G2
Gorai.007G102900.1	19.2851	11.5168	7.45665	2.64489	6.64951	5.22644	6.19519	2.19612	2.62973	G2
Gorai.010G190700.3	21.554	15.6511	9.66603	19.6898	6.19093	7.95328	10.9153	7.13738	6.72041	G2
Gorai.004G110000.1	17.8671	20.9665	1.10469	7.05305	5.04446	9.77117	25.9608	10.4316	8.76576	G2
Gorai.003G043100.1	28.0769	11.8121	5.52345	17.3388	16.7384	18.8606	8.85028	13.7257	17.2393	G2
Gorai.013G220700.1	5.95571	29.235	1.10469	0.01	4.35658	4.9992	5.60518	1.09806	0.584384	G2
Gorai.001G023200.1	22.1212	18.0135	6.35196	1.17551	6.19093	2.95407	4.42514	7.96092	10.5189	G2
Gorai.001G152300.1	6.80652	22.7383	27.3411	15.5755	8.71316	7.27157	4.13013	8.50995	16.0706	G3
Gorai.011G092500.1	8.50815	27.1679	24.5793	17.3388	10.3182	9.77117	11.8004	9.05898	11.3955	G3
Gorai.002G228400.1	415.481	163.893	373.937	253.616	155.002	78.1694	250.168	228.945	141.713	G3
Gorai.007G229900.1	22.972	75.3022	11.0469	47.902	5.04446	7.49881	523.641	72.1973	14.9018	G3
Gorai.001G088600.3	34.8834	67.9197	72.6333	75.5264	78.6477	61.3539	195.296	98.2762	66.0354	G3
Gorai.013G137200.1	146.057	176.296	68.2146	127.543	54.8012	32.2676	125.969	81.2563	203.95	G3
Gorai.006G135800.1	11.6278	28.0538	30.379	33.502	13.9869	24.0871	14.7505	12.6277	23.0832	G3
Gorai.010G181500.1	27.5097	28.0538	132.563	35.2653	37.1456	36.8123	31.566	28.824	40.6147	G3
Gorai.001G254800.1	10.777	10.6309	28.4457	6.75918	11.4647	4.31749	10.3253	10.7061	7.59699	G3
Gorai.011G293400.1	4.53768	145.88	41.1497	94.0407	8.94245	20.9058	1391.85	31.0202	10.8111	G3
Gorai.002G179800.1	7.37373	13.2886	10.7707	16.751	3.4394	3.86302	23.8958	16.7454	7.3048	G3
Gorai.004G218600.1	1.13442	5.02015	14.361	10.2857	5.73234	5.22644	8.85028	9.3335	14.0252	G3
Gorai.009G254000.1	77.4242	144.994	173.436	279.183	85.2972	47.4924	315.955	225.377	117.169	G3
Gorai.011G154000.1	81.1111	191.061	431.381	95.2162	70.3931	60.4449	71.9823	65.3345	170.056	G3
Gorai.008G227900.1	9.64257	19.49	5.79962	4.11428	7.1081	5.45368	31.271	4.39223	1.75315	G3
Gorai.009G368100.1	0.850815	7.38257	8.83751	5.58367	1.83435	4.31749	0.885028	1.64709	4.67507	G3
Gorai.002G211000.1	6.23931	10.0403	3.59024	16.751	2.75152	0.68171	18.2906	14.8238	3.7985	G3
Gorai.011G090700.2	8.50815	14.4698	2.48555	3.8204	3.89799	5.22644	13.2754	4.39223	4.09069	G3
Gorai.004G069900.1	5.10489	121.37	229.499	6.75918	0.917174	1.13618	6.4902	28.824	51.718	G3
Gorai.002G127000.1	10.777	63.7854	423.096	10.2857	25.4516	46.8107	4.13013	20.0396	107.819	G3
Gorai.010G097200.2	1.70163	23.6242	17.9512	7.93468	8.71316	9.3167	2.65508	7.13738	28.0504	G3
Gorai.003G146200.1	0.01	10.6309	2.20938	7.34693	4.35658	2.95407	59.2969	7.96092	6.42822	G3
Gorai.003G097600.1	38.8539	38.0941	14.0848	24.6857	11.9233	7.27157	94.698	18.3925	11.9799	G3
Gorai.006G214900.1	79.693	230.632	203.263	161.632	69.476	68.171	112.694	66.158	128.564	G3
Gorai.009G285900.1	94.4405	39.2753	59.9294	53.4856	19.49	23.8598	79.0625	68.6287	29.8036	G3
Gorai.013G110600.1	4.53768	12.1074	14.9133	13.5184	6.64951	4.9992	12.0954	20.3141	14.9018	G3
Gorai.006G158900.3	16.7327	52.8592	17.9512	10.2857	6.42022	9.54393	92.3379	17.2944	16.9471	G3
Gorai.009G349800.1	2.83605	5.31545	30.6551	17.9265	0.917174	0.908946	10.3253	10.157	25.4207	G3
Gorai.012G153200.1	11.0606	80.3224	434.419	27.6245	51.1325	46.3563	61.9519	35.6869	111.617	G3
Gorai.013G145100.1	147.758	453.585	244.689	315.33	184.581	415.843	481.455	348.634	486.207	G3
Gorai.009G010100.1	16.1655	69.9868	64.072	48.4897	9.63033	8.63499	57.5268	67.8051	49.9648	G3
Gorai.009G116100.2	5.3885	17.7182	3.31407	7.05305	3.6687	1.81789	30.386	7.68641	4.09069	G3
Gorai.004G119000.1	14.7475	19.1947	20.9891	27.9183	4.12728	5.90815	46.0214	21.6867	8.47357	G3
Gorai.008G185300.1	7.94094	11.2215	17.3989	4.11428	3.21011	2.72684	8.85028	13.7257	6.72041	G3
Gorai.008G158800.1	96.1421	119.302	172.332	221.583	50.2153	55.4457	208.277	173.219	134.993	G3
Gorai.005G151600.1	7.65734	21.5571	12.9801	21.453	9.40104	9.3167	25.6658	28.0005	23.3754	G3
Gorai.003G056900.1	9.35897	21.8524	14.0848	5.58367	6.19093	3.63578	19.1756	12.3532	4.38288	G3
Gorai.005G231100.1	44.2424	371.491	126.487	118.139	212.555	207.467	119.479	30.4711	177.653	G3
Gorai.008G041200.1	30.3457	48.1344	101.079	52.0163	32.1011	32.0403	42.7763	28.275	33.8943	G3
Gorai.010G104000.1	26.6589	69.1009	62.4149	72.5877	63.285	108.619	54.2817	90.8643	102.852	G3
Gorai.003G046000.1	5.95571	177.772	28.4457	26.7428	28.6617	13.8614	2473.95	41.4517	35.3552	G3
Gorai.010G242100.1	2.83605	18.8994	9.11369	10.2857	2.06364	2.95407	18.8806	13.7257	9.93453	G3
Gorai.010G223200.1	0.01	1.77182	147.2	0.01	0.01	0.01	0.01	0.01	11.3955	G3
Gorai.001G251400.1	7.94094	20.0806	40.8735	24.3918	8.02528	15.4521	37.7612	8.23544	20.7456	G3
Gorai.009G360700.1	0.01	14.7651	0.552345	0.01	0.01	0.454473	2.36007	2.47063	20.4534	G3
Gorai.007G141000.1	2.26884	22.7383	10.4945	9.40407	9.63033	6.36262	5.90019	10.9806	15.4862	G3
Gorai.011G097200.1	12.7622	43.7048	17.1227	27.0367	16.0506	20.4513	41.3013	11.5296	22.791	G3
Gorai.004G287600.1	4.82129	9.44969	9.66603	17.3388	8.71316	9.3167	13.5704	17.2944	15.7784	G3
Gorai.006G166500.1	7.65734	44.5907	9.38986	3.23265	2.75152	7.49881	18.2906	7.68641	17.5315	G3
Gorai.007G021100.1	40.8391	51.9733	135.601	78.4652	31.4132	27.9501	67.8521	71.0993	64.8666	G3
Gorai.005G262100.1	3.97047	37.5035	20.4367	66.1224	1.14647	2.04513	852.577	40.6282	10.2267	G3
Gorai.001G164900.1	0.01	4.42954	0.552345	2.64489	0.458587	0.01	0.885028	0.01	0.584384	G3
Gorai.010G078700.1	0.850815	2.06712	10.7707	0.01	0.01	0.454473	0.01	0.01	1.75315	G3
Gorai.001G024500.2	9.92618	41.933	26.2364	25.2734	19.49	18.1789	31.271	12.0786	26.8817	G3
Gorai.002G144000.2	11.6278	33.3692	38.3879	93.7468	14.2162	45.2201	30.0909	47.2165	32.7255	G3
Gorai.007G068800.1	4.53768	26.282	267.335	14.9877	6.19093	17.0427	79.6525	49.9617	211.839	G3
Gorai.010G063500.3	15.5983	34.8457	20.9891	11.1673	13.299	8.40775	10.3253	8.23544	6.13603	G3
Gorai.006G222000.2	3.97047	20.0806	37.2833	26.7428	3.6687	5.45368	97.6481	29.9221	36.524	G3
Gorai.007G238500.2	0.56721	2.95303	19.6082	4.11428	3.21011	4.54473	5.90019	1.37257	7.59699	G3
Gorai.006G155200.2	39.4211	212.618	90.0322	82.5795	28.2031	54.9912	22.1257	69.1777	151.94	G3
Gorai.008G035300.1	0.01	75.5976	62.4149	3.23265	0.687881	1.36342	5.60518	2.74515	37.4006	G3
Gorai.009G438200.1	7.09013	86.5238	202.434	4.70203	8.94245	3.40855	3.54011	14.8238	64.2822	G3
Gorai.010G094400.1	0.850815	2.95303	10.4945	5.87754	2.98082	4.09026	5.90019	6.86287	4.09069	G3
Gorai.013G098300.1	49.0637	42.8189	13.8086	30.2694	19.2607	9.3167	42.7763	18.667	34.4786	G3
Gorai.007G052300.1	32.0474	243.625	102.46	136.359	11.2354	15.4521	3273.13	90.8643	122.136	G3
Gorai.005G117100.1	2.83605	13.2886	2.48555	23.5102	2.29294	2.4996	10.9153	19.7651	4.67507	G3
Gorai.012G037200.1	0.01	25.9867	148.857	3.8204	1.37576	0.908946	0.01	6.31384	62.8213	G3
Gorai.006G005500.1	0.850815	1.47651	1.38086	7.34693	2.98082	1.59066	9.4403	4.39223	0.584384	G3
Gorai.007G243000.1	8.79176	319.222	132.563	156.637	26.5981	43.1749	296.484	31.8437	119.506	G3
Gorai.005G206100.1	0.56721	12.1074	1.93321	6.17142	0.01	0.454473	356.371	1.9216	0.876576	G3
Gorai.010G023400.1	0.01	61.1277	64.3481	0.01	0.01	0.454473	0.01	4.11772	17.5315	G3
Gorai.013G253100.1	2.55245	6.79197	1.10469	0.01	1.83435	0.908946	1.77006	0.01	0.584384	G3
Gorai.005G205800.1	9.92618	17.1276	12.4278	27.0367	3.4394	7.95328	598.279	20.0396	5.55165	G3
Gorai.006G061200.1	0.01	5.90606	0.552345	5.28979	0.687881	0.01	133.049	0.01	0.01	G3
Gorai.013G069500.2	3.97047	39.2753	16.5703	5.58367	3.6687	4.9992	28.3209	10.157	28.6348	G3
Gorai.013G016900.1	0.01	6.49666	11.8754	3.8204	0.917174	1.81789	10.0303	4.94126	7.59699	G3
Gorai.001G015700.1	38.8539	48.4297	34.5215	96.3917	20.6364	8.86222	84.3727	29.0986	24.5441	G3
Gorai.007G221300.1	0.56721	20.0806	0.828517	0.01	0.01	0.01	15.6355	0.823544	2.62973	G3
Gorai.005G248500.2	87.0668	157.692	344.387	59.6571	47.2345	68.8527	56.3468	60.1187	148.141	G3
Gorai.001G228200.1	9.07536	31.8927	17.9512	3.52653	11.2354	6.13539	6.19519	8.23544	33.0177	G3
Gorai.007G377400.1	1.13442	10.6309	1.93321	0.01	1.60506	0.908946	0.590019	0.01	0.584384	G3
Gorai.008G284100.1	250.707	118.121	268.439	155.461	80.0235	58.627	129.509	120.237	124.182	G3
Gorai.009G174600.1	0.01	16.8323	14.0848	0.01	0.458587	0.01	9.4403	0.01	6.13603	G3
Gorai.001G047200.1	3.11966	12.698	27.6172	2.05714	4.12728	2.95407	14.4555	2.74515	8.18137	G3
Gorai.005G206000.1	2.55245	22.443	7.45665	15.5755	2.75152	1.36342	179.071	7.13738	4.67507	G3
Gorai.007G014900.1	6.52292	20.3759	27.8934	19.9836	6.42022	7.72604	14.7505	16.7454	12.8564	G3
Gorai.007G049000.1	161.938	711.68	314.836	90.5142	255.892	335.628	418.618	65.609	389.2	G3
Gorai.001G049600.1	36.0178	50.2015	129.801	26.7428	24.5344	14.0887	167.565	45.5694	26.2973	G3
Gorai.004G048300.1	3.68687	14.4698	57.1677	12.3428	2.06364	3.86302	0.885028	4.11772	18.9925	G3
Gorai.007G097200.1	124.786	176.886	146.095	63.4775	27.2859	17.4972	115.054	77.1386	57.5618	G3
Gorai.008G109100.1	2.55245	6.79197	6.90431	2.64489	1.37576	0.454473	1.18004	3.29418	1.16877	G3
Gorai.005G251700.1	0.01	5.61076	10.2184	0.01	0.01	0.01	0.01	0.01	0.584384	G3
Gorai.005G205900.1	4.82129	67.9197	14.6371	53.1918	3.89799	8.63499	418.913	46.1185	13.733	G3
Gorai.007G320800.1	31.7638	89.7721	191.387	16.751	20.6364	15.4521	132.164	31.8437	51.4258	G3
Gorai.002G040600.1	7.09013	11.2215	17.9512	25.2734	3.21011	0.908946	7.67024	2.74515	2.92192	G3
Gorai.009G067100.1	0.01	0.885909	1.93321	7.34693	0.458587	2.95407	7.08022	3.56869	0.876576	G3
Gorai.003G167800.1	25.2409	72.0539	44.4637	68.7673	21.5536	49.3103	132.459	86.1976	81.2294	G3
Gorai.002G214400.1	10.2098	67.6244	22.0938	76.7019	7.33739	26.3594	538.392	32.9418	38.8615	G3
Gorai.002G040700.1	1.41803	5.61076	23.7508	3.23265	2.29294	4.9992	2.06506	7.13738	7.88918	G3
Gorai.002G028300.1	115.144	132.296	635.472	126.367	45.8587	60.2177	254.888	243.769	246.902	G3
Gorai.006G257300.1	0.01	1.18121	4.14258	0.01	0.458587	0.01	0.01	1.09806	0.01	G3
Gorai.008G094200.1	13.613	302.39	352.948	93.1591	11.694	5.68091	163.73	331.339	240.474	G3
Gorai.002G058800.1	0.01	6.79197	3.31407	0.01	0.01	0.01	0.01	0.549029	1.16877	G3
Gorai.002G256500.1	0.850815	5.02015	0.01	0.01	0.458587	0.01	0.01	0.01	0.01	G3
Gorai.011G246600.1	19.2851	3.24833	1.93321	1.46939	13.5283	9.08946	2.06506	3.56869	1.46096	G4
Gorai.009G441500.1	5.95571	2.06712	1.38086	0.01	11.694	14.0887	0.01	2.74515	2.33754	G4
Gorai.007G020600.1	11.3442	9.44969	3.86641	0.587754	8.02528	7.04433	1.18004	4.94126	0.584384	G4
Gorai.002G014800.1	155.132	28.6444	28.9981	38.7918	193.065	174.745	20.3556	31.5692	32.7255	G4
[truncated: 4,695 more rows]
