# Supplementary material for: Genome-Wide Transcriptome Profiling Revealed Cotton Fuzz Fiber Development Having a Similar Molecular Model as Arabidopsis Trichome
Source: PLoS One. 2014 May 13;9(5):e97313. doi: 10.1371/journal.pone.0097313 (PMC4019585; doi:10.1371/journal.pone.0097313)
Supplement: Table S6 — Pathway enrichment analysis for common differentially expressed genes in various recessive mutants. (XLS) [file pone.0097313.s008.xls]

## Sheet: Sheet1
Supplementary Table 6. Pathway enrichment analysis for common differentially expressed genes in various recessive mutants
Pathway	DEGs with pathway annotation (2356)	all genes with pathway annotation (4601)	DEGs distribution in each groups
			Group1	Group2	Group3	Group4	Group5	Group6
Starch and sucrose metabolism	123(21.8%)	563	26	6	1	30	50	10
Purine metabolism	92(20%)	459	16	3	1	12	49	11
Pyrimidine metabolism	51(22.5%)	227	11	1	0	5	30	4
T cell receptor signaling pathway	49(23.1%)	212	19	2	0	9	17	2
Phenylalanine metabolism	44(16.9%)	261	11	1	0	7	21	4
Oxidative phosphorylation	44(23.9%)	184	19	2	2	3	14	4
Amino sugar and nucleotide sugar metabolism	45(21.3%)	211	11	2	1	10	17	4
Drug metabolism - other enzymes	39(21.5%)	181	12	2	0	5	15	5
Glycolysis / Gluconeogenesis	43(22.9%)	188	12	1	1	2	23	4
Pentose and glucuronate interconversions	35(15.4%)	227	11	0	1	5	13	5
Glycerophospholipid metabolism	38(22.8%)	167	8	0	0	7	22	1
Galactose metabolism	40(25%)	160	12	2	1	8	14	3
Pyruvate metabolism	38(20.9%)	182	9	0	1	3	22	3
Glycerolipid metabolism	36(20.7%)	174	8	2	0	5	19	2
Arginine and proline metabolism	34(23.6%)	144	5	0	2	4	21	2
Cysteine and methionine metabolism	33(22.8%)	145	7	0	1	8	16	1
Phenylpropanoid biosynthesis	32(14.5%)	220	7	0	0	8	13	4
Alanine, aspartate and glutamate metabolism	29(29.6%)	98	5	0	0	1	20	3
Glyoxylate and dicarboxylate metabolism	30(21.6%)	139	9	0	0	3	15	3
Pentose phosphate pathway	28(26.9%)	104	10	2	0	3	12	1
Fatty acid degradation	28(21.1%)	133	9	1	0	1	14	3
