# Supplementary material for: Genome-Wide Transcriptome Profiling Revealed Cotton Fuzz Fiber Development Having a Similar Molecular Model as Arabidopsis Trichome
Source: PLoS One. 2014 May 13;9(5):e97313. doi: 10.1371/journal.pone.0097313 (PMC4019585; doi:10.1371/journal.pone.0097313)
Supplement: Table S7 — List of 1,932 common DEGs between the mutants MD17FLM, SL1-7-1FLM, N1NSM, XZ142FLM, n2NSM and the wild-type TM-1. (XLS) [file pone.0097313.s009.xls]

## Sheet: Sheet1
Supplementary Table 7. List of 1,932 common DEGs between the mutants MD17FLM, SL1-7-1FLM, N1NSM, XZ142FLM, n2NSM and the wild-type TM-1.
Phytozome gene locus name	TM-1_1DPA	TM-1_3DPA	TM-1_5DPA	SL1-7-1FLM_1DPA	SL1-7-1FLM_3DPA	SL1-7-1FLM_5DPA	XZ142FLM_1DPA	XZ142FLM_3DPA	XZ142FLM_5DPA	MD17FLM_1DPA	MD17FLM_3DPA	MD17FLM_5DPA	N1NSM_1DPA	N1NSM_3DPA	N1NSM_5DPA	n2NSM_1DPA	n2NSM_3DPA	n2NSM_5DPA	Group
Gorai.005G161500.1	21.8376	4.42954	8.28517	4.04116	2.2347	8.01335	6.75918	11.9233	7.72604	5.75216	2.6677	9.98892	9.94251	13.1393	3.57183	4.42514	7.96092	2.92192	G1
Gorai.011G242800.1	46.2276	30.1209	6.90431	10.1029	43.3533	20.2443	8.52244	51.3618	16.5883	16.1608	17.7847	33.8649	67.5506	48.4693	16.4853	17.4055	17.0199	19.2847	G1
Gorai.009G126900.1	612.587	85.9332	89.756	157.316	78.2147	87.3033	186.612	168.301	83.623	253.917	124.493	126.201	305.878	168.767	224.201	168.745	94.7075	100.806	G1
Gorai.005G172400.1	33.4654	27.4632	8.28517	30.3087	16.3133	17.5028	25.8612	31.8718	25.905	28.7608	23.1201	35.083	47.958	36.206	29.3989	15.9305	40.0791	21.0378	G1
Gorai.001G264900.1	24.9572	6.20136	7.45665	23.0923	49.6104	82.2423	35.5591	56.1769	82.2596	26.5695	49.5747	68.7043	29.2427	17.811	20.6067	9.14529	21.6867	19.5769	G1
Gorai.005G184200.1	39.7047	20.3759	33.9692	34.9271	55.8676	216.15	82.5795	259.102	234.963	65.739	187.85	218.538	49.1277	50.2212	77.4811	40.4163	51.0597	42.9522	G1
Gorai.003G155800.1	78.275	23.9195	15.4656	9.23693	15.196	18.1355	33.2081	26.5981	24.3143	28.7608	12.0046	28.9922	25.7336	25.6946	28.5746	25.0758	20.0396	11.3955	G1
Gorai.011G295800.1	0.56721	1.18121	0.01	4.32981	18.548	8.4351	3.52653	7.33739	7.27157	1.36956	8.89233	9.01439	4.3864	0.583968	6.86889	0.01	0.549029	3.5063	G1
Gorai.005G050900.1	15.5983	0.885909	2.76172	5.48443	6.48064	9.91125	4.11428	12.6111	11.3618	6.5739	13.1162	9.25802	6.43339	8.75952	3.84658	4.72015	2.74515	3.7985	G1
Gorai.002G110900.1	30.913	5.90606	10.2184	24.8243	16.3133	34.3731	24.9796	33.0183	32.4948	39.9912	23.1201	22.4142	16.6683	20.4389	35.7183	39.5312	29.0986	12.2721	G1
Gorai.006G125500.3	17.0163	4.72485	3.0379	27.1335	17.2072	15.8158	11.7551	20.8657	18.8606	19.1739	22.0085	16.567	33.0442	15.7671	19.5077	2.95009	17.0199	11.3955	G1
Gorai.006G081700.1	34.0326	13.5839	13.5324	39.257	68.1585	47.2366	20.2775	55.0305	40.6753	37.2521	41.127	46.5337	22.5169	33.8701	43.6862	11.8004	29.3731	22.2066	G1
Gorai.006G237700.1	61.5423	23.3289	15.1895	56.2876	106.819	125.894	24.3918	85.7558	90.4401	101.074	85.3664	111.096	117.556	91.3909	57.424	85.8477	70.0012	57.2696	G1
Gorai.013G147700.2	31.4802	12.4027	11.3231	19.0512	32.6267	26.1488	14.6939	30.9546	29.0863	48.2086	28.0108	36.7885	31.8745	40.5858	27.4756	44.2514	25.8044	33.8943	G1
Gorai.009G309300.1	24.1064	6.20136	3.59024	34.6385	42.0124	43.8625	14.4	35.9991	24.996	14.5174	41.5716	41.4175	32.1669	17.519	18.1339	12.3904	16.7454	9.35014	G1
Gorai.009G032600.1	72.0357	48.4297	16.8465	129.028	127.825	133.696	62.8897	96.3033	115.209	103.813	138.498	87.7076	106.151	66.2803	76.9316	28.6159	103.767	81.5215	G1
Gorai.002G038300.3	19.8524	12.698	18.7797	35.2158	69.0524	32.0534	10.2857	25.4516	32.4948	22.1869	26.0101	31.6722	34.2139	37.3739	21.1562	33.6311	52.9813	29.8036	G1
Gorai.007G067300.1	17.0163	11.8121	5.52345	12.9894	29.2746	19.1899	14.9877	19.2607	25.905	24.6521	25.5654	22.9014	19.5926	21.8988	18.1339	15.0455	20.3141	20.7456	G1
Gorai.013G217400.1	2.55245	0.590606	1.10469	6.35039	10.9501	22.7748	3.23265	15.3627	19.7696	6.02608	18.2293	18.2724	6.14096	5.25571	4.9456	3.2451	6.03932	3.7985	G1
Gorai.002G220300.1	89.9028	32.4833	11.0469	25.1129	29.2746	51.4541	23.2163	37.3749	45.4473	127.369	27.3439	43.6102	73.1067	32.7022	56.3249	59.8869	58.7461	53.4711	G1
Gorai.012G046900.3	13.8966	2.36242	3.0379	9.81424	18.3246	25.7271	7.64081	28.891	23.4054	16.7087	23.787	21.9269	10.2349	9.34348	14.0125	15.3405	13.1767	6.42822	G1
Gorai.006G035100.1	21.2704	15.6511	19.0559	14.4327	89.6117	27.4141	41.4367	35.0819	24.0871	23.5565	50.2417	30.6976	14.9138	49.0533	27.4756	42.1863	71.3738	18.7003	G1
Gorai.001G175200.1	48.4965	24.2148	14.361	30.02	56.538	50.6106	37.9102	32.3304	40.2209	47.9347	50.464	39.4684	51.1747	35.914	41.4881	23.3057	37.6085	35.063	G1
Gorai.003G171700.1	8.50815	2.95303	5.52345	9.81424	42.9063	30.3664	9.40407	40.8143	34.7672	13.9695	26.8993	30.454	7.6031	9.92745	15.3863	10.6203	7.13738	22.2066	G1
Gorai.013G088200.1	10.2098	0.590606	0.01	0.577308	1.11735	0.421755	0.01	0.01	0.01	0.01	0.01	0.01	0.01	0.01	11.265	0.590019	0.01	0.01	G1
Gorai.001G218000.1	15.0311	4.13424	1.38086	3.7525	2.45818	10.7548	2.64489	5.96163	5.68091	2.73913	9.33695	11.2071	1.16971	2.62785	6.59414	0.885028	1.37257	2.62973	G1
Gorai.010G053900.1	14.4639	3.83894	2.20938	13.2781	53.6329	11.1765	15.2816	10.0889	11.5891	15.613	20.4524	9.50165	14.6213	4.37976	20.6067	3.83512	19.7651	8.47357	G1
Gorai.006G241600.3	55.5866	8.85909	12.4278	15.5873	29.0512	68.3243	31.7387	95.6154	87.4861	47.9347	31.3455	84.2967	21.3472	37.0819	35.993	36.8762	34.8634	18.7003	G1
Gorai.008G009600.1	15.5983	7.08727	1.10469	6.06174	14.9725	11.5983	4.40816	10.7768	8.86222	17.5304	14.6723	12.1816	12.5743	10.8034	9.3417	5.90019	8.78447	7.59699	G1
Gorai.013G227100.1	22.6884	13.8792	6.90431	21.0717	46.4819	44.4952	39.6734	25.9102	55.4457	42.1825	40.4601	28.7486	29.2427	20.4389	54.1269	29.7959	48.5891	20.1612	G1
Gorai.002G129100.1	34.0326	11.2215	29.8266	42.4322	93.6341	35.0057	36.4408	47.4638	31.3586	35.0608	45.1286	47.2646	25.4411	40.8777	42.5871	25.3708	64.5109	30.0958	G1
Gorai.001G075900.1	47.362	7.08727	24.027	78.2253	42.0124	55.8826	64.0652	52.2789	81.1234	59.7129	72.2502	61.6389	39.4776	45.2575	56.8744	9.73531	40.0791	15.194	G1
Gorai.001G083900.2	49.0637	13.8792	8.83751	71.0089	57.2084	57.1478	47.902	56.6355	49.992	43.2782	58.0224	52.6245	39.1852	38.8339	68.4142	34.2211	44.1969	26.5895	G1
Gorai.010G037100.1	16.1655	0.01	1.93321	2.30923	8.71535	0.01	0.587754	1.37576	0.68171	1.09565	0.889233	0.730896	0.01	1.16794	14.2873	1.18004	39.5301	6.13603	G1
Gorai.003G048400.1	26.3753	12.9933	4.14258	28.2881	65.9238	27.8358	18.5143	27.0566	30.9042	15.3391	34.6801	31.9158	22.2244	24.5266	19.7824	10.6203	25.2553	17.5315	G1
Gorai.002G111600.1	24.39	8.56379	18.2274	19.0512	54.5268	27.625	23.5102	33.0183	24.3143	46.0173	44.2393	36.5448	32.7518	20.4389	31.0474	28.6159	28.0005	27.7582	G1
Gorai.007G313600.2	42.5408	18.8994	6.62814	6.35039	12.2909	16.0267	15.2816	18.3435	16.361	20.5434	18.007	19.0033	14.6213	32.1182	22.8047	13.2754	11.5296	4.67507	G1
Gorai.009G195600.1	17.5835	4.72485	3.86641	17.0306	8.26841	13.9179	14.6939	14.4455	10.9074	32.3217	12.6716	15.1052	16.6683	22.4828	32.4212	16.2255	28.275	16.6549	G1
Gorai.009G089200.1	8.50815	1.47651	0.552345	0.577308	1.78776	3.58492	2.05714	5.04446	1.59066	1.36956	4.66847	3.89811	2.33941	0.583968	3.02231	0.590019	0.549029	0.01	G1
Gorai.006G008600.1	246.169	29.235	40.045	82.2664	16.0899	65.1612	77.2897	121.067	70.2161	32.0478	49.5747	94.7729	87.728	96.0627	76.1073	26.2558	105.963	13.1486	G1
Gorai.009G207200.1	10.777	6.49666	3.59024	15.2987	8.93882	25.0944	17.0449	24.3051	18.8606	13.1478	14.45	19.4906	9.06523	9.92745	11.8145	5.90019	11.5296	13.1486	G1
Gorai.007G373800.1	93.5897	33.9598	30.9313	62.3493	150.619	156.471	61.7142	130.927	180.426	92.3085	150.28	144.474	128.375	86.1352	91.7684	20.9457	54.0794	82.9825	G1
Gorai.001G075200.1	19.5688	4.72485	5.79962	4.04116	1.11735	2.53053	2.05714	10.7768	2.72684	2.73913	2.89001	3.89811	8.48038	8.17555	3.57183	7.08022	4.11772	2.62973	G1
Gorai.011G062600.1	111.173	27.4632	11.8754	22.2264	16.9838	42.1755	41.4367	62.5971	42.7205	39.7173	31.1232	41.9047	53.8065	40.2938	54.9512	27.4359	21.6867	11.6877	G1
Gorai.009G282100.1	28.9277	5.61076	12.9801	19.0512	13.6317	27.625	11.4612	38.0627	25.2233	30.1304	21.3416	36.5448	28.073	16.3511	21.431	6.78521	15.6473	9.35014	G1
Gorai.011G091400.1	13.613	7.08727	1.65703	13.2781	16.3133	14.7614	12.9306	16.0506	10.4529	10.4087	18.6739	14.8616	22.5169	8.17555	13.1883	7.96525	7.68641	9.05795	G1
Gorai.005G230300.1	12.195	0.01	1.10469	8.08231	11.1735	23.4074	11.1673	14.2162	13.1797	4.3826	10.8931	13.1561	16.0835	7.2996	13.463	3.83512	5.49029	3.5063	G1
Gorai.005G187800.1	11.6278	3.83894	4.41876	20.4944	48.7166	39.4341	10.8735	27.2859	21.133	12.3261	13.7831	19.9778	17.838	13.1393	18.9581	5.60518	11.5296	8.76576	G1
Gorai.012G020100.1	30.913	9.44969	5.52345	19.3398	40.8951	27.625	14.1061	32.3304	25.4505	22.1869	26.8993	36.3012	30.7048	33.8701	17.3096	13.5704	26.9024	17.5315	G1
Gorai.011G167300.1	17.5835	10.9262	9.38986	24.5356	35.0849	35.6383	32.0326	42.6486	29.9952	30.6782	33.1239	29.4795	19.0077	22.1908	30.7726	18.8806	23.3337	18.7003	G1
Gorai.011G047800.2	26.0917	9.745	12.9801	24.8243	29.4981	37.7471	24.6857	50.4446	34.3127	46.5651	33.1239	40.9302	20.7623	27.1545	32.4212	44.5464	46.393	21.33	G1
Gorai.012G121900.1	85.9323	33.3692	9.38986	5.77308	26.3695	34.7948	5.28979	50.6739	24.3143	8.21738	22.4531	28.7486	42.6943	58.3968	10.4407	22.1257	3.8432	4.38288	G1
Gorai.012G048700.1	35.4506	16.2417	15.1895	23.9583	200.006	24.2509	50.8408	36.687	19.7696	44.0999	55.1324	16.0797	58.1929	65.4044	43.1367	40.7113	112.276	47.9195	G1
Gorai.001G108000.2	6.23931	3.54364	0.01	5.77308	3.12859	18.3464	7.34693	16.5091	11.5891	7.12173	16.4508	7.5526	8.48038	0.583968	6.86889	3.54011	1.9216	3.21411	G1
Gorai.006G082000.1	81.6783	37.5035	16.8465	55.7102	31.9563	40.4885	72.2938	35.3112	37.2668	142.982	36.0139	34.5958	69.5976	82.3394	127.212	87.6178	87.5702	49.9648	G1
Gorai.010G191500.1	14.1803	18.0135	4.9711	5.48443	42.0124	25.3053	17.0449	26.1395	32.9493	15.0652	26.2324	26.5559	15.4986	18.979	15.6611	6.4902	15.3728	17.2393	G1
Gorai.005G218200.1	20.4196	14.7651	9.66603	14.1441	76.8738	52.0868	20.5714	50.2153	34.9944	14.5174	36.6809	45.0719	38.8928	17.811	21.7057	11.5054	17.0199	19.8691	G1
Gorai.009G078800.1	31.7638	7.08727	4.69493	3.7525	2.68165	15.8158	14.9877	23.8465	12.9525	19.9956	16.4508	20.7087	24.8563	8.17555	17.0349	7.37523	5.76481	15.4862	G1
Gorai.007G289200.1	34.3162	20.6712	19.0559	42.4322	90.5055	93.6297	37.3224	59.6163	111.119	61.3564	89.8125	88.4385	44.7413	62.7765	50.2803	33.041	46.1185	68.6651	G1
Gorai.005G070600.1	40.2719	8.56379	11.3231	15.876	85.3657	48.7127	16.4571	64.6608	35.4489	16.4348	55.3547	57.4972	48.2504	25.1106	13.463	16.8155	18.118	11.1033	G1
Gorai.004G167300.1	59.5571	25.6914	10.7707	15.01	31.0624	25.0944	3.23265	42.6486	14.3159	15.0652	15.7839	41.1738	28.3654	48.4693	4.9456	18.5856	14.5493	5.84384	G1
Gorai.004G083800.1	7.09013	1.47651	4.14258	5.48443	46.7053	19.1899	7.93468	15.1334	29.5407	8.7652	12.227	14.1307	10.2349	13.4313	13.1883	2.36007	19.4905	6.72041	G1
Gorai.005G003800.2	21.8376	16.2417	4.41876	12.1235	30.392	23.8292	8.52244	27.9738	23.4054	22.7347	17.1177	21.9269	19.3002	22.1908	15.1116	11.8004	24.1573	17.8237	G1
Gorai.005G259600.2	31.7638	37.5035	9.9422	24.8243	91.176	78.6574	25.8612	55.2598	54.0823	30.6782	76.0294	52.6245	35.9685	40.8777	37.092	28.9109	39.8046	35.9396	G1
Gorai.008G070600.1	9.64257	11.8121	9.38986	9.81424	21.2297	26.3597	9.11019	16.0506	24.5415	18.9	18.4516	25.825	13.1592	11.6794	22.53	7.37523	17.8435	26.2973	G1
Gorai.010G019700.1	28.0769	6.20136	20.4367	27.7108	13.8552	35.2166	54.3673	105.246	58.1726	35.0608	57.1332	67.7297	12.5743	20.4389	52.7531	32.156	34.0398	21.33	G1
Gorai.005G041100.2	32.6146	15.6511	9.38986	26.5562	9.60923	64.5286	14.6939	73.3739	74.7608	29.0347	41.7939	66.9988	31.8745	21.6068	39.5648	17.9956	17.8435	33.0177	G1
Gorai.011G169000.1	121.383	53.7451	48.3302	192.532	277.55	304.929	72.8815	261.624	322.449	191.739	370.588	314.529	138.61	42.3377	152.215	70.5072	104.041	138.499	G1
Gorai.010G213100.1	72.0357	11.5168	13.8086	3.1752	65.7003	24.2509	13.8122	18.1142	12.7252	4.3826	24.4539	22.6578	27.4881	11.0954	43.1367	2.95009	11.5296	3.7985	G1
Gorai.011G058000.1	260.917	66.7385	49.1587	86.8849	78.8851	89.623	94.6285	141.474	87.2588	79.4346	126.716	108.904	105.566	64.8204	75.8326	33.041	54.6284	69.5417	G1
Gorai.009G380300.1	39.7047	7.38257	3.31407	5.19577	8.71535	4.00667	5.28979	6.64951	3.40855	18.3521	4.66847	6.8217	7.01824	8.75952	8.51743	7.67024	15.0983	7.01261	G1
Gorai.009G393700.1	47.362	10.6309	8.009	24.8243	32.1797	43.019	7.93468	51.1325	34.0855	53.9608	34.0132	49.9446	40.3549	29.4904	24.1785	23.8958	25.8044	10.2267	G1
Gorai.011G039100.1	15.8819	1.18121	0.828517	1.44327	0.670411	11.3874	16.751	19.9485	21.3602	4.93043	4.44616	8.52712	2.92427	8.75952	17.3096	2.95009	4.94126	6.42822	G1
Gorai.001G206500.1	43.6752	12.698	31.4836	34.9271	217.213	267.182	18.2204	251.994	216.102	44.0999	308.119	271.65	39.1852	26.2785	23.3542	28.9109	27.726	45.2897	G1
Gorai.012G174900.2	81.1111	26.282	22.6461	38.391	73.0748	103.33	29.9755	111.437	95.6666	83.2694	95.1479	127.176	36.5533	70.0761	39.8396	50.4466	63.4129	64.2822	G1
Gorai.013G080300.1	47.0784	10.6309	14.361	25.4016	42.0124	47.4475	47.0203	54.8012	44.3111	39.1695	45.1286	42.8793	43.864	29.4904	43.6862	16.2255	32.3927	19.5769	G1
Gorai.003G005700.3	29.4949	2.65773	2.76172	12.1235	11.1735	8.4351	16.751	11.9233	7.04433	20.2695	8.2254	11.4507	24.5638	16.6431	27.2008	10.6203	11.2551	6.42822	G1
Gorai.001G136300.1	20.4196	12.698	7.73282	15.01	33.5206	39.2232	13.5184	53.6547	32.9493	22.1869	42.2386	39.4684	40.6473	14.0152	15.9358	20.9457	14.2748	16.3627	G1
Gorai.010G076700.1	29.2113	14.1745	7.73282	47.3393	51.8452	37.3253	26.4489	34.394	25.905	38.8956	69.5825	34.1085	38.0155	49.9292	53.3026	18.2906	62.0403	18.7003	G1
Gorai.011G036600.1	19.5688	9.15439	3.31407	8.65962	4.24594	13.2853	0.587754	19.9485	14.0887	5.20434	16.4508	18.0288	6.43339	9.63547	3.57183	6.19519	4.11772	2.33754	G1
Gorai.007G379000.1	3.68687	4.42954	0.828517	3.7525	3.35206	5.90457	2.93877	10.3182	6.13539	1.36956	10.8931	9.74529	9.35766	3.50381	5.22036	1.18004	1.64709	7.3048	G1
Gorai.011G215800.1	26.9425	0.885909	11.0469	38.6796	7.15106	43.8625	154.579	56.1769	31.3586	22.1869	36.6809	28.7486	7.89552	18.395	54.1269	5.31017	20.5886	1.46096	G1
Gorai.004G157900.4	51.8997	11.8121	35.6262	74.7614	127.155	76.7595	18.8081	64.8901	40.2209	35.6086	93.1471	63.8316	83.3416	31.8262	28.8494	33.9261	52.1578	27.7582	G1
Gorai.001G200600.1	22.1212	14.1745	9.11369	22.515	100.562	108.391	10.8735	89.6538	88.8495	37.2521	135.608	109.878	30.4124	11.9713	27.7503	29.7959	34.3143	38.2771	G1
Gorai.007G010500.1	7.65734	2.36242	0.01	12.1235	27.7103	12.8635	6.4653	14.4455	15.2248	7.66955	21.7862	19.2469	10.5274	11.3874	13.7378	6.19519	6.86287	5.25945	G1
Gorai.013G176700.3	37.4359	38.6847	8.009	21.3604	50.7278	23.6183	14.9877	22.9294	22.0419	39.9912	32.6793	21.196	24.5638	37.0819	25.0028	22.4207	57.9226	26.2973	G1
Gorai.012G021400.2	11.9114	2.65773	4.9711	13.5667	12.5143	21.5095	5.28979	35.9991	21.3602	19.4478	24.8985	35.3267	4.67883	4.96373	12.364	7.96525	17.2944	13.1486	G1
Gorai.002G100000.1	58.9899	9.15439	18.5035	14.1441	18.995	45.9713	74.3509	91.2588	67.4892	38.6217	68.9156	58.959	43.864	23.9427	59.3472	12.9804	20.5886	7.3048	G1
Gorai.013G088300.1	17.0163	0.01	1.10469	0.01	0.446941	0.01	0.01	0.01	0.01	0.01	0.01	0.01	0.584853	0.01	16.2106	0.01	0.01	0.876576	G1
Gorai.008G198200.1	24.9572	7.08727	27.6172	47.6279	26.3695	57.3587	35.853	38.9799	44.5384	13.9695	25.7878	53.5991	14.0365	24.8186	18.6834	25.0758	54.6284	13.1486	G1
Gorai.009G100600.1	163.924	35.7317	31.7598	49.9372	102.573	225.85	203.951	533.795	291.317	104.635	446.617	331.583	136.563	303.663	78.8549	35.9911	75.4915	19.2847	G1
Gorai.001G061900.1	68.6324	27.4632	7.73282	17.8966	14.3021	21.9313	23.5102	34.8526	29.0863	54.5086	24.8985	25.5814	55.5611	29.4904	29.9484	25.0758	27.4515	27.1738	G1
Gorai.001G054600.2	297.218	106.604	64.9005	280.86	264.589	251.155	190.432	267.356	259.504	248.713	352.581	266.534	297.69	106.282	241.236	112.694	175.14	226.157	G1
Gorai.009G232000.1	31.4802	12.1074	7.73282	58.5968	36.6492	32.8969	17.3388	41.2728	20.9058	27.1173	41.3493	22.9014	59.9475	27.1545	24.4533	24.4858	28.275	19.5769	G1
Gorai.008G004200.1	27.7933	7.67788	1.65703	32.9066	50.0574	60.7328	5.58367	73.8325	56.3547	25.4739	36.6809	68.9479	45.0337	20.7309	15.1116	17.9956	16.4709	14.6096	G1
Gorai.009G105600.2	174.701	78.5506	44.1876	138.843	94.0811	236.183	104.033	386.818	340.628	189.821	300.338	392.735	155.571	168.475	148.368	88.5028	93.884	95.839	G1
Gorai.008G136600.1	65.5128	19.49	11.3231	31.752	76.4269	86.6707	36.4408	128.175	72.4885	16.4348	108.486	102.325	43.864	19.8549	25.827	5.01516	20.5886	28.927	G1
Gorai.004G027300.1	13.613	12.1074	9.9422	2.88654	278.668	51.665	26.1551	55.9476	63.399	23.2826	110.932	54.33	10.8198	55.7689	9.06694	15.0455	97.7272	45.5819	G1
Gorai.002G037800.1	200.225	80.913	67.9384	178.677	150.843	277.304	142.824	293.266	227.918	152.843	186.294	269.701	175.164	115.626	173.92	41.5963	114.473	214.177	G1
Gorai.008G233900.1	10.2098	2.06712	2.76172	7.21635	22.794	12.8635	2.64489	12.3819	9.99841	9.58694	11.3377	15.3488	16.3759	5.25571	10.166	3.83512	7.13738	10.8111	G1
Gorai.007G088700.2	24.1064	4.13424	0.828517	8.94828	2.90512	9.06774	5.28979	7.56669	7.49881	7.66955	5.3354	6.0908	11.4046	5.54769	15.3863	5.31017	8.23544	4.96726	G1
Gorai.004G108700.2	22.4048	2.36242	7.45665	8.94828	7.82147	19.6116	12.049	12.1526	14.7704	10.1348	9.11464	12.4252	29.5351	10.2194	17.3096	4.42514	9.88253	2.62973	G1
Gorai.004G190100.1	12.4786	2.36242	12.1516	16.4533	62.1248	45.7604	5.58367	50.4446	43.1749	19.7217	48.4632	45.8028	1.16971	9.63547	8.24267	10.3253	10.9806	23.9597	G1
Gorai.005G202800.1	27.7933	10.0403	14.6371	37.525	31.9563	33.1078	23.2163	42.19	16.1338	17.5304	29.1224	45.8028	31.8745	30.3663	24.728	19.1756	28.0005	18.7003	G1
Gorai.006G196800.1	7.94094	0.01	1.38086	3.7525	3.57553	9.48949	7.34693	8.25457	2.27237	6.84781	12.0046	5.60354	2.92427	3.79579	9.89121	1.77006	5.21578	1.46096	G1
Gorai.013G069000.4	58.7063	28.9397	34.7977	59.7514	128.719	82.664	168.098	103.641	64.9896	32.5956	65.1363	58.4717	27.1957	80.2956	96.9888	48.3815	65.06	14.0252	G1
Gorai.002G011800.2	35.4506	11.8121	13.5324	39.8343	77.0973	82.664	14.4	89.4245	70.6706	30.1304	108.709	66.9988	65.2112	30.9503	39.5648	21.2407	46.6675	27.7582	G1
Gorai.003G051800.1	3.40326	0.01	4.14258	6.9277	266.6	3.37404	7.93468	7.79598	2.4996	7.12173	30.2339	4.87264	6.14096	17.811	10.7155	2.95009	133.689	33.3099	G1
Gorai.007G165200.1	26.0917	15.6511	6.90431	32.9066	22.5705	36.2709	14.1061	29.3496	31.1314	38.3478	32.457	33.134	28.3654	31.8262	24.1785	23.3057	17.5689	23.3754	G1
Gorai.004G176400.1	20.9868	18.3088	5.52345	2.59789	12.9613	22.9857	3.23265	26.5981	20.9058	3.56086	11.56	19.0033	9.94251	19.5629	3.29707	4.42514	1.9216	4.67507	G1
Gorai.004G047200.2	34.8834	17.7182	6.90431	32.6179	38.2135	74.4398	19.3959	85.5265	71.125	60.2608	68.6932	83.5658	36.2609	36.79	32.6959	23.8958	36.785	21.9144	G1
Gorai.004G168000.1	9.64257	0.885909	1.10469	0.01	0.01	0.01	0.01	0.01	0.01	0.01	0.444616	0.01	1.16971	0.583968	1.92329	0.01	0.01	0.01	G1
Gorai.001G216400.1	10.2098	5.61076	1.93321	6.9277	21.0062	20.0334	13.8122	20.4071	22.7237	15.8869	35.7916	29.9668	18.1305	9.63547	37.6415	5.60518	10.7061	11.1033	G1
Gorai.009G172900.1	119.398	49.0203	7.45665	17.6079	37.0961	34.3731	23.5102	50.6739	27.4956	39.9912	25.5654	59.4462	57.0232	66.5723	24.728	41.8913	28.5495	18.1159	G1
Gorai.008G219700.2	36.8687	11.2215	4.69493	9.23693	12.7378	18.5572	13.2245	21.095	18.4062	15.3391	9.33695	21.9269	18.4229	25.9866	32.9707	10.6203	22.2357	11.3955	G1
Gorai.006G012600.1	21.554	10.0403	9.11369	9.81424	85.5892	54.1955	12.6367	45.1708	34.3127	14.5174	32.457	32.8903	34.2139	43.2136	21.1562	10.3253	25.2553	6.42822	G1
Gorai.011G185400.1	5.95571	2.06712	1.38086	0.01	0.01	0.01	0.881632	0.01	0.01	0.01	0.01	0.487264	0.01	0.01	0.01	0.01	0.01	0.01	G1
Gorai.005G226100.1	34.5998	13.5839	8.009	34.0612	34.6379	34.3731	28.8	33.0183	35.6761	31.226	38.9039	32.4031	35.0912	33.8701	33.795	23.6007	24.7063	16.9471	G1
Gorai.013G075700.1	7.37373	4.13424	1.10469	0.01	1.11735	1.05439	0.881632	2.29294	1.13618	1.09565	2.44539	1.70542	1.75456	6.71563	0.824267	0.885028	1.9216	0.01	G1
Gorai.009G439400.1	18.4343	4.72485	0.552345	1.15462	1.11735	2.95229	0.01	11.694	2.72684	1.09565	3.33462	5.84717	8.18795	5.25571	0.549512	4.13013	0.823544	0.01	G1
Gorai.012G129200.1	25.5245	10.0403	41.9782	25.4016	35.7553	21.9313	46.1387	28.891	28.859	21.0913	31.5678	24.1196	3.21669	20.4389	32.1464	30.681	34.8634	14.0252	G1
Gorai.007G249800.1	31.4802	13.2886	9.38986	29.4427	48.2696	51.665	24.6857	63.7436	33.8582	39.4434	49.1301	57.4972	46.2034	36.498	30.2231	15.0455	34.0398	16.3627	G1
Gorai.004G171500.1	35.7342	17.7182	5.24727	5.77308	16.0899	18.3464	15.8694	35.7698	24.5415	33.1434	32.457	27.2868	32.1669	20.1469	19.5077	15.0455	13.4512	23.0832	G1
Gorai.001G200300.1	14.1803	5.61076	9.9422	13.5667	40.6716	26.9923	24.6857	20.1778	26.5867	12.6	31.1232	23.1451	14.9138	15.7671	18.1339	7.67024	17.2944	11.1033	G1
Gorai.002G118100.2	3.40326	0.01	1.10469	7.21635	8.71535	13.4962	2.35102	16.5091	16.1338	3.56086	15.117	13.3998	8.48038	5.54769	3.29707	1.77006	3.8432	3.21411	G1
Gorai.013G014400.1	18.7179	8.85909	15.4656	20.7831	40.4482	30.1555	29.9755	25.4516	29.3135	23.0087	28.2331	23.3887	25.1487	19.8549	34.0697	19.4706	45.8439	28.0504	G1
Gorai.013G119300.1	20.136	2.36242	4.69493	0.01	0.01	1.47614	0.01	0.01	1.81789	0.01	0.01	0.974529	0.584853	0.01	8.51743	0.885028	0.01	1.75315	G1
Gorai.004G002100.1	7.09013	0.885909	1.93321	11.2575	9.16229	7.80247	6.4653	6.19093	5.90815	12.3261	7.78079	5.11627	12.5743	7.88356	14.2873	3.54011	6.03932	2.33754	G1
Gorai.011G030800.1	11.9114	6.20136	1.93321	0.577308	4.69288	2.74141	0.587754	1.83435	3.63578	3.28695	1.77847	7.06533	0.584853	8.75952	1.64853	4.13013	3.29418	0.584384	G1
Gorai.003G052600.1	3.68687	1.47651	0.01	4.61847	9.8327	5.48282	3.8204	4.81517	5.45368	3.56086	6.44694	4.87264	5.55611	3.50381	3.29707	2.65508	2.19612	4.38288	G1
Gorai.010G242700.1	73.7373	31.8927	11.3231	7.50501	19.6654	18.979	17.6326	44.9415	20.9058	7.39564	20.23	29.4795	27.7805	25.6946	12.364	11.8004	9.3335	6.13603	G1
Gorai.010G067400.1	7.94094	1.18121	1.65703	0.865962	0.446941	3.16316	1.46939	0.917174	1.59066	0.01	3.33462	0.01	2.04699	0.01	13.1883	0.01	0.549029	1.46096	G1
Gorai.010G000200.1	10.2098	2.65773	1.10469	4.32981	2.90512	12.6527	2.93877	13.299	19.0879	5.47825	13.3385	14.8616	5.26368	4.08777	9.06694	2.06506	0.823544	6.42822	G1
Gorai.001G032400.2	49.0637	23.0336	66.8337	97.5651	109.947	94.8949	88.1632	90.571	71.8067	92.3085	108.709	93.0675	22.5169	50.8052	110.727	73.1623	105.139	79.184	G1
Gorai.011G057600.1	48.7801	19.1947	15.7418	31.752	28.8277	78.4465	44.6693	96.7619	92.4853	46.5651	87.3671	77.9623	88.8977	48.1773	42.5871	24.7808	27.726	32.4333	G1
Gorai.009G204100.1	20.9868	8.85909	14.9133	29.7314	72.181	33.9513	31.151	19.9485	41.5843	38.3478	32.2347	21.196	38.6003	29.4904	34.3445	21.8307	39.5301	23.3754	G1
Gorai.005G153400.1	7.37373	2.95303	3.0379	13.8554	37.3196	42.1755	12.3428	24.993	33.8582	12.8739	35.1247	19.2469	15.4986	3.21182	9.3417	7.67024	10.4316	11.6877	G1
Gorai.006G249400.1	15.0311	7.38257	7.18048	21.6491	38.2135	23.6183	27.9183	14.4455	22.0419	27.9391	19.1185	18.2724	15.2062	17.811	25.827	25.3708	25.5299	17.5315	G1
Gorai.001G077800.1	24.6736	2.95303	1.93321	7.21635	6.25717	5.27194	4.70203	4.58587	4.09026	6.29999	3.77924	6.33444	6.14096	6.71563	8.51743	1.77006	4.11772	2.62973	G1
Gorai.013G262700.1	30.3457	9.44969	30.6551	27.1335	30.1685	44.2843	19.102	93.5518	40.6753	36.1565	27.5662	72.1151	55.8535	25.1106	25.5523	42.4813	33.2163	19.2847	G1
Gorai.011G136600.1	9.92618	2.36242	1.38086	0.01	0.01	0.01	0.01	0.01	0.01	0.01	0.01	0.01	0.584853	0.01	0.01	0.01	0.01	0.584384	G1
Gorai.013G199400.1	30.913	11.5168	12.9801	6.35039	17.8776	16.4485	9.11019	13.5283	15.9066	4.65651	12.227	18.7597	13.1592	12.8473	10.4407	2.65508	6.03932	7.3048	G1
Gorai.005G176800.1	20.9868	5.31545	3.31407	4.90712	3.35206	9.91125	0.587754	14.2162	5.45368	6.84781	4.66847	13.887	9.06523	7.2996	7.41841	4.72015	1.09806	4.67507	G1
Gorai.008G215300.1	18.7179	11.8121	4.9711	16.7419	14.7491	12.4418	13.8122	12.1526	12.498	26.5695	17.1177	18.0288	18.7153	11.9713	17.5844	7.67024	18.9415	27.7582	G1
Gorai.013G264600.2	15.0311	4.13424	25.1317	18.1852	15.4195	26.1488	17.6326	23.1587	24.7688	15.0652	18.6739	28.0177	15.2062	14.3072	13.463	13.2754	22.2357	18.7003	G1
Gorai.004G242100.1	15.0311	2.06712	5.52345	4.32981	5.58676	10.333	4.70203	10.7768	9.08946	5.75216	8.0031	8.03986	6.43339	1.7519	4.67085	1.47505	4.11772	3.21411	G1
Gorai.004G263300.1	32.8982	27.1679	12.1516	42.4322	52.9625	96.5819	21.453	38.5213	79.0783	30.6782	66.2479	59.6899	50.8823	29.7824	59.3472	10.3253	28.824	54.9321	G1
Gorai.007G001200.1	17.2999	7.97318	6.90431	6.06174	9.8327	18.3464	12.6367	46.5466	38.6302	22.1869	38.0147	35.083	16.9608	8.75952	14.8368	11.8004	10.157	16.0706	G1
Gorai.007G271300.2	9.35897	2.65773	2.20938	0.01	12.9613	5.48282	1.17551	2.06364	4.54473	0.821738	7.33617	5.11627	1.16971	4.08777	0.824267	0.590019	1.9216	1.46096	G1
Gorai.009G221000.1	5.10489	0.885909	2.48555	6.06174	72.8514	5.90457	5.58367	5.04446	12.2708	9.03911	16.0062	5.84717	5.84853	8.46753	3.84658	3.2451	34.8634	14.0252	G1
Gorai.004G230800.1	11.0606	0.01	0.01	1.44327	0.01	0.421755	1.17551	0.917174	0.01	0.01	0.01	0.487264	0.01	0.01	17.0349	0.590019	0.549029	0.01	G1
Gorai.009G066300.1	27.5097	1.77182	1.38086	11.2575	9.60923	7.38072	2.93877	4.35658	0.908946	1.64348	3.11232	1.70542	11.4046	7.59158	4.67085	2.65508	1.64709	0.584384	G1
Gorai.013G147300.1	9.92618	0.885909	0.01	0.01	14.3021	0.01	0.01	0.458587	0.01	0.01	4.44616	0.974529	2.04699	12.2633	0.01	0.01	6.58835	1.16877	G1
Gorai.011G161200.1	89.9028	16.537	46.9493	165.687	203.582	594.675	179.559	494.128	717.613	32.0478	253.876	583.986	110.245	130.517	113.199	13.2754	147.414	20.7456	G1
Gorai.009G286400.1	2.26884	1.47651	0.828517	6.63904	1.78776	15.1832	2.64489	10.7768	39.7664	4.10869	8.67002	38.7375	3.50912	8.17555	8.24267	0.885028	16.1964	12.2721	G1
Gorai.001G230200.1	55.303	8.85909	2.76172	6.63904	10.9501	6.32633	6.4653	31.6425	9.99841	7.66955	8.89233	9.74529	13.1592	25.1106	3.02231	6.4902	4.39223	3.21411	G1
Gorai.002G017500.1	7.94094	0.590606	0.01	0.01	0.01	0.01	0.01	0.01	0.01	0.01	0.01	0.01	0.584853	0.01	3.02231	0.01	0.01	0.01	G1
Gorai.010G244500.1	7.65734	1.47651	28.4457	8.94828	16.5368	47.4475	14.4	54.5719	47.2652	5.47825	9.55925	49.9446	4.67883	7.88356	12.9135	9.73531	9.05898	12.8564	G1
Gorai.009G195800.2	17.2999	0.590606	0.828517	4.04116	0.01	2.53053	0.01	0.458587	0.454473	1.64348	0.889233	0.01	4.09397	1.16794	10.9902	0.01	0.823544	0.01	G1
Gorai.010G125200.1	126.488	48.1344	38.1118	95.2559	150.172	126.527	129.012	103.182	142.25	95.0477	135.608	135.703	76.031	121.757	213.485	32.156	104.041	80.645	G1
Gorai.002G123400.1	8.22455	1.18121	3.31407	1.15462	0.01	3.16316	1.46939	2.06364	7.49881	0.821738	1.33385	3.89811	0.01	0.583968	6.04463	0.01	1.64709	1.75315	G1
Gorai.001G086800.1	26.3753	0.01	1.93321	2.59789	0.01	0.01	0.01	0.01	0.01	0.01	0.01	0.01	1.16971	0.01	14.5621	0.885028	0.01	0.01	G1
Gorai.009G146000.1	22.972	2.06712	9.66603	24.8243	29.2746	33.7404	45.8448	55.2598	32.9493	26.2956	38.237	37.2757	35.6761	16.0591	58.2482	4.13013	8.50995	10.5189	G1
Gorai.003G040600.1	37.1523	38.6847	17.1227	41.8548	88.4943	75.9159	31.4449	42.19	65.4441	55.8782	76.2517	54.8172	32.7518	61.6086	38.4658	39.5312	67.5306	35.6474	G1
Gorai.003G184200.1	15.5983	10.0403	2.20938	0.865962	5.81023	6.32633	3.23265	9.17174	4.09026	1.09565	4.66847	4.62901	4.3864	8.17555	0.549512	2.06506	1.9216	1.75315	G1
Gorai.003G170100.1	18.4343	2.65773	1.93321	1.15462	2.45818	5.48282	0.587754	13.0697	4.09026	0.821738	3.33462	4.38538	7.89552	9.34348	0.549512	2.36007	0.01	0.01	G1
Gorai.002G092600.1	13.0458	0.01	0.01	0.01	0.01	0.01	0.881632	0.01	0.01	0.01	0.444616	0.01	1.16971	0.01	1.92329	0.01	0.01	0.01	G1
Gorai.011G245100.1	5.10489	0.01	0.828517	0.01	0.01	0.01	0.01	0.01	0.01	0.01	0.01	0.01	0.01	0.01	0.01	0.01	0.01	0.01	G1
Gorai.011G065200.1	26.6589	22.1477	2.76172	29.4427	20.3358	26.1488	11.4612	13.7576	18.6334	18.3521	22.0085	12.9125	29.5351	13.1393	16.2106	20.9457	20.5886	19.2847	G1
Gorai.011G211400.1	2.55245	0.01	1.38086	0.577308	36.2022	2.95229	1.46939	3.4394	3.86302	2.1913	6.00232	1.94906	0.87728	29.4904	0.01	2.65508	31.0202	0.01	G1
Gorai.012G119800.1	15.5983	2.65773	1.65703	1.15462	3.12859	2.74141	3.8204	2.06364	2.04513	2.1913	0.444616	3.65448	2.04699	5.83968	0.549512	2.36007	0.549029	0.01	G1
Gorai.007G326300.1	38.0031	10.6309	15.4656	60.906	52.9625	52.9303	40.5551	54.5719	50.2193	47.113	73.584	47.9955	39.1852	14.5992	69.2385	19.7656	28.275	39.7381	G1
Gorai.006G181400.2	4.53768	0.01	2.48555	1.73192	97.2097	11.3874	4.11428	9.17174	16.1338	0.547825	12.0046	9.25802	3.50912	4.96373	4.12134	3.83512	5.21578	4.09069	G1
Gorai.007G138500.2	4.25408	0.590606	1.93321	6.9277	10.0562	14.7614	9.99182	8.48386	10.6801	4.65651	9.11464	8.28349	9.94251	5.54769	12.0893	6.78521	7.96092	6.13603	G1
Gorai.004G027400.1	49.0637	22.7383	19.3321	67.5451	76.4269	57.9913	50.5469	49.7567	50.901	58.0695	60.9125	57.4972	59.3626	54.601	63.7433	45.7264	45.0204	42.66	G1
Gorai.010G234300.1	13.613	5.02015	4.14258	2.02058	39.1073	6.95896	1.76326	4.81517	3.86302	3.28695	17.34	12.4252	4.3864	7.00761	6.31938	1.77006	8.23544	6.42822	G1
Gorai.011G196200.1	90.1864	35.141	18.5035	149.811	56.538	126.316	73.7632	86.9023	151.567	128.191	163.397	110.609	92.4068	111.538	78.5802	75.2274	88.1192	55.8087	G1
Gorai.003G030600.1	5.3885	2.36242	1.10469	0.01	0.01	0.01	0.01	0.01	0.01	0.01	0.01	0.01	0.01	0.01	2.74756	0.01	0.01	0.01	G1
Gorai.002G141300.1	37.7195	7.97318	3.0379	8.08231	9.8327	20.0334	3.52653	12.6111	10.2256	9.03911	19.5631	10.9634	13.7441	9.0515	5.49512	1.18004	3.8432	2.04534	G1
Gorai.001G123500.2	4.25408	0.01	0.01	0.01	0.01	0.01	0.01	0.01	0.01	0.01	0.01	0.01	0.01	0.01	0.01	0.01	0.01	0.01	G1
Gorai.008G037400.1	4.25408	2.36242	7.18048	6.63904	52.9625	18.3464	11.1673	12.6111	15.6793	13.6956	25.7878	14.6179	6.72581	8.46753	11.265	6.19519	10.7061	5.55165	G2
Gorai.004G262200.1	11.9114	5.31545	4.69493	14.7214	14.9725	19.6116	27.3306	16.0506	24.7688	16.4348	24.4539	15.5925	12.5743	6.71563	20.8814	7.96525	9.88253	13.733	G2
Gorai.005G171400.1	5.95571	1.77182	0.828517	9.23693	16.0899	21.5095	5.58367	25.2223	21.3602	16.9826	26.2324	22.4142	7.89552	1.45992	12.0893	5.90019	5.76481	7.01261	G2
Gorai.011G216400.1	2.26884	2.65773	31.7598	60.906	97.4331	182.409	119.608	88.7366	296.771	90.3911	95.8148	147.397	0.01	4.96373	120.618	40.4163	95.2566	71.587	G2
Gorai.005G249100.1	0.56721	0.590606	1.93321	4.32981	7.598	10.333	7.93468	9.17174	12.7252	12.6	12.0046	8.52712	2.33941	0.583968	17.3096	11.2104	17.0199	14.6096	G2
Gorai.006G241500.1	4.82129	3.54364	12.9801	59.4627	279.115	46.1822	54.955	36.9163	40.2209	68.2042	77.141	35.5703	11.1122	5.83968	55.7754	43.9564	255.848	63.4056	G2
Gorai.010G020100.1	34.0326	34.5504	20.7129	66.1018	47.1523	60.9436	93.7468	86.673	58.3998	145.995	69.8048	78.6932	33.0442	58.1048	114.573	49.8566	86.1976	75.0933	G2
Gorai.011G233700.1	16.4491	6.20136	2.76172	18.4739	14.3021	22.353	17.9265	23.6172	25.4505	19.4478	25.3431	21.6833	15.791	25.4026	22.8047	13.8654	17.8435	7.59699	G2
Gorai.006G013900.1	7.09013	1.77182	8.56134	14.7214	20.7828	24.4618	15.5755	20.1778	22.4964	12.6	25.1208	23.6323	8.18795	10.2194	23.629	7.08022	17.5689	9.64233	G2
Gorai.004G266200.1	7.37373	9.44969	9.11369	21.6491	29.945	84.5619	22.3347	95.3861	76.8059	12.3261	70.4717	56.7663	12.5743	4.08777	39.0153	5.60518	12.9022	42.3678	G2
Gorai.001G033700.1	24.39	0.01	0.552345	342.055	35.7553	25.9379	9.99182	15.3627	2.04513	72.039	106.708	9.50165	42.9867	4.96373	3.29707	15.9305	16.1964	0.876576	G2
Gorai.013G139600.1	50.4817	49.3156	34.7977	28.8654	400.236	192.953	37.0285	107.997	150.885	77.2433	179.18	142.038	90.6523	63.6525	87.6471	78.1775	62.3148	105.773	G2
Gorai.008G203100.1	1.70163	3.24833	11.3231	75.0501	113.97	14.5506	7.64081	8.25457	5.22644	43.0043	19.3408	11.2071	10.5274	3.50381	19.7824	61.9519	155.101	43.2444	G2
Gorai.004G262000.4	15.0311	6.79197	21.5414	34.6385	26.593	32.2643	52.0163	40.3557	34.54	35.3347	33.1239	23.1451	16.3759	18.687	74.1841	35.6961	33.7653	32.7255	G2
Gorai.011G188800.1	8.22455	21.2618	32.3122	12.1235	226.152	239.979	7.93468	149.729	511.964	47.6608	113.822	260.686	35.3836	43.2136	17.5844	81.1275	116.12	50.257	G2
Gorai.008G274100.1	13.8966	2.95303	19.6082	2055.22	270.176	353.431	130.775	99.0548	54.764	201.326	439.948	76.2569	73.6915	3.50381	67.8647	230.402	81.2563	58.4384	G2
Gorai.002G110000.1	14.1803	2.65773	3.0379	9.52559	14.9725	13.2853	10.8735	13.0697	12.498	20.2695	14.0054	12.1816	14.3289	15.7671	20.8814	11.8004	12.6277	10.2267	G2
Gorai.005G183000.1	39.9883	22.443	22.0938	42.7208	45.3645	53.9847	51.1346	64.8901	56.8091	77.7912	58.6894	64.3189	54.6838	45.8415	43.6862	38.6462	47.2165	48.7961	G2
Gorai.013G106300.1	13.0458	5.02015	3.0379	18.1852	29.0512	38.8015	9.40407	43.3365	35.2217	15.3391	35.5693	44.8283	19.3002	6.71563	17.5844	8.55527	10.7061	9.93453	G2
Gorai.004G202400.1	0.01	0.590606	7.45665	6.63904	27.2634	8.22423	5.87754	6.87881	8.86222	25.2	16.0062	11.4507	4.97125	2.04389	7.14365	26.8458	11.5296	24.2519	G2
Gorai.009G265300.1	10.4934	14.1745	32.036	83.7097	207.157	66.0047	29.0938	34.6233	54.0823	122.165	81.5871	80.8859	22.8093	28.0304	65.3919	81.4226	125.728	136.161	G2
Gorai.012G104700.2	13.0458	8.56379	95.2794	309.437	583.705	113.03	116.081	85.2972	186.561	367.043	632.689	165.426	33.9215	35.622	120.893	119.184	54.9029	303.295	G2
Gorai.005G260700.1	12.195	5.31545	13.2563	25.9789	19.4419	40.6994	32.0326	16.5091	32.9493	32.5956	19.3408	18.7597	10.8198	18.687	42.5871	18.2906	21.9612	14.0252	G2
Gorai.009G040200.1	10.4934	12.1074	14.6371	48.4939	75.0861	49.3454	20.8653	34.394	44.9928	27.3913	64.2471	35.3267	19.3002	7.59158	37.9163	23.6007	28.824	33.6021	G2
Gorai.009G234200.1	84.5143	21.8524	148.857	608.194	407.387	267.393	511.346	316.654	243.598	451.134	244.539	202.215	119.895	79.7116	474.778	246.923	452.126	176.776	G2
Gorai.007G124400.1	72.3193	39.5706	10.2184	25.4016	24.5818	28.8902	34.3836	35.7698	30.9042	40.5391	28.9001	30.6976	40.6473	79.4196	34.0697	86.4377	49.1381	27.1738	G2
Gorai.009G226000.1	107.77	56.1076	56.8915	138.843	173.413	644.653	99.9182	421.9	685.345	108.469	509.086	515.526	275.174	114.166	125.563	92.6329	124.63	78.3074	G2
Gorai.004G293200.1	11.9114	2.36242	7.73282	19.9171	15.8664	13.2853	16.1632	15.3627	14.7704	26.0217	20.4524	13.887	14.0365	9.92745	20.3319	19.4706	16.7454	10.5189	G2
Gorai.006G176400.1	17.5835	7.38257	5.79962	24.5356	16.5368	22.5639	30.2694	13.299	21.5875	32.8695	18.4516	14.6179	6.72581	31.2423	32.4212	8.26026	32.3927	15.7784	G2
Gorai.006G147700.1	6.52292	5.02015	3.59024	14.7214	54.7503	10.333	10.2857	13.9869	9.54393	14.5174	22.0085	22.9014	14.9138	26.8625	12.9135	12.9804	51.8833	18.1159	G2
Gorai.003G011400.1	11.0606	5.31545	4.69493	7.79366	26.3695	14.3397	6.75918	19.9485	15.4521	20.2695	13.7831	12.6689	22.5169	11.9713	11.8145	13.5704	20.0396	14.3174	G2
Gorai.001G150400.1	51.3325	29.8256	11.8754	82.5551	37.7665	67.6917	50.5469	65.8073	55.2185	101.074	53.1317	67.9734	81.5871	75.0398	112.375	69.0322	57.099	36.8162	G2
Gorai.009G249500.1	8.79176	5.90606	5.52345	26.2675	26.8165	22.1421	16.1632	20.6364	26.8139	32.8695	24.6762	26.5559	17.2532	23.9427	26.3766	20.0606	29.0986	26.8817	G2
Gorai.012G143200.3	11.0606	7.08727	8.009	27.1335	14.3021	29.9446	27.3306	23.3879	52.9461	28.213	27.5662	25.825	21.3472	24.8186	37.3668	12.3904	16.4709	18.9925	G2
Gorai.003G029900.1	146.624	33.0739	21.2653	526.216	113.746	222.476	82.2856	113.271	67.7165	63.8216	258.322	103.544	283.362	40.0018	55.7754	10.9153	42.2753	47.0429	G2
Gorai.009G055900.3	1.13442	0.01	2.20938	1.44327	27.2634	4.21755	3.23265	3.89799	9.54393	3.28695	15.3393	3.65448	2.04699	5.83968	0.824267	0.01	15.6473	4.09069	G2
Gorai.007G305300.1	3.40326	0.01	3.31407	14.4327	11.8439	19.1899	24.0979	29.3496	12.0435	4.93043	13.5608	17.2979	2.63184	3.50381	12.364	5.31017	5.21578	7.01261	G2
Gorai.005G152800.1	9.35897	2.65773	3.0379	8.37097	27.4869	32.2643	4.70203	33.2476	28.859	15.8869	39.1262	30.9413	19.3002	10.2194	7.69316	7.08022	10.4316	9.35014	G2
Gorai.007G306600.1	228.302	38.6847	67.1099	354.467	112.406	267.815	399.673	439.785	331.311	379.369	408.603	294.064	172.532	141.904	379.712	206.506	173.493	86.781	G2
Gorai.007G311800.1	18.1507	18.0135	11.8754	30.3087	118.886	62.6307	52.3101	58.2406	58.1726	49.5782	68.2486	56.279	25.4411	38.5419	62.9191	35.1061	68.0796	42.3678	G2
Gorai.007G092200.1	18.7179	3.83894	2.48555	7.79366	9.8327	15.1832	11.1673	18.8021	15.2248	7.12173	12.6716	15.1052	25.4411	9.34348	10.9902	6.78521	12.6277	8.76576	G2
Gorai.011G111500.1	7.37373	8.26848	8.28517	27.9994	20.3358	87.7251	52.0163	86.4437	124.071	29.5826	84.0325	86.0021	9.65008	21.3148	39.0153	13.5704	58.1971	24.2519	G2
Gorai.009G082300.5	7.09013	6.49666	2.20938	8.65962	12.7378	14.7614	13.5184	21.3243	19.7696	25.7478	19.5631	20.9524	4.09397	14.8912	24.728	12.0954	19.4905	11.6877	G2
Gorai.001G144100.1	43.108	17.7182	7.45665	28.2881	40.6716	36.6927	17.3388	49.5274	43.1749	22.7347	50.6863	33.3776	52.6368	21.3148	20.8814	8.55527	13.7257	26.0051	G2
Gorai.002G140700.1	15.8819	15.9464	6.90431	18.7625	16.5368	24.04	31.4449	19.2607	28.859	49.5782	22.2308	16.0797	15.791	42.0457	42.0376	39.5312	41.7262	18.1159	G2
Gorai.011G001300.2	13.3294	7.08727	2.76172	13.2781	17.8776	27.2032	17.9265	19.9485	29.9952	23.0087	31.7901	23.8759	10.5274	14.3072	15.3863	7.96525	15.3728	14.0252	G2
Gorai.008G256800.1	0.56721	2.36242	0.01	6.06174	6.25717	17.5028	1.46939	15.1334	18.6334	2.46521	16.0062	23.1451	2.04699	0.875952	5.22036	2.06506	0.823544	4.96726	G2
Gorai.012G171100.1	14.7475	7.67788	10.2184	14.1441	11.1735	21.5095	55.2489	37.3749	34.7672	48.7564	18.6739	26.5559	6.14096	13.1393	46.159	25.0758	28.275	35.063	G2
Gorai.010G112400.1	58.4226	39.8659	12.4278	79.9572	290.288	115.983	58.1877	88.7366	221.328	75.052	203.857	80.6422	131.884	130.517	68.9637	23.3057	56.001	87.6576	G2
Gorai.010G192900.1	14.4639	8.85909	5.24727	12.1235	9.60923	25.5162	21.453	17.6556	26.8139	24.3782	12.0046	20.7087	14.3289	40.0018	31.8717	18.2906	34.0398	17.8237	G2
Gorai.008G291100.3	15.8819	5.02015	60.2056	73.8955	51.1747	59.0457	140.179	49.2981	52.9461	58.0695	68.6932	47.9955	3.50912	15.4751	98.3626	48.6765	58.1971	43.2444	G2
Gorai.007G125400.1	15.3147	14.1745	6.07579	30.02	43.1298	28.2576	15.2816	13.0697	22.2692	12.0522	17.1177	33.6212	57.6081	83.7994	47.258	64.607	65.8835	77.4309	G2
Gorai.013G259500.1	3.11966	2.95303	6.07579	5.48443	25.9226	33.9513	5.87754	73.3739	73.3974	8.7652	14.6723	50.9191	5.84853	13.1393	9.06694	9.73531	24.4318	10.8111	G2
Gorai.011G255200.1	1.41803	5.02015	11.8754	0.577308	52.2921	65.5829	138.416	80.482	81.1234	20.2695	90.0348	63.8316	3.21669	38.5419	1.64853	14.1604	27.4515	28.0504	G2
Gorai.009G169300.1	15.5983	15.6511	12.4278	36.3704	37.7665	40.6994	17.3388	37.6041	52.0372	28.213	37.5701	42.8793	46.7883	27.4465	29.6736	17.7006	30.7456	33.8943	G2
Gorai.003G052100.1	70.0505	36.6176	70.9763	176.656	164.251	388.858	157.812	314.132	365.396	98.0607	273.884	430.254	72.5218	105.99	100.011	15.0455	206.16	69.2495	G2
Gorai.006G116600.1	12.4786	14.1745	45.8446	83.1324	126.261	106.704	49.9591	97.4498	86.3499	52.5912	159.84	90.8748	25.1487	11.6794	54.6764	37.4662	39.5301	72.7558	G2
Gorai.010G062200.1	21.2704	10.6309	3.86641	26.5562	40.6716	36.2709	16.4571	58.4699	37.7213	28.7608	46.907	57.4972	32.4594	27.4465	36.2678	13.5704	21.4121	17.8237	G2
Gorai.001G098600.1	15.5983	7.97318	37.2833	71.0089	87.1535	90.2556	154.286	81.8578	127.025	64.0955	138.276	104.275	22.8093	26.8625	124.464	36.2861	106.786	61.3603	G2
Gorai.009G150700.1	3.68687	2.36242	16.018	13.2781	70.3932	30.999	34.6775	29.5789	37.2668	26.0217	52.6871	27.7741	7.6031	10.2194	23.629	23.6007	54.3539	42.9522	G2
Gorai.004G262800.1	15.3147	29.8256	153.276	92.9466	352.636	375.573	109.322	203.842	335.174	74.2303	279.441	265.315	30.9972	15.4751	121.442	87.9128	74.119	202.781	G2
Gorai.010G117300.1	62.9603	37.5035	10.2184	122.967	113.076	55.4608	21.1592	41.7314	37.0396	63.8216	60.2455	69.6788	141.827	77.9597	85.7238	101.778	68.9032	27.7582	G2
Gorai.004G089000.1	6.52292	1.18121	4.69493	8.65962	6.48064	5.48282	4.11428	12.1526	8.63499	9.58694	5.78001	11.4507	16.6683	9.34348	2.74756	20.3556	10.7061	7.88918	G2
Gorai.009G129200.1	10.777	14.7651	3.59024	14.4327	12.7378	24.8836	9.40407	13.7576	48.1741	17.5304	12.6716	22.1705	13.4516	15.7671	26.1018	5.01516	26.3534	17.8237	G2
Gorai.007G085100.1	12.4786	4.72485	31.2075	39.257	100.115	106.071	48.4897	90.8003	123.162	44.0999	128.05	79.9113	11.9895	15.1832	58.523	25.9608	59.8442	56.6852	G2
Gorai.004G110200.1	13.3294	9.15439	8.83751	15.01	83.578	39.2232	14.6939	33.4769	72.2612	32.5956	27.3439	29.2359	18.4229	31.8262	18.4086	20.6506	42.5498	23.3754	G2
Gorai.007G028500.1	22.6884	5.31545	7.45665	27.4221	25.0287	20.0334	19.6898	24.0758	19.9968	41.9086	25.3431	27.2868	17.2532	16.6431	23.629	35.1061	35.6869	21.33	G2
Gorai.001G128200.1	5.6721	3.24833	6.35196	18.7625	25.2522	37.958	18.5143	30.7253	39.7664	26.5695	41.3493	28.9922	7.89552	3.79579	26.9261	8.55527	14.8238	14.3174	G2
Gorai.008G187500.1	51.0489	22.443	10.2184	30.3087	33.0736	38.3797	34.3836	47.9224	38.403	102.717	47.7963	51.8936	24.8563	54.893	41.4881	60.7719	63.6874	34.1865	G2
Gorai.002G089100.1	72.6029	34.8457	15.1895	25.6902	24.1348	43.4408	17.6326	41.5021	42.266	78.339	29.567	48.2392	33.9215	47.5934	36.2678	64.607	34.8634	46.4585	G2
Gorai.006G203400.9	15.0311	6.49666	9.38986	12.4121	20.1123	20.4551	25.5673	20.1778	16.361	41.3608	23.787	16.3234	34.5064	17.227	19.7824	12.9804	25.2553	16.9471	G2
Gorai.009G208500.1	29.7785	6.49666	13.8086	30.3087	13.8552	23.6183	27.6245	26.3688	20.2241	31.7739	39.1262	23.3887	37.723	17.811	25.5523	19.7656	24.4318	11.6877	G2
Gorai.004G209400.1	17.8671	13.2886	8.28517	24.2469	74.4157	51.8759	33.502	32.5597	59.0815	27.1173	40.0155	27.5304	52.052	33.5781	28.0251	24.4858	33.4908	23.9597	G2
Gorai.011G203600.1	14.1803	4.72485	12.1516	119.214	95.4219	80.1335	19.3959	62.5971	41.357	68.7521	122.27	91.8493	72.2294	5.25571	78.0306	57.2318	45.2949	41.1991	G2
Gorai.013G252300.1	24.39	7.67788	8.28517	28.8654	54.7503	72.1201	29.0938	48.8395	51.1282	23.5565	38.4593	45.3156	55.5611	16.9351	26.6513	8.26026	19.4905	16.3627	G2
Gorai.012G011500.1	22.972	7.97318	4.9711	18.1852	16.3133	15.8158	23.8041	23.8465	18.1789	37.2521	16.8954	15.8361	19.885	20.1469	42.0376	21.2407	28.0005	22.2066	G2
Gorai.013G119100.1	5.95571	5.31545	6.07579	23.0923	4.91635	16.4485	22.3347	16.9677	19.7696	23.2826	11.3377	15.5925	11.1122	7.59158	32.4212	18.5856	10.157	17.5315	G2
Gorai.002G257600.3	24.39	13.2886	4.9711	13.5667	27.7103	28.4685	13.8122	33.2476	31.1314	24.6521	32.6793	25.3377	13.4516	22.4828	21.7057	6.78521	18.3925	13.733	G2
Gorai.012G093500.2	7.09013	3.24833	16.2942	20.2058	54.3033	47.0257	35.2653	44.7122	49.992	44.6477	59.3563	38.0066	9.65008	11.6794	29.3989	34.8111	34.0398	26.2973	G2
Gorai.002G061000.1	1.98524	4.42954	5.24727	0.577308	176.095	67.0591	17.9265	31.8718	66.1258	10.6826	76.9186	51.1627	15.2062	36.206	17.0349	6.19519	64.7855	51.1336	G2
Gorai.003G034500.1	69.7668	27.1679	51.9204	98.1424	73.5218	173.974	80.5223	206.364	187.925	175.304	208.303	167.132	50.8823	106.574	107.979	130.394	91.9624	93.2092	G2
Gorai.005G043500.1	53.0341	36.6176	42.5305	66.9678	69.2758	105.861	130.188	84.6093	131.343	142.435	95.5925	110.609	30.4124	55.1849	148.643	94.403	106.237	94.9624	G2
Gorai.011G020500.1	15.3147	5.31545	13.5324	25.1129	24.3583	26.5706	5.58367	27.2859	26.5867	11.2304	19.3408	29.2359	31.8745	13.1393	14.5621	19.1756	13.7257	10.5189	G2
Gorai.007G346500.1	3.40326	0.590606	6.62814	23.0923	11.397	19.4007	15.5755	19.2607	16.8155	27.1173	18.2293	16.3234	5.26368	0.01	21.9805	13.8654	16.4709	14.9018	G2
Gorai.006G257900.1	27.5097	5.31545	4.14258	15.2987	28.8277	18.1355	14.6939	21.3243	14.5431	10.9565	24.2316	17.0542	28.6578	14.8912	17.3096	5.60518	18.118	10.2267	G2
Gorai.004G062100.1	24.1064	11.5168	6.07579	19.6285	288.5	99.1125	41.4367	26.5981	8.40775	17.2565	141.166	36.3012	89.1902	42.0457	17.0349	13.8654	52.9813	33.6021	G2
Gorai.012G007000.1	18.7179	17.7182	6.35196	30.3087	23.9113	27.4141	23.2163	33.2476	21.5875	38.0738	45.3509	37.763	23.6866	35.622	21.431	21.5357	28.0005	25.7129	G2
Gorai.006G121200.2	34.3162	7.08727	14.361	52.8237	29.945	74.8616	76.1142	96.5326	68.6254	56.6999	93.8141	71.3842	48.5428	21.0228	82.4267	28.6159	19.7651	23.0832	G2
Gorai.005G147700.3	73.1701	55.517	14.6371	43.2981	76.8738	46.3931	34.9714	61.4507	37.2668	36.1565	64.914	54.33	70.1824	20.7309	31.8717	30.976	26.3534	31.5567	G2
Gorai.005G045800.1	19.0015	2.36242	4.69493	20.7831	32.6267	15.6049	15.2816	11.9233	23.8598	8.49129	16.2285	14.3743	50.5898	8.46753	17.0349	8.55527	13.1767	7.3048	G2
Gorai.007G353900.1	19.5688	13.2886	14.0848	24.8243	42.2359	36.6927	28.8	38.7506	35.2217	23.5565	40.6824	35.083	28.3654	29.1984	39.5648	13.8654	31.0202	17.2393	G2
Gorai.007G159900.2	4.25408	15.9464	5.24727	29.7314	30.6155	27.4141	18.5143	13.7576	34.9944	16.4348	18.6739	19.9778	27.4881	29.1984	27.4756	27.1409	26.6279	15.4862	G2
Gorai.006G221100.1	5.10489	6.79197	2.48555	20.7831	177.659	13.2853	9.40407	7.33739	10.6801	13.9695	49.3524	19.0033	19.5926	32.9942	10.9902	6.19519	48.8636	22.791	G2
Gorai.004G203100.2	3.11966	6.79197	0.828517	7.21635	8.26841	16.8702	2.64489	10.7768	14.5431	10.1348	16.4508	12.4252	6.14096	8.75952	5.49512	8.26026	6.86287	8.18137	G2
Gorai.010G238900.1	9.35897	9.745	23.7508	35.7931	45.588	39.2232	34.0898	33.9355	59.3087	88.1998	50.6863	35.3267	8.48038	26.5705	68.6889	78.1775	50.2362	45.2897	G2
Gorai.007G378000.1	9.92618	12.4027	7.18048	31.1746	78.2147	83.7184	41.1428	66.9537	70.6706	24.926	74.0286	60.6644	40.0625	35.0381	36.8173	25.0758	22.5102	45.2897	G2
Gorai.008G121100.1	50.4817	15.0604	27.3411	46.4733	83.3545	116.615	58.7754	96.9912	106.574	87.3781	98.7049	88.9257	56.4384	22.4828	60.1715	51.0366	53.2558	62.5291	G2
Gorai.007G100800.1	43.3916	14.7651	8.28517	26.8448	14.3021	24.2509	24.3918	19.9485	18.4062	37.526	22.2308	25.825	25.1487	47.0094	42.0376	33.041	38.9811	18.4081	G2
Gorai.010G118000.1	11.0606	8.85909	18.5035	30.02	43.1298	53.5629	38.204	62.8264	62.2628	48.4825	79.364	52.3809	16.9608	10.5114	50.2803	34.2211	44.7459	45.5819	G2
Gorai.012G003700.1	21.554	14.7651	5.52345	19.9171	32.6267	35.0057	25.2734	54.8012	44.3111	21.3652	49.797	51.4064	31.5821	27.7385	22.2552	25.0758	15.6473	22.791	G2
Gorai.007G162500.3	19.2851	10.0403	8.28517	27.1335	26.3695	33.9513	21.7469	30.0375	26.5867	29.8565	26.0101	38.4939	12.8668	34.4541	43.6862	18.2906	44.4714	25.1285	G2
Gorai.012G066900.1	15.8819	10.0403	13.2563	33.7725	54.0799	48.0801	37.3224	36.2284	50.901	46.5651	59.134	39.2248	29.2427	12.8473	43.1367	24.1908	46.942	29.2192	G2
Gorai.008G280000.1	6.23931	3.24833	0.552345	5.77308	12.0674	10.1221	6.17142	11.9233	7.95328	5.75216	14.45	11.938	7.6031	14.0152	10.166	4.72015	5.21578	4.67507	G2
Gorai.006G046800.1	6.80652	10.0403	4.9711	11.2575	22.794	20.0334	14.4	30.7253	23.8598	21.3652	22.4531	23.3887	14.0365	4.37976	14.2873	13.5704	9.05898	14.6096	G2
Gorai.011G010000.2	7.94094	3.24833	6.90431	6.63904	25.2522	10.1221	12.3428	13.299	10.4529	8.49129	12.4493	13.6434	14.9138	10.2194	16.7601	7.37523	18.3925	10.2267	G2
Gorai.007G167000.2	11.3442	4.42954	9.9422	8.94828	113.746	53.5629	24.3918	38.9799	50.6737	14.2435	44.684	28.0177	12.2819	20.1469	13.1883	12.3904	27.1769	19.5769	G2
Gorai.008G075200.1	1.98524	0.01	4.69493	22.2264	23.2409	29.7337	21.7469	24.5344	29.5407	28.7608	28.4555	23.3887	2.33941	3.21182	26.6513	18.2906	19.216	17.2393	G2
Gorai.007G285900.1	4.53768	2.95303	11.8754	21.6491	35.3083	23.8292	32.0326	23.1587	20.4513	41.9086	30.9008	19.9778	11.9895	3.79579	35.7183	16.8155	36.5104	39.7381	G2
Gorai.009G010800.1	59.5571	22.7383	9.38986	47.6279	18.7715	39.4341	62.5958	47.9224	75.4425	57.2477	41.7939	41.4175	40.3549	29.7824	66.7657	24.4858	45.5694	26.5895	G2
Gorai.007G024600.2	47.6457	12.9933	5.52345	61.1947	35.9787	49.978	41.1428	38.292	57.4908	42.4564	47.1293	34.3521	58.7778	18.103	73.3598	11.8004	18.118	33.8943	G2
Gorai.009G085100.6	14.7475	6.79197	29.8266	95.8332	32.1797	53.1412	104.62	49.7567	56.8091	99.1563	50.464	55.7918	10.8198	15.1832	116.771	53.3967	74.668	42.3678	G2
Gorai.002G219800.1	2.83605	1.18121	2.76172	4.32981	21.0062	1.8979	6.4653	5.50305	3.18131	11.7782	12.6716	6.33444	5.84853	7.00761	7.69316	7.96525	22.5102	14.6096	G2
Gorai.003G063800.1	9.07536	10.0403	7.18048	19.9171	24.8052	24.8836	15.5755	16.7384	26.5867	15.8869	31.5678	23.1451	14.6213	25.6946	20.3319	11.2104	29.9221	15.4862	G2
Gorai.008G270900.3	2.55245	2.95303	2.48555	6.63904	8.04494	13.4962	12.049	15.3627	11.3618	16.7087	11.3377	14.6179	3.21669	1.16794	18.9581	15.9305	19.7651	8.76576	G2
Gorai.001G202300.1	12.4786	5.61076	8.56134	30.886	31.9563	59.8892	39.0857	45.1708	47.9469	42.7304	54.0209	33.8649	30.7048	10.5114	37.3668	19.4706	24.7063	17.8237	G2
Gorai.007G116100.1	6.23931	2.06712	4.69493	20.7831	15.196	28.6794	24.9796	24.5344	29.9952	43.0043	17.34	26.3123	9.94251	1.7519	47.5327	14.4555	25.8044	12.2721	G2
Gorai.004G246500.2	16.7327	7.67788	8.009	55.4216	30.392	28.8902	42.3183	24.7637	32.0403	55.0564	24.8985	40.4429	27.4881	26.5705	69.2385	58.1168	50.5107	19.5769	G2
Gorai.011G026400.1	17.2999	47.2485	19.6082	21.6491	70.6167	57.1478	27.0367	42.6486	70.8978	39.9912	45.3509	42.6356	54.3914	32.7022	42.8619	23.0107	65.609	72.4636	G2
Gorai.003G147900.1	2.83605	2.65773	2.20938	15.2987	28.1573	28.8902	16.1632	21.3243	33.631	20.2695	18.007	16.8106	4.09397	4.67174	26.3766	15.3405	14.8238	27.1738	G2
Gorai.013G193000.6	28.3605	21.8524	11.8754	20.2058	44.9176	38.3797	30.8571	33.0183	26.8139	11.2304	24.8985	27.5304	60.8248	34.4541	26.9261	16.8155	16.7454	35.063	G2
Gorai.011G166400.1	17.0163	6.79197	29.8266	133.358	62.3483	94.2623	81.1101	68.3295	89.0767	149.008	95.3702	84.5403	33.9215	15.4751	171.997	76.4074	69.1777	61.0681	G2
Gorai.003G181800.2	8.50815	8.26848	2.76172	8.08231	20.3358	29.1011	6.75918	23.3879	26.1322	8.49129	26.4547	37.5193	19.5926	7.2996	11.5397	5.60518	9.88253	16.6549	G2
Gorai.007G040500.1	9.64257	16.8323	31.2075	54.5556	252.745	124.84	52.3101	75.4376	94.7576	40.5391	150.947	78.6932	19.885	6.42364	72.5355	20.0606	70.2757	73.3402	G2
Gorai.002G067800.2	3.97047	3.24833	9.11369	12.9894	69.4993	28.6794	40.2612	37.3749	37.494	25.4739	36.0139	27.7741	8.48038	6.42364	30.2231	16.8155	49.1381	33.0177	G2
Gorai.001G045000.1	18.1507	6.20136	13.8086	46.1847	27.0399	33.5295	44.3755	34.394	31.1314	66.5608	30.0116	34.1085	8.18795	11.0954	48.6318	32.746	51.8833	30.0958	G2
Gorai.004G267500.1	9.07536	2.36242	13.2563	36.0818	27.7103	50.3998	19.9836	72.4568	53.4006	62.1782	52.0201	69.9224	11.4046	18.103	43.4114	36.8762	43.9223	26.2973	G2
Gorai.005G210000.1	99.2618	42.2283	45.2923	55.1329	155.759	162.587	64.0652	159.359	162.247	110.113	148.947	151.296	91.2371	91.9749	108.803	97.058	85.9231	49.0882	G2
Gorai.010G118900.1	41.4063	20.9665	12.1516	96.6991	127.378	99.956	26.7428	77.2719	85.6682	35.6086	113.6	69.6788	157.618	33.8701	46.4337	28.3209	28.0005	35.063	G2
Gorai.002G149300.1	17.2999	3.24833	3.86641	32.3293	25.6991	52.7194	5.87754	50.6739	32.2676	28.213	41.3493	43.8538	40.0625	35.33	6.59414	20.9457	14.0002	17.2393	G2
Gorai.009G199100.2	6.52292	5.02015	3.59024	15.5873	14.9725	10.1221	14.1061	9.40104	11.5891	14.7913	13.5608	13.1561	7.01824	11.6794	14.8368	18.2906	15.6473	11.3955	G2
Gorai.007G106800.1	26.6589	5.02015	3.31407	13.5667	22.5705	11.5983	14.4	17.197	9.08946	12.0522	22.6754	13.6434	24.5638	9.0515	14.0125	5.01516	10.4316	10.5189	G2
Gorai.009G055400.1	176.686	177.182	26.7887	328.488	252.969	269.923	96.9795	194.212	259.959	196.943	329.238	238.516	732.237	237.383	104.407	157.535	119.139	333.391	G2
Gorai.008G202400.1	0.01	0.01	0.01	0.865962	4.24594	8.22423	4.99591	7.33739	10.9074	5.47825	14.8947	11.2071	0.584853	2.33587	3.84658	1.18004	2.74515	5.84384	G2
Gorai.013G102500.1	15.3147	10.9262	15.1895	85.4416	263.695	146.771	16.4571	111.895	161.565	29.3086	218.974	119.136	42.6943	9.34348	38.7406	6.4902	43.3733	48.5039	G2
Gorai.010G026200.1	2.83605	0.01	0.552345	4.32981	53.4094	2.95229	0.881632	2.98082	7.72604	2.73913	6.22463	7.79623	6.43339	5.25571	1.64853	2.06506	6.58835	3.5063	G2
Gorai.007G062600.1	5.6721	5.31545	0.828517	9.81424	13.1848	16.4485	7.34693	12.8404	17.27	3.01304	26.8993	16.567	10.2349	4.67174	8.24267	1.18004	7.13738	6.13603	G2
Gorai.008G269600.1	25.5245	8.26848	61.0341	226.882	320.457	324.962	97.8611	198.568	289.272	263.23	418.162	259.712	70.7673	18.979	211.837	143.375	171.846	141.421	G2
Gorai.007G023400.1	4.53768	3.83894	8.009	25.9789	62.1248	56.3043	21.1592	73.6032	64.5352	33.4173	59.3563	61.1517	17.5456	7.88356	34.0697	23.3057	21.6867	15.4862	G2
Gorai.007G309000.1	13.613	3.24833	52.7489	30.886	11.397	29.5229	66.1224	44.9415	39.7664	58.6173	31.1232	51.1627	11.1122	14.5992	105.231	77.8824	72.7464	97.2999	G2
Gorai.011G128900.1	0.01	0.01	6.35196	15.5873	46.9288	37.958	12.6367	16.2798	42.0388	9.58694	33.3462	41.4175	2.04699	4.08777	20.8814	5.31017	13.4512	37.6928	G2
Gorai.013G076300.1	17.5835	23.0336	79.2614	138.554	97.6566	510.746	491.657	328.578	753.516	413.882	432.39	476.301	10.5274	67.1563	178.591	305.335	160.866	228.494	G2
Gorai.006G235200.1	1.70163	0.01	3.0379	28.2881	36.2022	23.6183	8.22856	4.12728	13.407	10.9565	18.8962	12.9125	3.80155	1.16794	17.0349	4.42514	29.9221	21.9144	G2
Gorai.012G018700.1	1.13442	0.01	7.45665	17.6079	20.7828	15.3941	15.5755	18.1142	15.2248	28.7608	16.4508	17.2979	2.33941	1.16794	31.5969	24.1908	18.9415	23.3754	G2
Gorai.003G157100.2	23.2556	21.2618	10.4945	55.1329	11.397	32.4752	44.0816	49.2981	44.0839	41.9086	23.3424	38.0066	18.4229	20.1469	59.8968	35.1061	52.4323	31.8489	G2
Gorai.010G095000.1	0.01	0.01	0.552345	0.01	3.12859	6.74808	18.8081	11.694	5.45368	9.31303	13.7831	4.38538	4.97125	8.46753	0.01	1.18004	4.94126	0.01	G2
Gorai.013G132700.1	39.9883	32.7786	12.9801	32.3293	77.3208	45.5496	42.9061	45.6294	50.901	27.9391	65.3586	37.763	49.1277	44.6735	39.5648	21.2407	43.9223	29.5114	G2
Gorai.011G062000.1	8.22455	2.95303	4.69493	50.8031	19.2185	21.2986	25.5673	10.0889	8.63499	43.2782	7.78079	9.25802	19.885	2.91984	36.5425	65.197	22.7847	7.88918	G2
Gorai.005G158200.1	17.2999	4.13424	3.86641	23.0923	12.2909	69.1679	24.9796	72.9154	43.4022	12.3261	35.347	59.6899	45.6186	14.5992	24.4533	6.4902	12.6277	11.3955	G2
Gorai.010G219500.1	28.9277	41.3424	10.2184	46.4733	177.212	125.261	42.0244	75.6669	89.304	53.413	98.4825	53.1118	91.822	55.7689	27.7503	28.0259	27.4515	47.6273	G2
Gorai.010G235700.1	4.82129	7.97318	3.86641	17.8966	19.8889	26.1488	19.6898	20.1778	23.1781	10.9565	24.0093	20.9524	17.2532	19.5629	19.5077	10.6203	12.9022	11.6877	G2
Gorai.004G107400.1	86.2159	59.6512	83.1279	279.129	420.795	117.459	83.755	135.283	133.615	439.904	197.854	120.598	303.831	576.668	443.731	349.586	1594.93	378.681	G2
Gorai.011G240800.1	91.6044	26.5773	18.5035	61.1947	52.739	58.624	46.4326	71.5396	73.3974	52.5912	57.5778	62.8571	87.1432	47.8854	75.2831	38.9412	44.4714	59.0228	G2
Gorai.002G122400.1	3.97047	0.01	6.07579	384.199	34.6379	83.0858	57.5999	51.5911	29.0863	70.3955	138.276	27.0432	18.4229	1.7519	34.894	34.2211	14.0002	9.64233	G2
Gorai.009G434600.1	12.4786	5.90606	4.9711	13.8554	16.7603	19.8225	19.9836	20.8657	19.0879	6.84781	16.0062	26.3123	18.1305	20.7309	9.61645	7.96525	14.5493	7.88918	G2
Gorai.009G416300.1	58.9899	10.9262	33.1407	183.295	23.9113	155.417	169.567	105.475	121.117	104.635	75.3625	173.222	40.3549	78.5437	143.697	26.8458	234.161	16.6549	G2
Gorai.001G060800.2	24.9572	31.0068	10.7707	43.5868	53.6329	25.0944	21.1592	26.3688	30.4497	36.4304	47.3517	28.505	23.1017	41.1697	23.9038	24.4858	77.1386	47.0429	G2
Gorai.004G018100.1	15.0311	14.7651	32.5883	92.9466	193.302	117.037	66.4162	76.1255	110.891	104.909	165.397	98.1837	29.2427	31.5343	99.7363	96.173	86.7466	125.643	G2
Gorai.008G201400.1	11.0606	8.56379	2.48555	13.2781	13.8552	14.7614	7.05305	10.7768	19.7696	15.8869	19.1185	14.6179	14.3289	14.3072	13.7378	9.14529	5.21578	10.2267	G2
Gorai.013G151400.2	54.1686	39.8659	29.8266	47.9166	108.16	133.486	50.8408	76.3548	124.298	51.7695	110.265	110.365	106.736	38.5419	59.8968	39.8263	32.6672	70.1261	G2
Gorai.009G304300.1	58.7063	20.6712	84.2326	126.43	166.262	305.14	39.0857	132.302	421.978	93.952	104.04	207.575	88.6053	57.2288	117.046	29.2059	111.453	67.4963	G2
Gorai.009G159600.1	6.80652	5.31545	20.7129	38.9683	23.6879	57.9913	64.9469	48.8395	75.897	132.026	64.4694	65.7807	10.8198	13.4313	57.1492	52.8067	66.7071	58.7306	G2
Gorai.004G108400.1	5.95571	6.49666	29.5504	32.0406	97.8801	81.3988	79.3468	82.775	97.2572	80.8042	83.3656	87.4639	9.35766	15.7671	78.3054	100.303	56.2755	55.8087	G2
Gorai.010G248500.1	48.4965	10.6309	17.3989	53.9783	52.0686	49.7671	77.2897	56.1769	58.627	50.9477	38.0147	51.1627	54.6838	35.914	87.9218	35.1061	40.3537	21.6222	G2
Gorai.009G392500.2	4.82129	3.24833	18.7797	42.4322	82.9075	66.8482	34.6775	71.5396	69.3071	39.7173	90.7018	58.4717	10.2349	8.17555	54.9512	23.6007	46.6675	42.0756	G2
Gorai.005G154200.2	15.8819	14.1745	13.5324	30.02	30.6155	29.9446	49.0775	31.4132	28.1773	43.826	40.2378	31.9158	18.7153	34.7461	56.8744	48.3815	46.1185	22.791	G2
Gorai.009G163600.1	6.52292	7.67788	19.0559	15.2987	25.9226	27.625	33.502	18.5728	44.3111	24.1043	20.0077	40.6866	17.838	9.92745	43.1367	33.9261	32.1182	43.5366	G2
Gorai.011G230000.2	10.4934	7.67788	0.552345	12.1235	20.5593	22.5639	9.99182	24.0758	19.7696	17.2565	21.5639	20.2215	13.1592	13.1393	9.61645	21.2407	10.157	11.9799	G2
Gorai.009G311500.1	12.4786	14.1745	7.18048	41.5662	18.995	36.9036	8.52244	23.1587	32.9493	85.7346	23.5647	23.6323	16.6683	32.9942	21.9805	70.2122	48.0401	36.524	G2
Gorai.004G262100.1	3.11966	0.590606	7.45665	3.7525	39.1073	8.22423	17.9265	15.3627	12.7252	11.5043	35.347	19.4906	1.46213	5.54769	8.24267	8.85028	24.9808	7.88918	G2
Gorai.008G166900.1	7.65734	4.42954	0.552345	7.21635	13.4082	16.0267	7.34693	13.7576	17.0427	4.3826	16.6731	17.2979	16.3759	7.59158	10.7155	2.65508	5.76481	7.88918	G2
Gorai.012G093900.1	20.136	17.1276	6.07579	14.7214	26.593	30.1555	42.0244	29.1203	24.996	24.926	27.7885	28.9922	30.7048	19.8549	23.629	17.9956	15.3728	18.9925	G2
Gorai.008G113600.2	104.367	49.0203	92.2415	111.132	167.156	536.051	408.489	458.129	547.186	155.308	484.187	448.283	94.4538	144.532	277.503	32.451	193.258	73.3402	G2
Gorai.007G249900.1	13.8966	7.08727	6.07579	17.8966	67.935	33.3187	40.2612	24.5344	32.0403	16.7087	39.5709	24.1196	27.1957	18.687	30.2231	8.55527	38.9811	11.3955	G2
Gorai.007G347500.2	9.35897	9.745	4.14258	12.1235	16.0899	15.8158	17.3388	12.8404	12.498	17.5304	13.3385	14.3743	20.1774	18.103	26.9261	18.8806	17.0199	16.3627	G2
Gorai.009G279500.1	7.94094	11.5168	8.009	21.3604	26.3695	23.1965	18.8081	22.7001	26.5867	17.2565	22.4531	24.6068	14.3289	9.63547	29.3989	13.2754	23.3337	17.5315	G2
Gorai.007G274700.1	12.4786	4.42954	14.361	39.5456	148.608	46.604	21.1592	25.6809	44.5384	47.9347	65.5809	34.1085	26.026	9.63547	32.4212	14.4555	32.1182	37.4006	G2
Gorai.006G169000.1	14.1803	9.745	16.8465	37.525	64.8064	44.2843	22.0408	35.5405	39.7664	43.826	56.244	35.3267	50.005	19.8549	31.8717	31.861	29.0986	68.9573	G2
Gorai.002G125900.1	12.195	6.20136	1.10469	6.9277	2.90512	20.666	16.751	21.3243	19.3151	10.4087	12.0046	18.7597	4.09397	4.37976	28.0251	4.42514	9.05898	7.01261	G2
Gorai.013G228000.1	37.1523	15.0604	17.1227	12.4121	539.681	29.312	18.8081	36.4577	30.6769	9.58694	175.624	44.8283	27.7805	149.204	9.61645	25.9608	113.1	20.7456	G2
Gorai.005G208600.1	29.2113	7.08727	8.28517	41.8548	35.5318	45.7604	43.4938	38.5213	53.8551	58.6173	44.017	36.0576	33.3366	16.0591	67.0404	36.5811	52.7068	21.9144	G2
Gorai.009G276200.1	14.4639	7.97318	5.52345	30.3087	19.8889	64.1068	26.7428	35.3112	38.1757	56.9738	85.1441	34.1085	18.7153	25.4026	16.4853	22.7157	39.5301	7.01261	G2
Gorai.011G135700.1	70.3341	16.537	8.56134	154.141	74.1922	63.8959	33.7959	36.9163	27.9501	37.7999	75.5848	43.8538	326.056	16.6431	23.0795	36.2861	36.5104	21.6222	G2
Gorai.011G152400.1	19.0015	7.08727	19.0559	40.7002	92.0698	41.9646	58.4816	58.4699	54.764	64.6434	63.5802	38.7375	27.7805	32.4102	48.6318	49.5616	115.571	39.1537	G2
Gorai.004G095300.1	5.95571	15.6511	7.18048	26.5562	25.4756	24.2509	16.751	21.3243	17.7244	36.9782	16.4508	28.9922	11.6971	18.395	40.3891	43.0714	71.3738	40.0303	G2
Gorai.006G051400.1	4.82129	0.01	4.9711	5.48443	4.02247	22.5639	16.751	15.3627	9.77117	1.91739	32.0124	11.938	2.33941	7.00761	10.7155	2.95009	3.29418	3.7985	G2
Gorai.013G197700.1	5.6721	2.36242	3.86641	3.7525	13.4082	20.8769	3.52653	18.5728	17.9517	6.5739	16.8954	21.9269	4.09397	9.0515	5.76987	6.78521	10.9806	7.88918	G2
Gorai.008G188400.2	2.26884	2.36242	3.59024	3.1752	18.548	16.0267	6.4653	18.5728	16.8155	7.39564	16.6731	12.4252	1.46213	5.83968	11.8145	4.42514	9.60801	10.2267	G2
Gorai.004G037500.1	16.4491	7.38257	15.4656	38.6796	113.076	117.67	44.6693	60.9921	107.028	30.1304	102.484	97.2092	16.0835	10.8034	54.4016	16.5205	53.5304	31.2645	G2
Gorai.004G148300.1	32.8982	49.6109	20.4367	16.7419	159.781	50.3998	34.0898	40.8143	55.6729	71.4912	64.914	48.9701	49.4201	75.9158	48.6318	110.923	66.158	55.2243	G2
Gorai.N023300.1	17.8671	10.3356	1.38086	8.08231	14.0786	26.3597	8.52244	24.5344	23.1781	10.1348	23.3424	29.2359	28.073	19.8549	14.8368	6.4902	4.94126	13.1486	G2
Gorai.008G124600.1	0.01	0.01	3.0379	11.5462	10.0562	15.1832	7.05305	14.4455	17.9517	12.3261	16.0062	11.6943	0.01	0.583968	18.1339	7.08022	13.7257	14.6096	G2
Gorai.007G309800.1	87.3504	47.8391	19.0559	150.677	99.6678	106.071	72.2938	90.8003	104.302	186.534	121.38	98.9146	151.185	131.101	102.759	65.197	111.453	68.0807	G2
Gorai.013G155500.1	0.01	0.01	2.20938	7.79366	32.4032	7.16984	4.40816	3.89799	9.77117	8.7652	19.5631	8.77076	1.16971	0.583968	9.89121	7.08022	9.3335	7.88918	G2
Gorai.004G167100.2	38.2867	38.6847	17.9512	21.9377	36.4257	70.0114	36.1469	76.3548	46.129	61.9042	63.5802	84.5403	34.5064	73.8719	40.1143	63.722	41.1772	60.1915	G2
Gorai.001G012000.1	33.749	8.56379	11.8754	15.01	22.1236	39.4341	10.5796	30.7253	35.9034	36.7043	25.7878	44.8283	46.2034	18.687	17.3096	22.4207	19.7651	21.33	G2
Gorai.011G223600.1	86.7832	41.0471	36.7309	93.2353	280.232	173.974	72.5877	128.863	156.793	90.939	231.423	157.143	122.234	68.9082	90.1199	61.3619	89.7663	76.5543	G2
Gorai.010G212900.1	49.9145	11.2215	32.036	55.1329	49.6104	64.7394	60.5387	92.4053	61.1266	74.7781	71.1386	56.7663	25.4411	38.8339	61.5453	34.5161	25.5299	44.9976	G2
Gorai.004G293400.2	54.7358	10.6309	11.3231	37.8137	32.4032	60.311	74.3509	46.088	54.9912	103.813	35.5693	45.0719	21.6396	52.8491	92.8675	56.3468	57.9226	28.0504	G2
Gorai.011G256100.2	41.6899	39.5706	24.8555	172.327	113.523	82.8749	33.502	51.3618	69.3071	67.9303	80.6979	67.7297	112.584	57.2288	73.6345	30.681	151.807	62.8213	G2
Gorai.003G039900.1	7.65734	7.97318	4.69493	10.3915	23.9113	28.6794	10.2857	24.3051	27.0411	13.4217	40.2378	29.2359	9.94251	5.54769	12.6388	10.6203	12.0786	17.5315	G2
Gorai.003G148800.1	1.98524	1.47651	4.41876	1.15462	18.995	11.3874	7.05305	12.6111	13.407	7.12173	8.44771	15.5925	0.01	9.92745	6.86889	6.4902	18.9415	9.05795	G2
Gorai.013G017600.1	19.8524	1.77182	31.4836	860.767	176.989	693.576	161.632	401.722	168.382	112.03	892.568	216.102	91.822	0.01	64.2929	51.9216	22.5102	45.2897	G2
Gorai.007G044900.1	42.2572	28.9397	30.1028	62.0606	160.899	176.505	57.0122	205.218	178.835	91.4868	180.292	181.019	39.4776	32.9942	75.8326	40.4163	43.9223	66.912	G2
Gorai.008G178300.1	22.6884	2.36242	7.45665	25.1129	22.5705	22.1421	20.8653	15.592	15.9066	33.1434	21.1193	22.9014	12.8668	13.4313	42.8619	10.0303	24.4318	23.3754	G2
Gorai.009G261700.1	35.4506	8.26848	11.0469	40.4116	32.1797	22.1421	13.8122	24.993	23.1781	29.0347	14.45	36.7885	19.3002	35.622	37.3668	11.8004	39.8046	25.1285	G2
Gorai.009G251300.2	33.4654	11.8121	8.83751	62.0606	35.5318	39.2232	121.665	157.983	147.022	65.4651	125.604	130.83	426.651	207.309	98.3626	105.613	52.1578	29.2192	G2
Gorai.008G097200.1	24.9572	9.44969	10.2184	34.0612	41.342	58.8349	30.2694	31.1839	44.5384	73.9564	41.5716	49.701	12.8668	11.0954	70.6122	19.4706	32.3927	30.0958	G2
Gorai.001G069100.1	12.195	5.90606	45.2923	105.07	48.7166	77.3921	109.91	61.2214	82.0324	58.8912	70.2494	53.3554	21.932	14.0152	99.7363	63.132	57.099	60.1915	G2
Gorai.011G266100.1	11.3442	10.9262	6.62814	17.8966	106.148	28.0467	11.4612	20.6364	21.5875	19.1739	25.3431	29.4795	19.0077	5.54769	21.7057	20.6506	56.2755	45.5819	G2
Gorai.002G001300.1	16.7327	13.5839	9.9422	28.8654	40.4482	45.3387	29.3877	45.8587	44.3111	38.6217	40.9047	37.763	18.7153	20.7309	23.3542	24.7808	44.1969	21.0378	G2
Gorai.009G277000.1	16.1655	15.3558	24.5793	39.8343	64.136	59.0457	54.955	54.1133	58.1726	74.5042	58.2448	57.2535	23.6866	36.206	64.5676	57.5268	59.5697	42.3678	G2
Gorai.005G135600.4	19.5688	4.13424	26.5125	61.772	45.3645	56.3043	48.1959	65.1194	64.5352	67.1086	60.4678	47.9955	24.8563	16.0591	85.7238	64.312	58.4716	54.9321	G2
Gorai.007G268700.2	8.50815	8.85909	14.6371	28.5768	75.3096	88.1468	19.9836	67.183	89.304	25.4739	82.921	85.5149	33.0442	8.46753	26.1018	17.1105	19.4905	33.3099	G2
Gorai.007G093700.1	32.6146	21.5571	48.054	81.1118	333.194	106.493	121.959	69.2467	120.208	50.6738	161.396	100.376	29.8275	71.828	87.3723	69.6222	99.3743	52.8867	G2
Gorai.004G077000.1	2.55245	0.01	8.009	27.1335	33.0736	29.5229	17.6326	36.2284	28.4046	17.2565	43.5724	36.5448	4.3864	0.583968	47.258	4.42514	20.0396	33.0177	G2
Gorai.008G267400.1	1.13442	10.0403	19.6082	15.01	69.4993	49.978	7.05305	40.3557	40.6753	24.1043	63.8025	44.5847	9.06523	7.2996	7.96792	19.1756	19.4905	42.9522	G2
Gorai.003G156900.1	1.13442	2.95303	5.79962	6.63904	4.69288	7.59159	8.52244	7.56669	7.27157	7.94346	13.5608	6.0908	13.1592	12.5553	20.0572	11.2104	10.4316	18.1159	G2
Gorai.009G097200.1	11.9114	5.61076	12.9801	25.9789	36.2022	34.3731	23.8041	32.789	51.5827	40.813	33.5685	32.6467	14.3289	9.63547	58.523	26.8458	26.9024	36.8162	G2
Gorai.002G167700.1	4.53768	5.02015	4.9711	11.5462	24.5818	23.6183	19.6898	31.8718	23.4054	25.7478	21.3416	22.4142	9.94251	6.13166	22.2552	19.7656	23.3337	12.8564	G2
Gorai.008G047100.1	5.3885	6.49666	17.9512	21.6491	35.7553	37.3253	24.6857	22.0122	25.2233	21.0913	16.2285	28.7486	10.2349	32.7022	31.0474	19.4706	24.4318	28.6348	G2
Gorai.009G039900.1	24.1064	20.6712	22.6461	223.707	345.038	218.469	103.151	117.628	195.878	95.8694	252.32	126.445	54.3914	21.6068	109.353	48.0865	92.7859	143.174	G2
Gorai.005G188300.1	1.13442	0.590606	1.38086	12.9894	10.2796	9.70037	4.40816	6.64951	15.9066	11.7782	9.11464	7.5526	1.46213	0.583968	9.61645	7.08022	11.2551	12.5643	G2
Gorai.011G004700.1	1.70163	0.01	2.48555	5.19577	25.4756	9.48949	11.4612	17.197	11.5891	6.02608	17.5624	9.74529	4.67883	4.08777	4.67085	6.78521	11.8041	7.3048	G2
Gorai.002G080600.1	17.5835	9.745	1.65703	191.666	54.7503	53.5629	6.17142	16.0506	16.361	15.613	113.377	16.567	65.2112	12.5553	11.8145	21.5357	14.0002	12.2721	G2
Gorai.007G179300.1	9.35897	14.4698	8.009	15.01	56.0911	52.5085	40.8489	66.2658	49.5376	17.8043	44.2393	48.7264	8.18795	13.4313	28.5746	12.6854	50.5107	22.2066	G2
Gorai.003G129200.1	3.97047	0.590606	9.38986	22.2264	27.0399	36.2709	31.4449	44.0244	49.7648	30.9521	45.5732	47.9955	4.09397	1.45992	62.6443	16.8155	31.2947	28.3426	G2
Gorai.010G023500.1	21.554	28.9397	2.76172	103.627	204.029	33.7404	9.69795	21.7829	20.2241	36.4304	79.5863	22.4142	212.887	19.2709	24.728	53.3967	9.3335	14.3174	G2
Gorai.013G068600.1	30.3457	26.5773	6.35196	11.5462	21.9001	25.5162	7.93468	27.0566	25.905	18.0782	25.7878	25.0941	13.4516	19.8549	16.7601	29.7959	15.6473	27.466	G2
Gorai.002G066300.1	3.11966	2.36242	9.11369	43.5868	9.60923	35.0057	51.4285	28.2031	43.4022	72.039	25.3431	34.1085	0.87728	4.37976	75.0083	57.8218	42.0007	26.2973	G2
Gorai.004G097900.1	39.9883	4.13424	4.14258	7.79366	14.0786	18.5572	25.2734	20.1778	25.2233	19.9956	26.2324	20.9524	11.1122	16.9351	18.1339	16.8155	13.1767	3.21411	G2
Gorai.008G186200.1	5.3885	0.01	1.65703	5.19577	3.12859	22.353	6.4653	13.7576	17.0427	2.73913	5.11309	14.3743	8.48038	4.37976	15.1116	6.19519	6.03932	0.876576	G2
Gorai.011G081900.1	19.8524	88.8862	38.6641	90.6374	207.828	76.1268	67.004	63.9729	71.8067	81.352	70.9163	91.362	73.1067	122.049	65.3919	66.6721	235.534	135.869	G2
Gorai.009G209200.1	12.4786	6.20136	10.2184	282.015	33.5206	36.6927	29.6816	19.49	13.6342	86.5564	40.0155	12.6689	20.4699	21.6068	30.2231	49.8566	26.6279	18.9925	G2
Gorai.011G192300.1	2.55245	2.36242	17.1227	10.9689	40.6716	35.2166	16.1632	38.0627	36.8123	15.3391	48.0186	37.2757	5.26368	9.92745	8.24267	10.6203	26.0789	17.2393	G2
Gorai.007G104500.1	4.25408	6.49666	17.675	49.6485	23.9113	52.9303	44.6693	45.6294	48.4014	30.9521	39.7932	37.5193	6.14096	16.0591	36.2678	24.7808	27.1769	19.8691	G2
Gorai.003G027600.1	6.52292	10.6309	13.8086	33.1952	57.6554	38.3797	46.1387	38.292	29.5407	74.5042	51.3532	38.4939	12.2819	15.1832	51.1046	50.7416	67.8051	44.4132	G2
Gorai.012G142300.3	14.1803	10.9262	4.41876	13.8554	42.0124	29.9446	21.1592	22.2415	33.4038	34.513	42.0163	31.1849	30.4124	13.1393	24.1785	16.5205	28.5495	19.5769	G2
Gorai.007G358100.2	19.2851	21.2618	44.1876	34.0612	70.8401	86.4598	36.4408	61.68	98.3934	41.6347	91.3687	90.6312	27.4881	51.0972	40.9386	36.5811	68.3541	48.2117	G2
Gorai.001G036900.2	90.1864	39.2753	39.2165	150.389	107.936	149.934	176.032	113.5	159.293	98.8824	79.5863	69.1915	109.952	93.1428	103.033	97.058	99.0998	39.1537	G2
Gorai.004G032700.1	10.4934	9.44969	1.65703	12.9894	14.5256	20.2443	15.2816	19.9485	23.1781	23.0087	23.3424	15.3488	13.4516	19.8549	15.1116	17.4055	24.7063	13.1486	G2
Gorai.003G059100.1	0.850815	0.01	2.48555	11.8348	13.4082	32.8969	22.0408	22.0122	31.8131	15.613	39.1262	19.0033	0.87728	1.45992	12.9135	12.6854	20.0396	9.35014	G2
Gorai.012G112000.1	17.5835	24.5101	19.6082	45.896	61.4544	189.157	27.9183	67.8709	265.639	24.926	86.4779	153.732	24.2714	22.4828	57.9735	12.9804	35.1379	57.5618	G2
Gorai.005G018000.1	6.23931	0.01	0.828517	1.73192	119.78	37.5362	3.52653	28.6617	62.49	28.7608	56.6886	41.1738	1.75456	9.0515	1.92329	4.72015	6.86287	15.4862	G2
Gorai.009G070300.1	34.8834	14.4698	10.2184	32.9066	24.1348	29.5229	26.1551	37.8334	20.6785	20.8174	25.5654	29.7231	44.4489	25.1106	30.2231	14.4555	14.0002	23.0832	G2
Gorai.008G074500.1	48.7801	9.44969	10.2184	16.4533	30.6155	38.8015	14.6939	33.9355	38.8574	27.3913	26.8993	45.3156	29.8275	31.8262	18.9581	13.2754	18.9415	27.1738	G2
Gorai.013G039300.1	1.13442	0.590606	2.20938	12.1235	7.15106	17.9246	19.6898	22.2415	22.0419	21.3652	14.6723	17.5415	0.87728	4.37976	20.3319	9.73531	27.1769	11.3955	G2
Gorai.008G231400.2	4.82129	1.77182	1.38086	4.61847	7.37453	5.06106	9.11019	8.48386	5.22644	3.56086	13.1162	6.0908	7.31067	8.46753	9.06694	5.01516	7.4119	1.46096	G2
Gorai.009G007400.1	55.8702	23.6242	6.35196	30.3087	54.7503	36.4818	12.049	24.993	29.5407	30.9521	36.2362	44.5847	87.1432	26.5705	25.0028	20.3556	28.5495	31.5567	G2
Gorai.011G124400.4	18.1507	12.9933	13.2563	26.2675	29.0512	29.5229	26.7428	31.4132	47.9469	38.8956	34.2355	35.5703	21.3472	21.8988	26.9261	27.7309	24.7063	29.2192	G2
Gorai.010G167700.1	0.850815	1.77182	2.48555	456.362	6.70411	26.3597	14.9877	18.5728	4.31749	81.8999	58.9117	3.89811	7.01824	0.01	6.59414	15.6355	4.11772	2.33754	G2
Gorai.005G173600.1	17.5835	9.44969	4.9711	10.9689	53.8564	39.2232	13.5184	37.1456	49.992	10.1348	39.3486	31.1849	20.1774	12.2633	19.5077	8.55527	17.8435	14.9018	G2
Gorai.004G170800.1	19.0015	10.6309	3.0379	35.7931	74.1922	26.1488	12.9306	8.94245	13.8614	22.4608	35.5693	14.3743	42.6943	16.9351	14.2873	13.5704	14.2748	29.5114	G2
Gorai.002G052400.3	40.5555	21.8524	8.56134	36.3704	20.5593	40.0667	39.6734	39.8971	30.2225	34.513	37.5701	35.083	71.3521	41.1697	45.6095	28.0259	46.393	33.6021	G2
Gorai.002G162800.1	72.3193	23.9195	35.0739	55.9989	52.739	124.84	127.837	95.8447	161.792	209.269	94.481	91.8493	34.2139	71.828	209.913	70.8022	101.021	77.7231	G2
Gorai.002G246900.1	17.0163	26.5773	10.2184	30.3087	14.9725	39.645	32.3265	49.2981	37.494	43.826	34.4578	38.2502	15.2062	42.9216	40.6639	22.1257	50.2362	35.9396	G2
Gorai.008G294100.4	6.23931	2.36242	11.3231	21.3604	8.49188	15.8158	49.3714	30.2668	25.4505	20.5434	23.787	25.825	10.5274	24.8186	20.3319	25.9608	15.6473	1.75315	G2
Gorai.004G256900.1	15.3147	11.5168	6.07579	19.0512	32.1797	20.0334	11.7551	30.0375	17.9517	15.613	28.4555	32.8903	23.979	15.7671	26.3766	5.90019	23.6083	14.6096	G2
Gorai.010G067000.3	10.2098	2.95303	22.0938	44.1641	26.3695	89.2012	119.314	64.6608	83.3958	66.0129	84.0325	66.5116	4.3864	10.2194	122.266	12.6854	113.1	26.0051	G2
Gorai.012G115000.1	33.4654	7.97318	12.4278	142.306	65.7003	101.221	24.0979	30.7253	28.1773	33.1434	71.5833	44.5847	87.1432	16.9351	23.629	12.6854	21.6867	18.9925	G2
Gorai.008G195600.2	21.554	17.7182	5.52345	5.77308	31.2859	22.7748	2.64489	26.1395	20.4513	12.0522	24.8985	34.1085	22.2244	10.2194	15.6611	6.78521	4.39223	15.7784	G2
Gorai.005G007800.1	11.6278	5.31545	6.90431	27.1335	33.744	23.4074	9.40407	36.2284	27.2684	16.4348	32.2347	23.3887	9.35766	11.3874	18.4086	10.9153	17.5689	17.5315	G2
Gorai.006G102100.1	28.3605	14.4698	32.3122	87.1735	29.4981	44.9169	44.3755	47.2345	40.6753	60.5347	40.9047	48.7264	64.3339	44.6735	71.4365	70.2122	46.393	35.063	G2
Gorai.013G077800.1	1.70163	1.47651	8.56134	21.3604	39.1073	29.7337	36.1469	23.8465	25.4505	19.1739	40.4601	25.0941	4.09397	3.21182	41.4881	20.9457	28.824	19.5769	G2
Gorai.007G158500.1	3.40326	4.72485	7.73282	22.8037	60.784	23.4074	24.9796	22.4708	21.3602	16.1608	42.0163	22.6578	9.06523	9.34348	19.2329	5.01516	19.4905	20.1612	G2
Gorai.009G026700.2	31.7638	10.9262	12.1516	179.543	17.8776	42.3864	186.906	72.6861	35.9034	178.591	81.5871	44.5847	14.3289	48.7613	292.615	99.1231	61.2168	39.1537	G2
Gorai.008G297300.1	96.7093	50.2015	41.702	135.09	135.423	151.199	76.9958	172.429	177.017	119.7	197.854	162.503	88.8977	45.5495	127.212	76.1124	82.9034	107.819	G2
Gorai.009G136800.1	58.9899	8.26848	12.1516	64.3699	46.4819	36.0601	64.3591	26.5981	44.7656	54.7825	44.9063	35.083	60.8248	31.8262	68.4142	11.5054	40.0791	30.6802	G2
Gorai.013G121900.2	9.07536	7.08727	8.009	35.2158	24.3583	23.4074	17.6326	16.7384	34.3127	37.2521	27.1216	21.4396	9.35766	11.3874	34.894	37.1712	28.0005	21.0378	G2
Gorai.011G001400.1	65.7964	36.027	19.8844	32.9066	43.1298	46.3931	42.3183	61.4507	42.4932	119.152	49.1301	54.8172	40.9397	46.7174	65.3919	62.247	67.5306	59.315	G2
Gorai.011G266200.1	9.07536	7.38257	12.9801	10.6802	45.3645	32.686	33.502	64.6608	53.1733	43.826	39.3486	44.5847	4.09397	12.2633	38.7406	38.6462	46.942	32.7255	G2
Gorai.005G129100.1	19.8524	6.79197	22.0938	83.7097	64.8064	102.697	57.8938	65.578	93.167	93.1303	103.818	71.3842	22.2244	9.63547	74.4588	32.746	54.6284	46.1663	G2
Gorai.008G160800.1	12.195	6.49666	10.4945	17.8966	84.2484	51.8759	37.6163	34.394	59.7632	23.5565	45.5732	50.4319	16.0835	14.0152	39.0153	12.0954	20.5886	21.6222	G2
Gorai.007G272000.1	58.4226	7.97318	19.0559	59.4627	26.8165	80.977	75.5264	79.5649	71.125	135.861	61.3571	81.3731	33.3366	32.1182	163.205	64.902	89.4918	31.8489	G2
Gorai.009G107700.1	34.8834	20.6712	6.35196	6.35039	29.7216	26.7815	17.6326	47.2345	30.2225	39.1695	26.4547	50.4319	30.7048	28.0304	19.2329	22.7157	19.7651	36.2318	G2
Gorai.005G240900.1	7.09013	2.06712	21.5414	35.2158	12.9613	28.0467	54.3673	31.8718	38.1757	75.8738	30.6785	39.712	3.21669	8.17555	74.7336	41.5963	74.668	51.1336	G2
Gorai.012G055700.1	13.8966	3.24833	0.01	10.1029	5.13982	4.63931	3.8204	5.04446	4.54473	12.6	4.89078	5.60354	7.6031	7.88356	6.86889	7.37523	7.13738	4.96726	G2
Gorai.002G231400.1	15.3147	9.745	9.66603	31.752	27.9338	22.353	19.9836	25.4516	24.7688	19.1739	29.567	25.3377	18.1305	14.3072	32.9707	12.6854	23.0592	23.6675	G2
Gorai.006G144500.2	15.5983	11.5168	7.73282	29.4427	33.744	39.645	34.3836	37.6041	35.4489	18.0782	25.7878	34.3521	22.8093	14.3072	31.8717	12.9804	16.7454	23.6675	G2
Gorai.007G258600.1	26.9425	25.6914	22.0938	88.9055	117.099	158.369	70.2366	133.678	127.025	83.2694	165.62	124.74	53.2217	28.3224	80.7782	40.7113	90.5898	61.9447	G2
Gorai.007G322900.1	6.80652	5.90606	32.3122	39.8343	90.729	86.2489	24.0979	42.19	91.3491	35.0608	85.5887	74.5514	21.0547	4.37976	68.4142	30.0909	49.9617	62.2369	G2
Gorai.009G025100.2	39.9883	10.9262	2.76172	26.5562	48.7166	28.2576	15.8694	29.8082	24.5415	29.5826	41.3493	31.1849	24.5638	12.5553	19.7824	4.72015	24.9808	15.4862	G2
Gorai.001G243800.1	3.97047	2.65773	1.93321	60.906	23.4644	17.0811	16.1632	13.9869	9.77117	19.9956	25.5654	12.6689	2.92427	4.08777	35.1687	11.5054	34.5888	12.5643	G2
Gorai.010G028200.1	15.0311	15.0604	7.18048	32.9066	28.6042	35.0057	21.453	29.8082	33.8582	32.0478	48.9078	31.6722	16.9608	18.979	42.0376	10.6203	13.1767	21.33	G2
Gorai.006G210000.1	12.7622	10.6309	8.56134	12.1235	88.4943	26.3597	21.1592	29.5789	32.4948	27.6652	26.0101	29.2359	15.4986	21.8988	27.2008	21.5357	41.4517	20.4534	G2
Gorai.008G215800.1	9.64257	10.0403	6.62814	27.7108	7.598	16.0267	26.7428	15.592	15.6793	36.1565	19.3408	16.8106	8.7728	9.63547	17.5844	24.4858	11.2551	20.4534	G2
Gorai.005G089100.1	7.65734	1.77182	9.38986	32.9066	24.3583	28.8902	57.0122	24.993	34.3127	37.526	37.1255	43.3665	7.01824	8.17555	60.1715	15.6355	26.0789	14.6096	G2
Gorai.002G268100.1	11.0606	9.15439	5.79962	8.08231	40.2247	55.2499	14.4	39.8971	77.9421	23.8304	26.677	57.7408	14.9138	23.3587	28.2998	21.8307	23.8828	39.4459	G2
Gorai.004G227900.1	55.303	16.537	59.6532	75.0501	59.8901	297.97	390.563	238.695	327.448	151.474	233.646	205.869	18.7153	86.4272	261.567	45.4314	188.592	35.9396	G2
Gorai.008G118200.2	16.4491	37.2082	25.4079	45.896	27.9338	53.7738	56.7183	36.9163	51.3555	74.2303	36.6809	36.0576	38.8928	57.5208	59.8968	51.9216	60.9422	50.8414	G2
Gorai.008G149000.1	20.7032	9.745	7.73282	21.9377	15.8664	22.7748	25.8612	14.2162	22.4964	39.9912	19.1185	18.516	16.3759	20.1469	36.2678	24.1908	43.6478	17.8237	G2
Gorai.004G290500.1	127.906	49.9062	24.8555	89.1941	55.6441	63.8959	47.0203	93.0932	72.4885	161.061	82.921	107.685	167.561	81.7555	72.8103	64.312	93.884	91.4561	G2
Gorai.004G216400.1	15.5983	27.4632	8.83751	15.01	22.1236	20.666	27.9183	22.9294	19.0879	41.0869	20.0077	23.8759	14.6213	40.5858	17.8591	25.3708	34.3143	21.33	G2
Gorai.010G023000.1	25.8081	9.745	106.879	1220.14	98.9974	125.683	240.098	46.5466	103.62	178.865	121.38	62.1262	33.6291	25.6946	362.952	252.823	277.26	111.91	G2
Gorai.010G197800.1	38.8539	8.26848	3.59024	10.3915	11.6205	22.353	8.52244	22.2415	15.2248	31.7739	22.8977	22.4142	32.1669	13.4313	16.7601	11.8004	14.8238	14.9018	G2
Gorai.010G010100.2	37.1523	12.1074	4.41876	16.7419	27.2634	43.2299	7.05305	22.9294	23.6326	23.2826	38.0147	35.083	65.2112	35.0381	22.8047	14.4555	35.6869	26.5895	G2
Gorai.004G259300.1	134.429	53.4498	18.5035	55.1329	49.8339	93.2079	78.1713	129.092	97.4845	104.087	80.4756	128.638	64.0415	101.902	116.496	53.1017	84.0015	42.3678	G2
Gorai.008G163000.1	19.0015	15.3558	4.69493	19.9171	17.6542	22.1421	6.17142	22.7001	20.6785	13.6956	26.677	30.2104	26.6108	14.5992	20.8814	7.67024	13.4512	25.4207	G2
Gorai.007G267600.4	28.6441	28.9397	11.0469	47.6279	39.1073	38.5906	20.2775	40.8143	46.8107	52.8651	46.2401	38.9811	30.7048	29.7824	24.4533	24.1908	34.5888	35.063	G2
Gorai.002G261600.1	98.411	165.074	75.9474	70.1429	159.111	261.488	151.053	192.377	354.489	113.674	239.871	294.795	135.394	109.494	179.416	55.7568	85.9231	157.199	G2
Gorai.004G169100.1	8.22455	0.590606	6.35196	172.904	232.856	12.8635	7.34693	15.1334	3.63578	27.9391	71.8056	6.8217	28.9502	6.71563	1.09902	61.6569	58.7461	26.5895	G2
Gorai.010G092400.1	5.95571	2.36242	6.62814	17.0306	53.186	61.5763	20.2775	38.7506	48.1741	18.0782	50.0194	39.4684	19.0077	3.50381	29.1241	8.26026	14.8238	18.9925	G2
Gorai.003G038800.1	9.92618	10.6309	6.07579	6.63904	12.9613	32.4752	13.2245	36.9163	24.7688	15.0652	28.0108	30.454	4.97125	6.42364	21.1562	6.4902	11.2551	18.4081	G2
Gorai.006G166600.1	4.53768	38.3894	31.7598	137.688	187.939	39.8559	27.3306	34.8526	29.768	116.139	128.272	45.8028	24.8563	46.4254	51.9288	393.837	167.454	170.348	G2
Gorai.009G444700.2	34.8834	9.15439	18.2274	54.267	85.1423	76.5486	72.8815	75.8962	55.2185	62.9999	69.3602	65.7807	33.3366	35.0381	89.8451	36.2861	69.4522	35.3552	G2
Gorai.011G001500.1	16.7327	5.31545	6.35196	29.7314	78.8851	25.9379	16.1632	28.6617	24.3143	12.3261	27.1216	19.4906	33.0442	18.103	26.3766	7.96525	36.785	8.76576	G2
Gorai.012G004400.3	32.8982	11.8121	5.52345	59.7514	23.9113	84.7728	14.4	64.8901	66.3531	18.9	101.817	70.1661	80.4174	14.0152	33.2454	10.3253	11.2551	14.3174	G2
Gorai.009G228500.1	11.6278	4.72485	8.56134	19.0512	20.3358	17.7137	38.7918	17.8849	20.6785	21.913	19.7854	11.938	12.2819	13.4313	40.9386	13.5704	35.1379	8.76576	G2
Gorai.005G003100.1	5.95571	7.97318	1.93321	2.59789	16.7603	10.9656	7.05305	5.73234	7.49881	10.6826	9.33695	13.6434	5.26368	11.9713	12.0893	4.13013	13.7257	11.3955	G2
Gorai.013G150300.1	4.53768	41.6377	124.001	266.716	43.8002	117.459	72.8815	44.2537	105.211	196.943	58.2448	108.904	14.6213	44.3815	110.177	675.276	759.307	440.041	G2
Gorai.002G090100.1	3.97047	2.06712	6.35196	12.1235	31.9563	18.5572	11.4612	11.0061	18.6334	9.31303	21.5639	14.8616	7.6031	8.17555	11.8145	9.4403	20.8631	11.3955	G2
Gorai.013G014000.1	2.26884	0.885909	16.018	19.9171	67.4881	35.8492	79.6407	36.687	47.2652	31.226	50.6863	23.1451	3.50912	5.83968	37.3668	16.2255	28.275	12.5643	G2
Gorai.002G146400.1	43.9588	16.8323	14.9133	76.782	49.1635	54.1955	47.0203	40.585	42.266	89.8433	63.5802	53.3554	60.8248	39.1258	83.8005	28.0259	55.452	31.2645	G2
Gorai.009G296100.2	9.07536	12.1074	38.3879	28.2881	552.866	110.5	44.3755	84.1507	139.75	51.7695	173.623	94.5293	5.26368	37.6659	32.6959	24.4858	239.926	113.078	G2
Gorai.007G109300.2	27.2261	10.3356	5.79962	43.5868	29.0512	34.7948	16.751	27.5152	21.5875	25.2	33.5685	26.0686	64.0415	29.7824	33.5202	26.8458	21.4121	8.76576	G2
Gorai.005G040400.1	4.82129	2.36242	2.48555	7.50501	9.38576	9.91125	12.9306	6.42022	9.3167	18.9	5.55771	11.6943	2.04699	8.75952	14.0125	11.2104	15.6473	11.9799	G2
Gorai.004G131200.1	17.8671	8.85909	16.2942	26.8448	29.2746	39.0124	35.2653	24.5344	29.0863	22.4608	28.6778	23.3887	30.7048	31.5343	39.5648	30.0909	27.726	14.0252	G2
Gorai.004G200600.1	4.25408	0.01	4.69493	11.8348	3.35206	10.5439	80.2285	17.8849	17.0427	44.3738	16.2285	10.7198	0.01	3.79579	64.0181	11.5054	19.7651	9.05795	G2
Gorai.004G213200.1	42.8244	12.4027	6.07579	30.5973	41.5655	49.7671	9.40407	43.1072	47.2652	49.5782	55.5771	61.6389	28.6578	21.8988	15.9358	18.5856	35.1379	23.9597	G2
Gorai.013G222000.2	46.2276	31.5974	12.7039	33.7725	92.7402	31.4208	49.3714	42.6486	35.4489	33.1434	58.0224	30.9413	40.0625	37.3739	27.4756	13.2754	48.5891	48.7961	G2
Gorai.002G216800.1	3.11966	0.885909	5.79962	22.515	31.5093	23.8292	35.853	29.8082	22.9509	36.7043	38.4593	27.7741	3.21669	3.21182	35.4435	23.0107	33.2163	18.7003	G2
Gorai.010G215600.1	40.2719	3.83894	16.2942	193.687	26.8165	65.5829	130.775	37.1456	13.8614	49.5782	58.2448	29.9668	21.932	24.2347	47.5327	47.4965	58.1971	14.6096	G2
Gorai.008G102000.1	15.5983	10.9262	3.59024	10.9689	20.3358	15.6049	13.8122	19.49	16.5883	17.8043	26.2324	16.8106	38.0155	13.4313	16.2106	6.78521	10.7061	12.5643	G2
Gorai.009G017100.1	9.92618	8.26848	14.0848	85.153	207.157	47.2366	24.9796	35.9991	97.4845	76.6955	104.929	62.3698	66.3809	31.2423	44.2357	28.9109	108.159	48.7961	G2
Gorai.008G014100.1	28.3605	11.2215	13.2563	57.7308	48.4931	74.8616	53.4856	63.7436	69.5344	36.1565	46.4624	52.3809	58.7778	35.0381	60.4463	19.4706	35.6869	27.7582	G2
Gorai.001G133400.1	14.7475	8.56379	3.86641	16.7419	20.5593	28.4685	32.3265	34.1647	27.0411	31.7739	40.4601	26.3123	27.4881	16.6431	23.9038	12.3904	14.0002	13.1486	G2
Gorai.006G211400.1	7.09013	0.885909	6.90431	19.9171	5.81023	11.5983	35.5591	7.1081	12.498	49.3043	9.78156	9.98892	1.75456	13.7232	51.6541	21.5357	36.2359	22.2066	G2
Gorai.001G019800.1	28.6441	21.2618	18.5035	46.762	38.2135	134.962	168.686	138.952	165.428	102.991	125.604	204.407	29.2427	53.725	111.001	53.6917	77.1386	48.7961	G2
Gorai.005G137500.1	6.80652	6.20136	0.552345	6.9277	19.8889	24.6727	5.58367	21.5536	24.0871	11.7782	19.7854	24.3632	17.838	7.2996	11.5397	7.37523	12.0786	7.59699	G2
Gorai.002G027800.1	4.25408	2.06712	12.9801	38.9683	29.0512	43.6517	46.1387	41.2728	39.3119	63.2738	28.2331	41.6611	4.09397	0.875952	57.1492	34.2211	44.4714	27.466	G2
Gorai.003G058500.1	11.3442	2.65773	4.14258	6.06174	12.2909	17.5028	13.8122	25.9102	16.361	6.29999	23.787	13.3998	16.6683	9.63547	11.265	10.3253	10.7061	3.5063	G2
Gorai.007G101500.1	2.55245	1.77182	0.01	3.1752	3.35206	5.27194	4.99591	6.87881	7.04433	1.91739	2.00077	3.89811	3.80155	2.91984	4.9456	2.36007	1.37257	4.09069	G2
Gorai.008G136500.1	7.94094	8.85909	0.552345	111.42	21.2297	21.0878	6.17142	20.4071	8.86222	18.3521	34.6801	11.2071	19.5926	13.1393	7.14365	10.6203	19.7651	8.18137	G2
Gorai.011G056000.1	3.68687	0.01	9.66603	27.4221	10.9501	33.5295	38.204	62.5971	57.0364	19.9956	34.9024	30.2104	1.46213	3.50381	19.2329	8.85028	20.5886	20.1612	G2
Gorai.004G165900.1	12.7622	5.61076	8.28517	33.1952	43.1298	45.7604	22.6285	32.1011	39.9936	14.2435	39.7932	51.8936	22.8093	6.71563	27.7503	4.72015	16.4709	19.2847	G2
Gorai.011G107200.1	8.79176	14.1745	3.31407	12.1235	15.6429	13.9179	14.9877	14.6748	17.27	36.7043	15.3393	12.9125	10.8198	44.3815	11.5397	48.0865	43.9223	16.9471	G2
Gorai.001G237800.1	14.7475	0.01	1.93321	109.111	26.593	10.5439	24.6857	7.79598	7.49881	21.913	17.34	6.57807	6.72581	6.71563	19.7824	6.78521	7.4119	4.96726	G2
Gorai.001G188500.1	10.4934	5.90606	13.5324	26.2675	44.0237	85.6163	69.355	119.691	116.572	50.6738	83.3656	108.66	7.31067	13.7232	65.6666	35.6961	55.1774	31.2645	G2
Gorai.013G179700.1	1.41803	3.54364	3.86641	19.0512	3.35206	19.8225	24.9796	7.79598	15.4521	10.1348	13.1162	10.4762	2.04699	5.25571	10.9902	52.2166	18.118	32.4333	G2
Gorai.006G006000.1	15.3147	8.56379	7.18048	9.52559	23.6879	17.9246	17.9265	26.8273	20.2241	20.8174	25.5654	23.1451	12.2819	9.63547	22.8047	12.9804	17.2944	16.3627	G2
Gorai.009G148500.1	42.2572	3.54364	6.35196	58.3081	28.3808	19.8225	39.3795	19.2607	18.1789	30.4043	24.2316	13.887	30.12	25.6946	40.3891	21.2407	16.1964	7.3048	G2
Gorai.011G166100.1	11.6278	7.08727	46.9493	105.359	93.4107	113.03	82.8734	82.0871	91.1218	110.113	126.049	92.0929	27.4881	7.88356	98.3626	62.542	41.7262	93.2092	G2
Gorai.007G222000.1	72.6029	60.2418	46.3969	285.479	458.561	351.955	64.653	199.027	249.733	92.0346	377.035	247.774	167.561	128.473	123.091	135.704	97.1782	153.693	G2
Gorai.009G024700.1	30.0621	0.01	1.65703	32.6179	5.58676	25.7271	19.9836	48.6102	19.7696	15.0652	24.4539	21.6833	21.6396	10.2194	49.456	1.18004	3.01966	7.59699	G2
Gorai.004G237500.1	154.565	8.26848	7.18048	986.908	38.2135	152.886	119.02	89.4245	12.0435	66.8347	136.275	47.2646	193.586	25.1106	52.2036	23.0107	104.041	9.64233	G2
Gorai.007G172000.1	54.4522	73.5304	33.4168	80.2458	82.4606	89.4121	91.9836	89.6538	104.302	66.5608	99.8164	94.5293	47.0807	73.8719	100.011	42.1863	78.5112	79.7684	G2
Gorai.002G015500.1	7.37373	4.42954	7.73282	15.5873	8.93882	18.1355	18.5143	25.6809	17.27	34.2391	13.3385	21.4396	3.50912	7.88356	16.2106	16.5205	14.0002	17.8237	G2
Gorai.007G155000.1	24.39	8.26848	2.76172	8.08231	46.4819	41.7538	11.7551	55.7183	40.4481	12.3261	42.6832	43.3665	26.3184	13.4313	9.61645	7.37523	18.118	12.5643	G2
Gorai.004G258300.1	3.40326	2.65773	0.01	4.61847	6.0337	3.16316	4.40816	5.27375	6.13539	7.12173	8.89233	5.35991	8.48038	2.33587	3.02231	0.885028	3.8432	3.7985	G2
Gorai.009G115500.1	19.5688	5.31545	3.59024	7.21635	17.4307	30.1555	13.2245	36.2284	44.3111	23.8304	29.1224	50.6755	10.8198	16.3511	11.265	9.4403	13.4512	7.3048	G2
Gorai.011G027900.1	11.6278	7.67788	7.45665	19.6285	122.685	60.5219	4.11428	40.8143	63.6262	16.9826	66.0255	51.1627	30.7048	12.2633	15.3863	8.55527	24.1573	25.7129	G2
Gorai.009G415500.1	0.01	0.01	5.52345	17.3192	35.7553	20.0334	12.6367	16.5091	22.4964	18.0782	25.7878	23.8759	2.04699	3.79579	14.8368	15.3405	23.8828	19.8691	G2
Gorai.005G192900.1	10.4934	5.61076	1.65703	6.06174	17.2072	24.04	9.40407	22.4708	12.498	12.0522	19.7854	26.3123	9.65008	6.71563	11.5397	3.2451	13.1767	9.64233	G2
Gorai.009G142600.1	2.26884	3.24833	8.56134	14.7214	47.1523	36.0601	27.3306	26.8273	35.6761	34.7869	36.4585	37.0321	2.04699	1.16794	27.4756	29.2059	31.8437	26.8817	G2
Gorai.012G111400.1	30.913	34.2551	11.8754	11.8348	17.2072	52.0868	60.8326	55.2598	60.2177	70.3955	21.3416	33.8649	14.6213	65.9883	48.9065	46.0214	45.2949	29.5114	G2
Gorai.003G144600.1	13.3294	14.4698	9.9422	10.6802	29.2746	33.5295	10.5796	25.9102	32.4948	41.6347	46.907	37.5193	26.3184	33.2862	20.3319	12.6854	19.216	30.0958	G2
Gorai.010G171600.1	7.65734	10.0403	41.702	90.6374	81.3433	32.2643	56.7183	25.2223	25.905	42.4564	28.4555	34.1085	17.5456	5.54769	72.8103	29.7959	79.0602	76.5543	G2
Gorai.006G223200.1	5.3885	2.36242	1.10469	9.23693	9.60923	25.0944	12.049	26.8273	21.5875	14.7913	21.3416	28.505	3.80155	2.91984	18.9581	5.60518	8.23544	8.76576	G2
Gorai.004G105500.1	144.922	43.7048	90.3083	408.446	264.366	282.576	356.767	292.12	356.989	298.291	379.036	395.902	85.0962	184.242	266.788	91.7479	333.81	118.046	G2
Gorai.005G198800.1	6.52292	5.31545	2.76172	176.079	52.0686	24.4618	27.9183	17.197	7.04433	22.4608	50.464	8.77076	40.3549	4.67174	2.4728	19.1756	12.0786	1.46096	G2
Gorai.005G067600.1	0.56721	0.590606	4.9711	12.4121	33.0736	25.9379	7.05305	20.1778	29.768	12.3261	32.457	22.9014	5.26368	0.01	9.3417	12.3904	15.3728	12.8564	G2
Gorai.009G169700.2	15.0311	5.61076	1.93321	5.48443	19.2185	33.9513	1.76326	28.4324	17.7244	10.9565	41.3493	38.2502	12.2819	13.1393	7.69316	9.4403	10.9806	9.05795	G2
Gorai.012G044800.1	13.3294	17.1276	18.7797	169.151	58.7727	60.311	39.9673	60.3042	49.0831	73.1347	61.8017	39.712	47.3731	24.5266	16.7601	59.2969	39.5301	34.4786	G2
Gorai.008G224200.8	66.3636	51.9733	39.2165	149.811	173.19	168.28	158.694	108.456	161.111	140.791	140.499	125.227	99.4251	101.902	257.996	98.2381	152.081	121.552	G2
Gorai.013G029700.1	29.7785	1.18121	6.07579	45.3187	12.0674	52.0868	80.8162	57.5527	60.6722	22.7347	49.1301	39.2248	10.5274	13.1393	47.5327	4.42514	23.3337	5.55165	G2
Gorai.004G204000.1	18.4343	6.20136	1.65703	92.658	15.196	11.8091	14.4	8.25457	9.08946	28.4869	30.0116	11.2071	10.5274	17.811	18.6834	5.31017	22.2357	11.1033	G2
Gorai.003G060000.1	13.8966	10.6309	7.73282	10.9689	37.99	29.7337	8.81632	23.6172	22.7237	17.5304	27.5662	23.6323	17.5456	15.7671	19.7824	10.3253	16.7454	20.7456	G2
Gorai.007G352600.5	30.0621	21.8524	11.0469	23.9583	75.98	31.6316	22.3347	36.2284	29.3135	34.7869	39.7932	36.5448	41.5246	25.6946	26.9261	21.5357	42.2753	40.3225	G2
Gorai.008G182000.1	5.95571	1.47651	9.11369	142.595	38.6604	25.5162	37.0285	19.9485	23.4054	37.526	37.1255	23.1451	3.21669	1.7519	36.5425	16.5205	41.1772	31.2645	G2
Gorai.007G195100.1	71.1849	8.26848	20.9891	28.5768	56.3146	75.0724	62.302	64.8901	85.4409	52.0434	68.6932	60.908	54.3914	23.3587	70.0627	16.5205	32.3927	26.0051	G2
Gorai.009G011400.2	12.7622	15.3558	14.0848	35.2158	53.6329	41.1211	30.2694	41.9607	45.4473	37.2521	34.6801	37.2757	38.8928	18.687	49.456	41.8913	36.785	40.9069	G2
Gorai.003G074300.1	13.8966	4.13424	8.28517	45.03	48.4931	78.8682	38.4979	61.68	49.0831	38.0738	84.4771	62.3698	12.5743	6.13166	37.6415	25.6658	20.3141	24.8363	G2
Gorai.003G139300.1	5.95571	8.26848	37.8356	77.0706	45.141	60.5219	38.204	36.9163	92.0308	87.1042	52.0201	55.5481	11.6971	19.2709	53.0279	22.1257	46.6675	79.7684	G2
Gorai.004G227800.2	66.3636	45.1813	30.1028	84.287	770.303	185.783	38.4979	102.036	172.245	75.326	230.756	143.256	220.197	126.137	71.7113	37.4662	132.865	217.683	G2
Gorai.008G024600.1	5.95571	4.42954	16.8465	25.9789	125.143	34.7948	28.8	22.2415	34.54	53.413	45.7955	26.7995	9.94251	13.1393	42.3124	29.2059	101.845	38.5693	G2
Gorai.009G157400.2	14.4639	4.72485	8.83751	18.4739	69.4993	79.0791	7.93468	70.8517	82.7141	30.1304	98.0379	82.8349	20.4699	19.2709	13.1883	14.4555	23.3337	19.2847	G2
Gorai.013G215200.1	13.3294	6.49666	20.9891	50.2258	43.3533	57.3587	62.0081	57.0941	62.49	34.513	42.4609	37.0321	32.7518	16.0591	28.2998	48.0865	39.2556	31.5567	G2
Gorai.011G041100.1	53.0341	29.5303	64.9005	179.832	225.258	165.539	121.371	160.506	170.882	277.747	169.843	192.226	81.8795	69.7841	174.47	215.652	163.336	170.932	G2
Gorai.002G000700.1	45.3768	20.9665	41.1497	37.525	50.2809	61.7871	67.5918	80.2528	91.3491	64.6434	68.2486	66.5116	90.9447	50.2212	96.714	34.8111	42.5498	44.4132	G2
Gorai.006G133800.1	45.0932	7.97318	105.774	1223.32	404.929	769.492	751.738	324.909	298.362	333.899	809.424	258.737	100.302	18.103	299.484	317.135	158.12	123.013	G2
Gorai.004G154100.1	6.80652	3.24833	3.59024	17.3192	21.2297	16.0267	13.5184	17.6556	11.8163	19.9956	21.5639	20.9524	9.35766	13.4313	24.1785	5.60518	11.5296	11.3955	G2
Gorai.012G038100.1	28.3605	2.95303	16.5703	109.4	152.183	69.8005	79.6407	43.7951	37.2668	66.0129	86.9225	66.9988	36.2609	11.3874	94.2412	22.4207	102.943	56.6852	G2
Gorai.002G072600.1	25.5245	10.3356	5.79962	66.3904	101.903	119.146	11.4612	32.1011	14.0887	56.9738	124.27	53.1118	99.1327	43.7976	39.0153	51.0366	47.2165	19.2847	G2
Gorai.002G058000.1	6.23931	4.13424	34.7977	32.6179	27.4869	17.7137	40.8489	18.1142	18.1789	45.4695	28.6778	24.3632	5.26368	12.5553	40.3891	44.8414	34.8634	23.3754	G2
Gorai.003G043700.1	25.8081	29.5303	11.0469	29.1541	20.7828	38.8015	44.9632	58.9285	30.6769	55.3303	39.5709	39.2248	19.3002	80.5875	58.2482	48.3815	41.4517	27.1738	G2
Gorai.004G184800.1	25.8081	1.77182	11.5992	491.289	65.4769	180.933	209.828	103.411	56.8091	287.06	343.244	80.6422	30.12	15.7671	189.581	157.24	60.1187	18.9925	G2
Gorai.003G140900.1	14.4639	8.26848	11.3231	29.1541	28.1573	38.3797	52.604	38.292	42.4932	23.5565	36.6809	34.3521	19.885	22.7747	37.092	22.7157	41.4517	25.7129	G2
Gorai.013G188400.1	28.9277	15.6511	4.14258	7.21635	30.6155	18.5572	9.11019	36.4577	28.6318	22.7347	28.6778	41.4175	32.7518	29.4904	15.3863	16.2255	13.4512	23.3754	G2
Gorai.008G297800.3	12.4786	4.42954	43.3591	410.466	241.572	148.036	66.4162	60.5335	87.9405	153.391	194.742	74.7951	59.0702	6.13166	73.9093	124.494	122.159	149.018	G2
Gorai.013G098100.1	19.8524	23.0336	1.65703	15.01	26.8165	16.4485	12.9306	21.095	23.4054	41.3608	21.3416	28.505	35.3836	42.3377	19.5077	40.7113	32.6672	27.466	G2
Gorai.002G096600.1	47.0784	49.9062	14.9133	23.0923	39.5543	86.6707	25.8612	53.1961	99.5296	78.339	51.3532	97.6965	32.1669	56.9369	50.0056	22.7157	44.7459	83.2747	G2
Gorai.011G238800.3	17.0163	2.65773	6.62814	99.297	14.7491	42.5973	22.9224	28.6617	39.5392	30.4043	59.5786	25.825	18.1305	2.04389	28.2998	29.7959	20.3141	15.194	G2
Gorai.004G200700.1	3.40326	7.97318	0.01	2.30923	9.60923	8.4351	4.40816	6.64951	10.2256	3.56086	5.3354	9.01439	4.3864	6.42364	4.39609	11.5054	10.7061	5.55165	G2
Gorai.007G255700.1	93.5897	56.9935	42.8067	51.3804	141.01	146.56	51.4285	99.7427	132.479	96.4172	108.486	107.929	182.182	77.9597	85.9986	65.4921	79.0602	101.391	G2
Gorai.007G362300.3	88.2012	66.7385	22.0938	54.5556	112.406	92.997	117.257	47.6931	108.619	168.456	61.3571	73.3333	25.1487	226.579	181.614	49.5616	391.458	102.267	G2
Gorai.004G046600.1	28.6441	5.90606	19.6082	58.0195	37.7665	71.0658	72.5877	80.9406	94.3032	86.0085	64.0248	73.0896	13.4516	18.979	102.209	47.7915	71.6483	66.3276	G2
Gorai.001G260700.1	7.37373	19.1947	5.52345	16.7419	113.3	24.4618	12.049	31.4132	18.6334	10.6826	64.6917	21.9269	16.6683	11.6794	12.6388	3.83512	15.0983	14.9018	G2
Gorai.008G207800.1	12.4786	9.745	8.56134	40.1229	39.5543	50.1889	32.3265	62.5971	47.7197	53.413	62.9132	64.8061	11.9895	14.0152	50.0056	42.4813	33.4908	43.2444	G2
Gorai.013G234800.2	0.850815	2.65773	1.93321	2.30923	8.49188	7.80247	4.70203	6.42022	7.27157	6.5739	10.4485	9.01439	3.80155	7.2996	7.69316	2.95009	5.21578	18.1159	G2
Gorai.013G147600.7	35.7342	17.1276	19.3321	29.7314	45.8114	53.7738	45.551	45.1708	61.8083	32.8695	56.0217	41.6611	30.12	25.9866	45.8842	20.9457	27.4515	39.1537	G2
Gorai.010G131000.1	9.35897	4.42954	2.20938	5.77308	13.4082	8.64598	10.5796	13.7576	9.77117	18.0782	13.1162	19.7342	19.5926	13.1393	17.3096	10.9153	8.23544	14.9018	G2
Gorai.005G059100.1	10.2098	12.698	2.20938	8.37097	18.548	9.06774	11.4612	12.6111	8.18051	8.7652	16.2285	10.9634	47.0807	14.0152	10.7155	13.8654	10.157	8.76576	G2
Gorai.009G295600.5	12.195	17.1276	8.83751	35.2158	9.60923	29.1011	77.8775	40.8143	40.4481	62.4521	38.4593	46.5337	59.3626	49.3453	70.6122	53.6917	44.4714	65.7432	G2
Gorai.001G067700.1	6.52292	0.885909	2.76172	14.4327	16.3133	19.4007	20.2775	19.2607	16.5883	5.75216	23.3424	18.7597	2.92427	7.88356	14.8368	3.54011	6.31384	0.876576	G2
Gorai.009G126400.1	48.4965	9.15439	24.027	46.1847	90.9525	91.9426	110.792	105.704	77.4877	34.7869	135.163	87.4639	39.77	35.33	76.1073	23.3057	29.6476	15.7784	G2
Gorai.007G164600.1	8.79176	6.49666	4.9711	6.06174	48.2696	20.0334	11.7551	11.694	28.1773	18.0782	14.8947	15.3488	12.5743	9.63547	16.4853	12.6854	24.4318	15.7784	G2
Gorai.001G086300.1	5.3885	10.0403	0.01	4.90712	3.35206	11.5983	10.5796	8.94245	10.9074	16.7087	9.78156	15.8361	2.92427	16.6431	4.9456	11.8004	14.0002	9.93453	G2
Gorai.011G147000.1	14.4639	9.745	11.0469	29.7314	56.0911	63.0524	24.3918	47.2345	66.8075	23.5565	75.3625	63.588	17.838	8.75952	34.3445	17.7006	26.9024	31.2645	G2
Gorai.003G090700.1	26.3753	26.8726	12.7039	93.5239	198.218	174.396	81.9917	120.608	215.875	33.6912	76.0294	64.0752	58.7778	56.6449	37.3668	50.1516	66.158	40.9069	G2
Gorai.006G251400.1	18.7179	4.42954	11.0469	44.4527	56.7615	27.625	14.4	32.5597	25.905	14.5174	32.6793	38.2502	47.6656	20.1469	13.7378	14.1604	27.726	17.8237	G2
Gorai.010G215200.1	7.65734	4.42954	11.8754	32.0406	61.9013	38.5906	30.5632	37.1456	40.4481	30.4043	57.3555	51.1627	16.9608	15.7671	42.0376	37.7612	34.8634	42.66	G2
Gorai.007G185200.1	21.2704	25.3961	10.7707	67.5451	56.7615	64.3177	27.6245	25.2223	33.4038	42.7304	64.0248	31.6722	54.0989	38.8339	27.7503	17.7006	38.432	27.466	G2
Gorai.001G268200.1	23.2556	26.8726	6.62814	11.5462	17.4307	20.666	10.8735	28.6617	25.4505	13.9695	18.6739	26.7995	38.6003	19.8549	16.4853	15.0455	10.9806	17.5315	G2
Gorai.009G091000.1	4.82129	0.01	1.93321	13.2781	5.13982	9.48949	5.58367	16.0506	6.8171	8.21738	9.55925	8.03986	13.4516	4.37976	12.9135	4.13013	4.94126	6.72041	G2
Gorai.007G256600.1	22.4048	3.24833	5.52345	28.2881	9.38576	75.0724	16.1632	36.4577	115.209	10.4087	23.1201	53.5991	35.3836	9.92745	38.1911	5.60518	17.5689	14.6096	G2
Gorai.004G058300.2	5.6721	0.01	7.73282	12.4121	19.2185	17.0811	15.5755	27.9738	22.2692	21.0913	22.8977	19.2469	2.92427	4.96373	14.5621	6.19519	12.9022	11.6877	G2
Gorai.009G152700.1	25.5245	10.0403	0.552345	12.7008	7.598	13.2853	5.28979	17.6556	9.99841	27.6652	8.0031	21.196	19.5926	19.8549	16.4853	12.6854	13.1767	19.8691	G2
Gorai.005G230600.1	3.11966	4.13424	7.73282	2.88654	21.4532	36.2709	35.5591	38.7506	42.4932	18.0782	20.897	39.4684	8.7728	16.3511	4.67085	11.5054	11.8041	3.5063	G2
Gorai.010G210300.2	10.2098	7.08727	12.4278	38.391	46.0349	38.3797	38.7918	32.789	42.4932	41.3608	44.2393	36.5448	8.18795	14.5992	30.7726	25.0758	52.4323	33.8943	G2
Gorai.004G055200.1	26.6589	7.97318	4.9711	15.876	35.7553	40.9103	10.2857	24.993	28.1773	19.4478	36.0139	31.9158	54.6838	13.4313	23.0795	6.19519	13.7257	21.33	G2
Gorai.008G050900.1	24.1064	10.0403	21.2653	31.4633	22.5705	38.8015	58.4816	55.0305	43.8566	54.2347	38.237	35.5703	31.8745	30.3663	41.2134	39.5312	36.785	38.2771	G2
Gorai.009G224300.1	16.4491	5.02015	20.7129	146.636	110.394	78.0247	39.0857	42.19	53.8551	75.5999	106.041	46.2901	35.0912	4.96373	38.4658	37.4662	45.8439	49.6726	G2
Gorai.004G130200.1	23.8228	9.44969	11.3231	15.5873	43.1298	40.4885	25.5673	38.292	42.4932	19.1739	49.1301	49.4573	19.5926	25.6946	24.4533	5.31017	29.0986	8.47357	G2
Gorai.001G119300.2	24.39	35.7317	37.0071	1089.67	627.058	183.674	66.7101	43.3365	57.9453	259.121	323.903	52.8682	269.91	67.7403	88.7461	323.92	207.259	184.665	G2
Gorai.004G197800.1	12.7622	2.95303	3.31407	14.4327	11.8439	13.9179	7.05305	24.0758	15.4521	17.5304	16.0062	19.4906	7.31067	2.33587	10.7155	4.72015	10.4316	12.8564	G2
Gorai.005G178300.3	15.8819	13.2886	36.4547	200.326	153.524	70.0114	41.7306	40.3557	83.8503	93.952	82.6987	48.4828	42.1094	8.75952	123.64	33.6311	70.5503	143.758	G2
Gorai.008G030900.1	20.9868	34.2551	9.11369	66.9678	27.9338	31.6316	51.7224	29.1203	31.8131	44.3738	37.3478	23.1451	34.2139	51.6811	52.7531	26.5508	58.1971	30.9723	G2
Gorai.002G171200.2	6.23931	2.06712	28.4457	40.1229	84.9188	80.3444	43.4938	85.5265	88.8495	49.3043	95.8148	69.1915	5.55611	7.88356	41.2134	45.1364	42.2753	33.6021	G2
Gorai.009G035300.3	68.916	96.2688	18.5035	88.3282	117.322	55.4608	33.7959	73.1447	54.0823	85.4607	81.8094	67.7297	98.5478	98.1066	46.4337	40.4163	78.5112	136.454	G2
Gorai.002G143000.1	18.4343	10.6309	10.4945	19.0512	13.4082	32.4752	29.9755	28.2031	30.9042	33.1434	25.3431	40.1993	21.932	28.0304	34.0697	16.8155	40.0791	24.8363	G2
Gorai.006G222100.1	76.5734	23.0336	34.5215	90.0601	261.46	251.788	44.9632	155.92	244.052	111.756	302.562	197.829	74.8612	60.7326	75.8326	45.1364	77.4131	53.7633	G2
Gorai.007G056100.1	5.95571	0.885909	28.7219	58.3081	14.3021	14.7614	124.898	16.2798	19.9968	152.295	22.6754	19.4906	3.80155	9.92745	138.202	82.6026	101.296	43.5366	G2
Gorai.009G136200.3	9.92618	5.61076	10.7707	9.81424	28.8277	23.6183	19.9836	17.8849	23.4054	18.9	21.5639	17.5415	9.06523	17.519	25.2775	14.4555	25.8044	17.8237	G2
Gorai.012G022400.1	27.7933	8.56379	8.009	19.9171	15.8664	28.8902	24.3918	24.0758	23.6326	43.2782	23.3424	22.4142	28.6578	29.4904	37.9163	30.386	20.5886	18.1159	G2
Gorai.009G416700.1	9.64257	3.54364	10.2184	16.4533	31.2859	33.9513	19.9836	24.993	30.2225	38.6217	32.6793	24.1196	8.48038	14.5992	42.5871	24.7808	31.5692	18.7003	G2
Gorai.005G189500.1	0.01	0.590606	3.0379	101.029	77.7677	27.2032	12.9306	19.2607	16.8155	21.0913	77.8079	18.7597	5.26368	1.16794	10.9902	11.8004	20.8631	12.2721	G2
Gorai.002G166700.1	15.3147	34.8457	6.35196	6.9277	423.477	41.1211	54.6612	70.6224	64.9896	45.4695	197.632	92.0929	23.3941	130.225	9.06694	21.5357	213.023	58.1462	G2
Gorai.002G046200.2	5.6721	1.47651	27.6172	122.101	82.2371	53.9847	62.302	36.2284	42.266	83.2694	57.5778	30.454	11.6971	9.0515	68.1394	57.5268	101.57	52.0102	G2
Gorai.001G045800.1	40.2719	12.1074	7.73282	17.6079	19.6654	27.625	7.34693	30.2668	25.2233	41.0869	22.6754	33.3776	32.4594	10.5114	16.4853	29.2059	14.8238	20.4534	G2
Gorai.002G150300.2	9.07536	7.08727	5.52345	20.4944	20.1123	37.7471	5.58367	20.1778	32.7221	8.49129	41.127	27.7741	21.6396	5.83968	14.0125	10.0303	6.86287	15.4862	G2
Gorai.013G131200.2	7.65734	5.61076	12.7039	35.5045	65.7003	46.604	44.6693	36.2284	37.0396	22.7347	32.6793	33.6212	11.1122	9.34348	26.1018	15.9305	37.6085	37.6928	G2
Gorai.002G263300.1	25.8081	14.7651	12.7039	22.2264	35.0849	41.9646	21.1592	32.5597	31.5859	53.6869	42.9055	34.1085	33.0442	32.7022	23.0795	28.3209	29.6476	19.2847	G2
Gorai.007G374800.1	29.7785	57.2888	14.0848	17.0306	37.99	49.978	14.6939	33.4769	45.6745	63.8216	31.5678	51.65	67.2581	121.465	31.0474	85.2577	93.0605	132.071	G2
Gorai.001G001200.1	5.10489	5.02015	0.552345	3.46385	21.9001	12.4418	3.23265	18.3435	15.2248	1.64348	18.007	14.8616	3.21669	5.54769	6.04463	3.2451	5.21578	5.84384	G2
Gorai.009G069900.2	20.9868	16.2417	4.14258	27.7108	31.9563	25.9379	37.6163	47.9224	52.4916	19.7217	35.347	26.0686	35.3836	17.811	20.8814	10.0303	28.5495	19.2847	G2
Gorai.003G138700.1	3.68687	7.38257	1.93321	7.21635	22.347	18.3464	8.81632	18.5728	17.9517	11.5043	25.1208	21.196	11.1122	16.6431	10.9902	6.19519	15.3728	8.76576	G2
Gorai.001G025900.1	20.136	17.4229	10.4945	13.5667	77.7677	70.4331	18.5143	80.0235	74.9881	58.0695	62.2463	74.0642	22.2244	29.1984	25.2775	30.976	30.7456	30.6802	G2
Gorai.005G165000.1	33.749	12.9933	73.4618	199.171	439.79	236.605	277.126	310.464	264.958	234.743	257.433	270.919	48.2504	28.3224	311.848	120.364	174.317	199.859	G2
Gorai.011G195600.1	10.777	6.79197	14.6371	29.1541	23.0175	30.3664	41.4367	36.2284	46.129	48.2086	39.1262	41.6611	13.1592	9.92745	45.6095	24.7808	34.5888	39.4459	G2
Gorai.004G210700.1	3.68687	0.01	0.01	68.6997	93.6341	46.8148	4.11428	24.993	28.1773	15.613	15.117	25.825	33.9215	7.2996	1.37378	7.96525	21.9612	0.01	G2
Gorai.001G156600.2	19.5688	18.8994	4.14258	23.9583	36.8726	33.7404	34.6775	23.3879	45.6745	25.2	35.7916	39.2248	30.12	38.8339	25.2775	22.7157	35.9614	23.6675	G2
Gorai.013G031500.1	13.0458	4.42954	5.24727	12.7008	8.71535	39.645	11.1673	38.7506	49.3103	15.8869	33.3462	39.712	28.6578	16.0591	16.2106	8.26026	5.76481	16.3627	G2
Gorai.005G204500.2	15.8819	18.6041	75.395	194.842	324.926	126.527	103.445	104.558	106.347	364.03	172.511	136.434	40.6473	49.6373	216.233	252.823	280.828	185.25	G2
Gorai.003G031000.1	91.888	45.772	32.5883	30.02	57.8789	83.5075	54.3673	81.1699	99.0751	115.865	54.4655	82.5913	40.0625	78.2517	95.0655	65.4921	71.9228	72.4636	G2
Gorai.008G065100.1	23.8228	7.38257	17.675	34.0612	21.9001	26.9923	53.4856	24.7637	30.4497	45.1956	19.1185	27.7741	18.1305	27.1545	61.5453	32.156	35.4124	30.0958	G2
Gorai.009G098300.1	16.4491	15.3558	7.45665	23.0923	49.387	34.1622	21.7469	38.5213	42.9477	49.8521	50.464	40.4429	19.5926	48.7613	20.3319	29.5009	45.8439	36.2318	G2
Gorai.005G107000.1	24.9572	12.9933	20.7129	40.9889	27.9338	67.27	57.5999	63.0557	69.5344	62.1782	77.141	44.5847	24.2714	14.3072	75.0083	46.0214	29.0986	47.3351	G2
Gorai.009G141200.1	55.303	27.1679	19.3321	61.1947	126.261	112.609	51.7224	101.806	124.98	71.7651	93.8141	95.7474	104.104	38.5419	80.7782	35.4011	92.5114	60.7759	G2
Gorai.004G159400.4	22.972	2.95303	3.59024	34.3498	14.5256	17.0811	4.70203	15.592	6.13539	7.66955	9.55925	13.3998	26.6108	11.3874	6.31938	2.06506	10.9806	5.55165	G2
Gorai.012G083900.1	7.37373	1.77182	8.56134	27.4221	63.4656	53.1412	30.2694	47.0052	41.8115	37.2521	63.8025	59.6899	8.18795	11.9713	39.5648	15.9305	40.3537	28.927	G2
Gorai.003G035200.2	44.526	13.2886	170.674	379.003	79.332	143.819	407.608	133.22	219.056	712.447	140.721	123.034	39.77	45.2575	503.902	316.25	415.066	383.356	G2
Gorai.010G033100.1	32.331	10.0403	29.8266	38.1023	48.94	33.5295	29.3877	48.1517	29.3135	33.1434	28.9001	41.6611	31.8745	28.3224	39.8396	39.2362	31.5692	28.3426	G2
Gorai.001G152000.1	4.82129	3.54364	19.3321	31.1746	52.9625	32.8969	55.5428	42.8779	36.3578	47.9347	45.3509	32.4031	14.9138	8.17555	57.1492	14.1604	27.1769	31.2645	G2
Gorai.005G093500.1	1.41803	0.590606	0.01	77.9366	104.808	52.0868	6.17142	47.0052	29.768	21.913	187.628	22.6578	7.89552	0.01	5.22036	8.55527	2.47063	3.21411	G2
Gorai.010G192300.1	12.7622	3.54364	4.41876	15.876	37.543	38.3797	16.4571	41.7314	38.6302	10.6826	45.1286	47.021	16.9608	9.34348	28.5746	9.14529	7.68641	13.733	G2
Gorai.006G143900.2	25.5245	15.9464	8.009	20.4944	25.9226	46.604	10.2857	52.5082	67.0348	34.7869	37.3478	43.3665	52.052	21.0228	17.5844	8.55527	13.1767	24.8363	G2
Gorai.001G111600.1	5.6721	3.24833	4.41876	10.6802	22.794	17.9246	13.8122	20.1778	16.1338	9.03911	16.2285	19.9778	16.9608	11.6794	13.1883	13.2754	13.4512	9.64233	G2
Gorai.008G123200.1	13.8966	8.26848	4.41876	20.4944	9.8327	16.0267	9.40407	10.7768	16.5883	6.84781	17.5624	18.516	15.791	13.4313	13.1883	5.90019	12.0786	14.0252	G2
Gorai.008G210400.2	31.4802	14.7651	16.018	26.8448	30.8389	64.1068	30.8571	63.0557	61.5811	40.813	44.4616	50.6755	35.6761	40.8777	44.7852	34.8111	44.4714	26.8817	G2
Gorai.N001000.1	3.68687	7.38257	7.18048	9.23693	24.1348	15.6049	6.17142	15.592	18.8606	11.5043	19.1185	15.8361	9.65008	20.7309	9.89121	19.1756	24.9808	10.8111	G2
Gorai.007G318400.1	0.01	4.42954	15.1895	2.02058	159.558	27.625	4.40816	14.4455	30.4497	10.6826	68.9156	26.5559	5.55611	50.8052	1.37378	17.9956	36.5104	57.854	G2
Gorai.004G259000.1	8.22455	18.8994	31.2075	90.0601	35.0849	20.666	78.7591	16.5091	23.6326	69.8477	31.5678	21.6833	27.4881	12.5553	47.258	73.1623	88.3937	58.4384	G2
Gorai.002G092900.1	5.10489	7.67788	8.009	259.211	76.8738	161.743	27.9183	85.0679	104.756	43.0043	193.408	81.6168	39.1852	11.6794	10.7155	23.6007	24.4318	17.8237	G2
Gorai.006G235600.1	31.7638	73.2351	14.361	51.9577	45.8114	61.7871	39.3795	44.483	70.4433	30.6782	49.797	41.1738	33.9215	32.4102	29.9484	31.271	26.6279	37.985	G2
Gorai.006G268000.1	35.167	10.0403	4.14258	23.6696	11.397	27.8358	9.99182	36.4577	23.8598	26.8434	31.7901	32.1594	28.6578	21.8988	32.9707	12.3904	19.4905	16.9471	G2
Gorai.003G006500.1	95.5749	17.1276	7.18048	284.324	37.3196	102.065	35.853	50.6739	38.403	55.8782	130.273	54.33	172.239	33.8701	38.7406	9.14529	41.7262	18.4081	G2
Gorai.003G075300.1	0.56721	0.01	2.48555	31.752	6.0337	6.95896	9.11019	4.35658	8.18051	15.8869	9.11464	5.35991	4.97125	0.875952	15.9358	5.01516	15.6473	8.18137	G2
Gorai.005G139400.1	32.0474	8.85909	5.24727	21.9377	5.13982	45.1278	12.3428	37.6041	42.266	49.0303	28.0108	47.5083	20.1774	15.4751	14.0125	15.3405	19.4905	17.8237	G2
Gorai.006G197000.1	25.8081	3.54364	1.93321	165.399	24.8052	30.999	20.8653	23.1587	16.8155	31.7739	53.7986	14.8616	53.2217	15.7671	32.9707	10.9153	13.4512	4.09069	G2
Gorai.005G006500.1	4.53768	1.77182	5.52345	11.5462	144.138	10.1221	21.453	21.7829	21.3602	26.2956	44.2393	13.887	7.6031	9.34348	9.89121	7.37523	72.1973	17.2393	G2
Gorai.011G087800.1	258.364	42.5236	25.684	493.021	101.679	171.022	148.114	94.469	112.255	137.23	120.491	132.292	559.412	118.253	602.265	64.017	203.964	44.121	G2
Gorai.005G131200.1	11.3442	12.9933	6.62814	11.2575	15.4195	18.7681	16.751	20.8657	24.7688	24.6521	25.1208	24.8505	8.18795	23.0667	19.5077	10.9153	19.216	14.9018	G2
Gorai.001G035700.1	5.6721	4.42954	3.31407	39.5456	35.5318	34.5839	16.1632	30.2668	32.2676	18.0782	29.567	24.3632	25.7336	2.33587	19.7824	17.4055	24.9808	7.88918	G2
Gorai.009G193800.1	9.92618	2.36242	16.018	30.3087	96.5392	71.6984	34.0898	63.285	52.7189	29.0347	79.8087	59.2026	9.94251	5.83968	38.4658	23.0107	31.8437	48.7961	G2
Gorai.010G243500.1	14.7475	3.24833	6.62814	10.6802	45.141	30.999	9.99182	25.2223	26.8139	18.6261	29.3447	25.3377	15.791	10.5114	16.7601	7.37523	15.0983	9.35014	G2
Gorai.006G166200.1	19.2851	7.38257	3.0379	10.3915	160.899	145.927	4.11428	59.387	100.211	16.9826	116.267	124.252	49.1277	14.3072	14.8368	6.19519	20.0396	13.4408	G2
Gorai.008G004000.1	9.64257	5.02015	3.59024	11.8348	18.548	13.2853	14.9877	13.9869	10.2256	8.49129	12.4493	12.4252	17.838	13.1393	20.3319	10.0303	15.0983	9.35014	G2
Gorai.004G217800.1	9.64257	4.72485	34.2454	97.8537	84.4718	109.445	121.959	70.8517	102.029	110.935	83.3656	69.1915	12.2819	13.1393	119.244	75.5224	84.5505	69.8339	G2
Gorai.012G176000.1	1.41803	0.01	1.65703	12.7008	16.7603	5.06106	8.81632	3.21011	2.04513	2.46521	5.3354	5.60354	5.84853	4.37976	5.22036	0.590019	10.4316	0.584384	G2
Gorai.008G005400.1	14.7475	7.08727	7.45665	324.159	214.532	49.5562	23.8041	28.6617	16.8155	63.8216	232.534	15.8361	47.6656	19.5629	50.8298	100.598	48.8636	15.4862	G2
Gorai.009G178300.2	22.4048	4.42954	4.41876	21.0717	21.4532	47.2366	12.9306	28.2031	19.0879	22.7347	64.4694	40.9302	79.5401	21.3148	51.3793	19.4706	37.334	6.42822	G2
Gorai.004G067200.1	75.4389	31.8927	20.4367	72.4522	105.031	79.5009	58.4816	66.2658	75.4425	110.935	94.0364	76.5005	33.6291	74.4559	89.2956	33.041	80.9818	51.1336	G2
Gorai.009G023700.1	62.3931	14.1745	34.2454	213.604	109.501	284.263	71.9999	196.734	200.65	134.217	373.478	188.084	120.187	20.4389	123.64	70.8022	60.9422	96.7155	G2
Gorai.010G153400.1	63.8111	25.6914	1.93321	14.4327	39.5543	37.5362	10.5796	32.3304	22.9509	44.3738	54.4655	40.4429	59.6551	27.1545	39.8396	8.26026	17.5689	30.9723	G2
Gorai.008G191000.1	22.6884	11.8121	6.90431	27.7108	31.2859	34.3731	37.9102	31.6425	29.0863	25.2	29.3447	25.825	53.8065	18.395	37.3668	10.9153	23.6083	15.7784	G2
Gorai.003G150700.1	24.39	12.698	4.69493	127.874	479.121	276.671	4.99591	51.1325	43.4022	27.6652	357.027	70.1661	384.249	28.3224	5.22036	21.2407	42.2753	33.3099	G2
Gorai.003G123000.1	5.6721	4.13424	1.93321	15.5873	46.9288	24.8836	2.93877	18.1142	31.8131	13.1478	41.3493	26.0686	21.3472	13.7232	5.76987	6.4902	18.9415	8.47357	G2
Gorai.007G192500.1	2.55245	2.65773	5.24727	20.2058	2.01123	3.16316	14.6939	5.96163	4.77197	31.7739	3.33462	5.84717	20.4699	3.79579	23.0795	17.4055	14.0002	19.8691	G2
Gorai.010G020400.1	15.0311	13.2886	85.6134	62.3493	251.628	205.606	117.257	236.402	253.141	113.126	205.19	307.707	20.1774	39.4178	62.0948	75.2274	166.356	76.2621	G2
Gorai.013G203200.1	4.25408	5.02015	18.5035	42.7208	23.9113	42.1755	19.9836	33.4769	49.7648	24.6521	34.2355	33.8649	12.8668	4.37976	20.6067	20.6506	22.7847	22.2066	G2
Gorai.002G226600.1	23.8228	3.54364	21.8176	99.297	51.1747	78.0247	49.0775	52.7375	77.2604	106.004	81.8094	68.9479	21.6396	15.7671	107.155	36.2861	50.5107	40.0303	G2
Gorai.013G053500.1	99.829	12.9933	12.4278	146.925	37.7665	99.7451	63.7713	102.036	51.5827	35.0608	115.823	69.1915	186.861	40.8777	72.8103	16.2255	31.5692	21.6222	G2
Gorai.006G070400.1	21.2704	14.1745	49.1587	91.2147	232.633	255.795	208.653	135.513	231.554	176.674	246.762	215.614	8.48038	41.7537	211.562	65.197	201.219	110.449	G2
Gorai.009G023500.1	2.55245	0.01	4.14258	10.3915	15.8664	17.7137	14.6939	19.0314	20.6785	24.926	14.6723	17.2979	0.584853	0.583968	24.1785	7.67024	11.5296	19.8691	G2
Gorai.008G068800.1	25.8081	6.20136	25.9602	36.6591	21.2297	33.3187	42.0244	59.6163	45.4473	33.4173	32.457	44.8283	40.0625	16.0591	38.7406	19.4706	21.6867	15.194	G2
Gorai.009G053000.1	8.50815	0.01	3.59024	8.37097	11.8439	24.2509	12.049	26.3688	26.1322	5.75216	13.7831	24.8505	11.9895	5.54769	9.61645	3.83512	6.03932	2.62973	G2
Gorai.002G224900.1	39.4211	17.1276	24.8555	40.4116	67.0411	168.913	58.7754	166.238	181.335	37.7999	143.389	135.947	38.6003	39.4178	42.3124	29.5009	46.1185	26.2973	G2
Gorai.006G141400.1	16.1655	8.56379	1.93321	13.5667	6.0337	9.48949	13.2245	14.2162	9.77117	22.4608	14.2277	15.3488	3.50912	13.4313	14.8368	12.6854	12.6277	10.5189	G2
Gorai.011G153200.1	9.07536	4.42954	0.01	7.50501	12.9613	8.64598	3.23265	8.48386	5.22644	5.75216	6.22463	10.4762	11.6971	4.96373	9.61645	6.78521	4.66675	14.6096	G2
Gorai.008G264200.1	2.55245	2.95303	7.18048	7.21635	9.8327	34.5839	21.453	10.5475	52.9461	11.2304	11.3377	16.3234	2.33941	2.62785	23.3542	13.8654	9.3335	19.2847	G2
Gorai.008G074300.1	10.777	8.85909	26.5125	25.4016	19.2185	34.1622	28.5061	41.7314	41.357	49.3043	33.1239	35.8139	7.89552	18.103	74.4588	28.9109	38.1575	33.3099	G2
Gorai.006G247200.1	62.3931	32.188	10.4945	24.8243	57.2084	34.3731	26.4489	29.3496	42.4932	84.9129	36.9032	37.2757	32.1669	50.5132	34.0697	33.6311	59.5697	50.5492	G2
Gorai.007G363900.1	23.8228	13.8792	6.62814	16.4533	12.7378	19.1899	37.6163	23.1587	17.27	48.7564	17.34	20.4651	9.94251	18.979	49.456	25.6658	30.7456	23.3754	G2
Gorai.009G141600.1	34.3162	13.8792	33.4168	68.6997	36.6492	49.5562	60.5387	43.1072	62.49	70.3955	47.3517	48.4828	46.2034	41.7537	79.9539	50.7416	55.7265	33.8943	G2
Gorai.004G019200.2	0.56721	1.47651	6.07579	18.4739	28.1573	20.8769	18.2204	20.1778	22.0419	19.9956	24.0093	24.6068	2.63184	0.583968	29.1241	19.4706	17.2944	17.2393	G2
Gorai.007G202900.1	5.95571	0.01	1.38086	1.73192	2.90512	9.27862	10.2857	13.9869	4.09026	4.10869	14.0054	6.57807	10.2349	4.96373	11.5397	1.47505	5.49029	0.876576	G2
Gorai.013G253900.1	1.13442	3.54364	18.7797	36.3704	96.0923	53.9847	50.5469	37.3749	48.8559	36.7043	63.5802	58.2281	5.26368	3.79579	68.9637	38.6462	77.1386	53.4711	G2
Gorai.009G011500.1	4.53768	2.36242	10.4945	40.4116	84.2484	48.0801	20.5714	43.1072	32.0403	20.5434	56.9109	40.1993	11.6971	2.91984	27.7503	10.3253	24.1573	21.6222	G2
Gorai.008G050700.1	5.3885	2.06712	40.8735	58.8854	55.4207	82.8749	58.4816	42.19	84.0775	110.113	62.4686	65.0498	7.31067	8.46753	107.155	75.8174	63.4129	82.6903	G2
Gorai.006G132700.3	0.56721	1.47651	4.14258	7.50501	14.7491	11.5983	5.58367	7.79598	18.4062	15.0652	10.4485	11.2071	1.46213	0.583968	11.8145	7.08022	3.8432	20.1612	G2
Gorai.005G183800.1	164.491	112.51	20.4367	118.348	121.791	55.4608	15.5755	63.5143	43.4022	106.004	58.2448	67.2425	195.926	90.807	65.3919	149.57	54.6284	71.0026	G2
Gorai.003G102300.1	39.4211	18.8994	22.9223	42.1435	42.0124	44.4952	86.3999	42.6486	47.4924	50.126	42.4609	44.0974	42.1094	44.0896	76.3821	45.7264	45.0204	20.1612	G2
Gorai.008G194300.1	13.3294	22.1477	23.4746	56.8649	57.8789	46.1822	53.4856	48.3809	43.4022	79.9825	48.6855	53.5991	22.2244	79.7116	42.0376	168.745	139.728	42.9522	G2
Gorai.011G054500.1	3.68687	2.06712	6.62814	33.4839	9.16229	20.2443	33.502	27.7445	22.2692	26.5695	26.0101	23.6323	3.80155	2.62785	33.795	20.9457	18.118	18.7003	G2
Gorai.003G008700.5	8.79176	10.9262	17.3989	15.876	41.1186	30.7881	35.2653	27.2859	31.5859	26.5695	22.0085	21.4396	7.6031	32.1182	22.53	17.4055	26.3534	18.4081	G2
Gorai.008G230900.1	5.95571	2.65773	3.31407	11.8348	8.26841	13.707	16.1632	14.2162	13.8614	8.21738	15.7839	13.3998	3.80155	2.33587	13.1883	2.65508	11.2551	11.9799	G2
Gorai.002G094900.1	44.8096	9.44969	53.5774	41.2775	84.2484	239.346	121.371	179.308	241.098	76.4216	179.625	237.541	33.3366	43.2136	102.484	33.336	61.4913	40.6147	G2
Gorai.007G283800.1	22.6884	9.745	6.35196	30.02	27.2634	68.5352	35.5591	81.1699	61.5811	32.3217	81.1425	62.3698	49.1277	29.4904	56.8744	23.6007	16.4709	15.4862	G2
Gorai.001G203300.1	38.2867	24.8054	32.5883	78.5139	163.357	174.396	101.094	136.2	228.6	77.5173	197.854	265.315	54.6838	84.3833	119.794	57.2318	82.6289	70.1261	G2
Gorai.001G218200.1	9.35897	7.97318	21.2653	41.2775	38.2135	35.0057	24.6857	21.7829	39.3119	37.526	35.5693	36.3012	17.838	17.519	45.6095	35.6961	52.9813	25.4207	G2
Gorai.007G353300.1	7.37373	4.42954	5.52345	17.6079	14.0786	19.4007	15.5755	15.1334	19.5423	22.4608	17.1177	16.3234	10.5274	14.8912	21.1562	22.1257	15.9218	12.8564	G2
Gorai.009G273400.1	38.8539	1.18121	0.552345	102.184	28.8277	26.1488	8.81632	20.1778	8.18051	15.3391	56.0217	15.1052	102.642	14.3072	10.9902	4.72015	23.8828	5.25945	G2
Gorai.001G048300.1	9.35897	3.24833	6.07579	8.37097	23.9113	28.4685	47.3142	14.4455	49.992	21.0913	24.6762	20.4651	8.7728	28.3224	17.3096	13.5704	30.7456	10.2267	G2
Gorai.004G170200.1	73.1701	17.1276	14.6371	14.1441	94.528	59.0457	21.7469	52.0496	71.8067	56.1521	65.1363	80.155	88.0204	28.6144	34.894	14.1604	26.6279	44.121	G2
Gorai.009G337400.1	14.1803	3.54364	1.65703	719.615	553.983	83.7184	13.5184	56.8648	14.9976	79.9825	411.715	33.134	211.425	103.946	0.549512	14.1604	599.265	85.9044	G2
Gorai.003G017600.1	6.52292	2.65773	18.2274	109.977	333.641	40.4885	60.5387	52.2789	32.7221	32.8695	147.613	25.825	15.2062	13.7232	43.6862	10.9153	197.102	44.9976	G2
Gorai.011G079700.1	1.70163	2.06712	0.01	2.88654	1.11735	4.21755	3.52653	5.27375	5.45368	6.02608	4.89078	4.38538	1.16971	4.08777	8.51743	7.37523	6.03932	3.5063	G2
Gorai.007G135000.1	1.41803	0.01	2.76172	13.8554	23.4644	26.5706	11.1673	19.0314	18.4062	21.3652	27.3439	27.5304	1.46213	1.7519	15.9358	12.0954	12.9022	11.1033	G2
Gorai.008G204800.1	4.82129	6.49666	1.93321	7.21635	60.337	21.0878	10.8735	19.49	21.8147	4.93043	49.1301	22.6578	6.43339	10.2194	14.2873	2.95009	12.6277	8.47357	G2
Gorai.010G255000.1	37.1523	22.1477	9.11369	34.3498	27.4869	36.0601	30.5632	33.9355	27.9501	57.5216	37.7924	30.6976	47.3731	48.4693	57.424	31.861	45.8439	33.3099	G2
Gorai.004G026700.2	32.0474	32.4833	15.7418	12.1235	19.6654	39.8559	13.8122	36.4577	48.8559	37.526	28.4555	48.7264	14.6213	30.9503	43.6862	21.5357	37.883	49.0882	G2
Gorai.008G262700.1	2.26884	1.77182	4.14258	39.257	9.8327	25.7271	27.3306	23.3879	21.133	45.7434	20.897	16.567	4.67883	1.7519	32.4212	24.1908	17.8435	12.8564	G2
Gorai.002G080700.3	7.37373	8.56379	76.2236	49.9372	303.249	145.716	47.0203	91.9467	119.299	111.756	264.547	134.972	16.0835	3.79579	62.6443	138.654	49.6871	380.434	G2
Gorai.010G060400.1	15.8819	6.20136	8.56134	24.5356	49.387	32.8969	29.3877	18.3435	27.2684	35.3347	43.7947	32.8903	21.932	13.4313	34.894	16.2255	32.3927	28.927	G2
Gorai.001G248500.3	7.94094	20.0806	12.1516	30.3087	33.0736	46.604	27.6245	32.1011	42.0388	64.6434	44.684	51.4064	12.2819	15.7671	53.0279	42.1863	48.5891	61.3603	G2
Gorai.009G112400.1	1.13442	1.47651	3.86641	10.1029	25.9226	18.1355	7.34693	9.40104	16.5883	5.47825	16.6731	11.938	0.01	3.21182	14.2873	11.8004	12.6277	15.7784	G2
Gorai.001G231400.1	1.13442	1.47651	4.9711	30.886	1.78776	21.5095	7.34693	9.63033	20.2241	15.613	23.1201	23.1451	8.7728	2.91984	41.2134	15.3405	17.2944	22.791	G2
Gorai.013G188000.1	1.13442	3.54364	0.01	11.2575	6.0337	8.4351	26.4489	12.8404	8.86222	12.3261	1.33385	5.84717	0.584853	15.1832	21.431	9.73531	13.7257	9.05795	G2
Gorai.004G198600.4	3.11966	4.72485	13.5324	32.9066	86.0361	67.4808	29.0938	47.2345	61.1266	54.2347	68.9156	43.8538	7.6031	4.67174	50.2803	29.5009	37.334	52.5945	G2
Gorai.009G048900.1	5.3885	4.42954	1.93321	86.3076	27.9338	25.5162	17.9265	26.5981	17.0427	17.5304	55.5771	24.8505	19.885	23.0667	8.79218	1.77006	23.3337	10.2267	G2
Gorai.003G027800.2	40.8391	18.0135	28.4457	27.9994	192.632	58.8349	94.9223	51.8204	52.4916	31.4999	59.3563	39.712	38.3079	51.6811	83.251	13.2754	121.884	15.7784	G2
Gorai.007G148400.2	30.6293	27.7585	18.7797	54.8443	37.3196	46.3931	30.8571	83.9215	89.7584	219.13	79.5863	83.3222	166.683	94.8948	85.449	79.9475	65.3345	101.683	G2
Gorai.003G146100.1	15.0311	13.8792	6.90431	38.391	27.2634	40.0667	21.7469	21.7829	21.3602	55.6043	47.574	30.454	31.2897	28.3224	32.1464	29.2059	19.4905	28.3426	G2
Gorai.005G134400.1	21.2704	12.4027	53.0251	54.267	57.2084	51.665	95.5101	70.3931	72.9429	141.887	68.2486	73.8205	12.2819	28.0304	89.5704	92.9279	142.473	125.935	G2
Gorai.011G026100.1	79.693	37.5035	20.4367	68.411	30.8389	59.8892	69.0611	74.2911	75.897	155.035	69.3602	78.6932	40.9397	72.412	131.333	42.7763	80.9818	79.4762	G2
Gorai.013G221600.3	30.6293	12.698	7.18048	68.9883	10.7266	44.2843	28.5061	35.9991	19.3151	19.9956	40.9047	27.5304	51.7595	17.519	27.4756	19.7656	10.4316	16.9471	G2
Gorai.003G118000.1	15.5983	17.7182	5.24727	9.81424	8.93882	12.8635	20.8653	16.0506	17.27	21.6391	10.8931	14.3743	11.6971	25.4026	16.2106	15.6355	24.9808	23.3754	G2
Gorai.012G131400.1	14.7475	14.4698	4.69493	10.3915	50.0574	34.1622	14.9877	33.7062	38.1757	21.913	57.8001	31.6722	29.5351	20.4389	12.9135	8.55527	18.118	18.1159	G2
Gorai.001G002000.1	60.6915	66.1479	14.9133	62.3493	265.93	82.2423	19.9836	69.7052	86.3499	43.826	132.718	87.7076	198.558	45.8415	35.7183	38.6462	45.0204	86.1966	G2
Gorai.008G204100.1	6.52292	2.36242	9.38986	18.1852	21.4532	36.6927	25.2734	28.4324	43.8566	30.6782	22.4531	29.2359	12.2819	2.91984	23.3542	10.9153	13.1767	21.9144	G2
Gorai.005G139700.1	7.37373	2.36242	1.38086	9.23693	13.6317	15.3941	8.22856	7.79598	14.5431	8.49129	14.6723	13.3998	7.31067	10.2194	12.364	3.2451	6.86287	6.42822	G2
Gorai.011G062100.1	45.944	34.2551	57.4438	178.677	236.208	408.892	132.832	379.481	343.354	156.13	405.935	381.528	58.4853	37.0819	131.333	78.4725	89.7663	138.791	G2
Gorai.007G156200.1	0.01	0.01	7.18048	146.925	27.4869	22.5639	14.6939	9.40104	13.1797	18.3521	34.9024	10.2325	4.3864	1.7519	14.2873	13.2754	31.2947	6.42822	G2
Gorai.004G203700.1	6.80652	5.61076	7.18048	13.5667	20.1123	17.9246	20.5714	24.7637	22.4964	13.9695	17.1177	22.9014	7.31067	16.3511	26.9261	14.1604	37.334	13.733	G2
Gorai.011G144900.1	35.167	11.8121	21.5414	25.6902	48.4931	37.7471	28.2122	25.2223	37.494	37.526	33.5685	27.5304	21.6396	25.1106	43.6862	20.6506	31.0202	17.8237	G2
Gorai.007G351100.1	31.7638	5.31545	3.59024	162.512	16.0899	24.4618	52.8979	29.5789	12.498	53.6869	57.8001	10.4762	111.415	16.9351	21.431	37.4662	24.1573	2.92192	G2
Gorai.002G094600.1	3.68687	0.590606	8.83751	22.2264	26.8165	23.4074	13.8122	17.4263	21.3602	18.0782	24.8985	21.9269	2.92427	4.96373	20.3319	6.78521	14.0002	15.194	G2
Gorai.011G040800.4	10.777	12.9933	48.8825	93.8126	195.09	79.7117	44.0816	64.4315	59.0815	170.374	104.04	74.7951	26.3184	7.2996	94.2412	141.309	204.239	186.711	G2
Gorai.005G213400.1	3.40326	1.47651	2.20938	18.7625	5.58676	9.06774	17.9265	9.63033	11.8163	31.226	8.67002	7.30896	0.01	3.21182	32.9707	17.7006	23.8828	7.88918	G2
Gorai.009G235500.1	195.404	16.537	17.1227	1083.9	133.412	95.7384	83.1672	89.4245	19.3151	508.656	198.077	25.0941	480.457	50.2212	57.424	180.251	66.7071	15.194	G2
Gorai.001G212800.1	13.3294	6.49666	7.45665	20.7831	50.0574	15.6049	13.5184	16.7384	20.9058	19.9956	30.0116	22.4142	12.5743	15.1832	12.364	9.73531	34.3143	16.0706	G2
Gorai.008G066700.1	1.98524	0.01	0.552345	8.37097	20.7828	15.6049	2.35102	13.299	12.7252	6.02608	20.6747	17.2979	7.89552	4.96373	2.74756	3.2451	3.8432	5.84384	G2
Gorai.012G017100.1	18.7179	23.9195	14.9133	21.3604	37.0961	40.6994	20.5714	26.1395	47.9469	29.5826	32.457	30.9413	14.9138	33.5781	30.4979	16.8155	29.3731	43.5366	G2
Gorai.001G204500.1	18.7179	5.31545	7.18048	37.525	18.548	55.0391	14.1061	41.0436	51.5827	58.3434	38.9039	46.7774	26.026	23.9427	31.0474	12.3904	15.9218	20.4534	G2
Gorai.009G096200.1	35.4506	8.56379	4.41876	88.0395	98.327	34.1622	27.0367	46.3173	21.5875	30.1304	125.382	37.763	74.8612	20.7309	83.5258	13.5704	53.2558	14.3174	G2
Gorai.007G204400.1	74.3045	46.9532	14.6371	47.6279	54.7503	53.7738	41.4367	70.1638	66.8075	67.9303	66.0255	71.8715	121.65	69.7841	75.5578	88.2078	35.4124	79.4762	G2
Gorai.012G075700.1	16.4491	16.537	5.24727	6.35039	33.0736	30.5773	10.2857	19.0314	31.1314	20.8174	38.237	32.8903	23.3941	21.8988	14.2873	19.7656	14.2748	25.7129	G2
Gorai.005G208300.1	54.7358	22.443	98.3173	499.372	50.5043	214.041	347.951	185.957	220.419	300.756	310.12	181.262	64.0415	76.7918	358.556	177.006	263.26	62.2369	G2
Gorai.009G022500.1	0.01	0.01	5.24727	0.577308	10.7266	10.9656	2.64489	6.42022	13.1797	4.65651	23.1201	12.1816	0.01	4.96373	0.01	2.36007	7.96092	21.33	G2
Gorai.011G171900.2	28.9277	25.9867	10.4945	28.5768	25.2522	29.312	24.9796	27.0566	26.8139	76.9694	35.1247	25.3377	24.5638	43.2136	37.092	20.6506	44.1969	31.8489	G2
Gorai.013G228200.1	72.3193	44.0001	35.6262	66.6791	161.569	99.7451	55.2489	94.9275	104.302	77.7912	137.164	123.765	67.5506	97.2306	72.2608	31.861	85.6486	89.1185	G2
Gorai.003G065300.1	1.98524	2.06712	3.0379	10.6802	21.9001	18.1355	20.5714	19.0314	22.2692	12.6	21.3416	19.4906	1.46213	0.875952	14.8368	9.14529	14.8238	11.3955	G2
Gorai.007G228000.1	8.50815	24.2148	34.7977	117.194	363.363	68.957	89.3387	38.0627	64.7624	120.795	103.151	76.0132	33.3366	49.9292	111.276	180.841	422.204	144.927	G2
Gorai.012G032200.1	7.65734	5.31545	6.07579	25.6902	21.4532	20.8769	16.4571	27.5152	43.6294	29.8565	35.1247	25.3377	14.0365	18.395	25.2775	12.9804	9.60801	23.6675	G2
Gorai.013G081700.3	2.55245	2.36242	11.3231	35.5045	51.3982	39.4341	48.4897	35.5405	45.6745	94.2259	42.9055	36.5448	3.21669	4.67174	42.8619	41.5963	59.8442	35.6474	G2
Gorai.012G022500.1	21.8376	8.85909	12.1516	44.4527	38.6604	53.5629	50.5469	42.6486	49.0831	102.991	40.9047	43.8538	17.838	23.0667	78.5802	64.312	68.6287	36.524	G2
Gorai.011G124500.1	0.56721	0.01	5.24727	18.4739	12.9613	17.0811	37.0285	12.8404	23.4054	18.6261	17.1177	13.887	0.584853	3.50381	30.7726	13.8654	21.9612	8.18137	G2
Gorai.005G237200.1	7.37373	9.15439	1.93321	19.9171	13.1848	35.8492	12.6367	14.9041	19.0879	9.03911	34.9024	24.8505	30.4124	13.7232	9.89121	5.01516	5.49029	13.733	G2
Gorai.011G185100.1	1.13442	1.18121	1.65703	18.7625	43.1298	52.9303	20.2775	49.986	52.2644	53.9608	58.9117	49.9446	2.33941	2.04389	31.8717	5.31017	3.8432	23.3754	G2
Gorai.001G170500.1	17.0163	17.7182	9.9422	17.8966	12.0674	30.3664	13.8122	19.49	34.9944	36.7043	22.6754	21.9269	26.026	25.1106	21.431	17.7006	25.8044	21.0378	G2
Gorai.011G013600.1	14.7475	7.08727	5.52345	20.2058	21.0062	21.5095	12.6367	17.197	16.5883	8.21738	28.0108	18.7597	21.0547	12.2633	20.3319	6.78521	12.3532	14.3174	G2
Gorai.002G057200.1	17.2999	15.9464	41.9782	52.535	53.6329	58.4131	68.4734	51.5911	55.6729	56.6999	54.6878	58.4717	18.7153	33.8701	40.9386	44.8414	51.3342	34.7708	G2
Gorai.009G231500.1	18.4343	7.67788	10.4945	54.5556	33.2971	47.6583	20.8653	39.2092	42.266	27.1173	45.7955	29.4795	54.3914	8.75952	36.5425	14.1604	16.1964	25.7129	G2
Gorai.013G178000.1	38.8539	12.4027	25.1317	43.0095	65.4769	85.4054	62.8897	70.3931	79.9873	45.4695	71.5833	58.4717	60.2399	42.0457	90.9442	22.4207	49.9617	32.1411	G2
Gorai.008G110800.1	7.37373	1.47651	4.41876	17.3192	13.6317	16.2376	7.05305	11.694	12.0435	10.1348	14.6723	13.6434	7.31067	2.04389	14.8368	2.36007	7.13738	13.733	G2
Gorai.011G237300.1	70.9013	41.3424	20.4367	80.5345	73.7453	96.3711	48.7836	66.9537	90.6674	76.6955	115.378	92.3366	111.999	68.3242	59.622	27.1409	62.5893	48.5039	G2
Gorai.012G133300.1	54.7358	41.933	12.4278	90.6374	25.6991	48.7127	44.3755	43.1072	44.3111	46.839	118.713	40.6866	116.093	34.4541	33.5202	17.9956	32.3927	26.5895	G2
Gorai.011G023300.1	2.26884	4.72485	7.18048	10.1029	3.12859	18.979	10.5796	15.3627	23.6326	29.8565	13.5608	22.6578	0.584853	3.79579	29.1241	10.6203	33.4908	18.4081	G2
Gorai.005G191700.1	1.13442	0.01	1.38086	0.577308	14.9725	15.6049	12.049	10.5475	12.7252	16.4348	15.7839	14.1307	4.97125	10.8034	16.7601	20.6506	18.9415	11.1033	G2
Gorai.010G062300.2	9.35897	11.2215	9.11369	17.0306	20.7828	32.0534	20.8653	34.1647	38.403	67.1086	37.7924	31.6722	14.3289	12.2633	21.431	38.3512	21.9612	29.2192	G2
Gorai.013G027100.1	15.8819	8.85909	9.11369	62.9266	24.8052	107.337	6.4653	151.334	78.6238	47.3869	175.179	95.7474	67.2581	18.395	14.5621	13.2754	23.8828	14.6096	G2
Gorai.007G285600.1	19.2851	7.97318	33.693	20.7831	89.6117	25.7271	29.0938	20.1778	17.7244	16.9826	21.3416	17.2979	15.4986	28.0304	26.1018	47.2015	138.904	27.7582	G2
Gorai.012G163100.1	5.10489	5.31545	3.86641	10.3915	14.9725	30.1555	17.9265	36.687	31.3586	16.7087	27.7885	30.6976	22.2244	16.9351	20.6067	5.01516	22.7847	12.8564	G2
Gorai.009G209900.1	26.3753	14.7651	2.76172	13.5667	23.0175	14.1288	6.4653	12.1526	11.1346	27.1173	10.8931	15.1052	20.1774	37.3739	14.2873	12.9804	17.2944	10.8111	G2
Gorai.008G262900.1	19.8524	13.2886	113.783	121.523	88.4943	112.609	114.024	93.3225	137.478	199.682	118.268	101.595	37.4306	30.9503	128.586	194.116	93.884	118.63	G2
Gorai.010G001500.1	0.01	0.590606	3.59024	11.2575	118.663	9.70037	17.3388	4.35658	10.4529	8.21738	24.8985	11.4507	0.01	5.25571	16.7601	19.4706	78.5112	36.8162	G2
Gorai.008G020700.1	2.26884	0.01	0.552345	39.257	153.077	14.3397	1.46939	3.89799	11.3618	4.65651	49.1301	6.33444	13.7441	8.46753	0.549512	4.72015	20.5886	2.33754	G2
Gorai.013G118800.1	5.10489	5.31545	1.38086	7.50501	8.49188	12.4418	8.52244	15.592	15.2248	13.6956	17.1177	11.938	8.7728	5.25571	12.364	10.0303	10.157	7.59699	G2
Gorai.009G040700.1	1.98524	6.49666	8.83751	15.876	21.4532	58.624	14.9877	51.8204	109.982	22.1869	42.4609	50.6755	2.92427	9.63547	21.431	17.7006	49.4126	26.2973	G2
Gorai.004G204200.1	6.80652	1.18121	33.1407	80.2458	49.1635	36.6927	52.604	33.2476	29.3135	200.778	48.4632	52.6245	4.3864	8.17555	107.704	83.4876	40.3537	71.587	G2
Gorai.011G048200.1	13.8966	2.06712	5.79962	31.1746	25.4756	12.4418	11.4612	12.8404	15.2248	57.5216	20.897	21.4396	4.67883	6.13166	50.5551	15.3405	68.9032	19.8691	G2
Gorai.002G024000.1	6.52292	1.47651	8.56134	17.8966	21.4532	7.80247	13.8122	11.2354	10.2256	11.7782	16.2285	10.7198	9.06523	11.3874	16.7601	6.78521	17.2944	10.8111	G2
Gorai.003G084700.1	5.95571	2.65773	1.10469	2.59789	5.13982	7.59159	5.58367	11.2354	9.77117	5.20434	4.66847	9.25802	1.16971	5.83968	8.79218	3.2451	4.66675	7.01261	G2
Gorai.008G193500.1	7.65734	0.01	0.01	112.575	7.37453	18.7681	1.76326	21.3243	3.63578	7.94346	62.2463	9.01439	28.9502	3.79579	0.01	2.95009	4.11772	3.5063	G2
Gorai.008G009700.1	30.6293	16.8323	62.4149	95.8332	94.3045	116.404	109.322	86.673	114.754	108.743	113.155	89.9003	25.4411	50.8052	121.167	67.2621	105.963	63.1135	G2
Gorai.010G020000.1	19.0015	31.3021	11.5992	8.08231	25.9226	41.9646	16.751	31.4132	52.0372	40.5391	32.6793	55.0609	12.2819	27.1545	31.3222	51.9216	15.9218	41.1991	G2
Gorai.002G191700.1	30.0621	9.15439	10.2184	68.6997	35.7553	47.4475	38.4979	31.6425	44.9928	32.8695	36.0139	18.7597	69.89	35.622	22.2552	15.0455	23.6083	14.0252	G2
Gorai.011G082500.1	14.1803	14.7651	7.73282	17.8966	16.0899	23.6183	37.6163	23.3879	21.8147	32.8695	28.0108	21.4396	6.14096	37.9579	19.7824	33.041	41.7262	19.5769	G2
Gorai.007G211400.1	0.01	2.65773	2.20938	8.08231	16.3133	3.7958	5.28979	5.50305	3.63578	4.10869	10.0039	6.33444	6.14096	4.67174	5.76987	4.42514	10.157	6.42822	G2
Gorai.004G236200.1	19.0015	15.0604	3.86641	36.0818	28.3808	26.9923	10.2857	29.3496	32.2676	31.226	43.5724	35.3267	26.3184	11.3874	31.3222	13.5704	13.1767	18.1159	G2
Gorai.003G027300.1	3.40326	0.590606	3.0379	8.65962	16.5368	14.7614	12.3428	6.87881	12.9525	6.84781	16.4508	9.50165	3.50912	3.79579	14.8368	6.19519	10.4316	9.93453	G2
Gorai.006G177200.1	2.26884	2.06712	1.93321	12.4121	3.12859	6.95896	3.8204	8.02528	6.8171	16.1608	11.56	7.79623	18.1305	11.6794	21.1562	11.5054	8.50995	11.3955	G2
Gorai.002G124400.1	15.8819	6.79197	2.48555	15.2987	36.6492	17.9246	18.5143	25.4516	11.8163	50.126	42.4609	18.0288	8.48038	13.7232	15.9358	18.5856	25.5299	11.1033	G2
Gorai.007G045000.1	125.353	56.9935	17.675	113.152	54.7503	53.352	54.955	64.2022	43.6294	64.6434	68.9156	56.7663	153.524	52.5571	44.7852	22.4207	42.0007	75.6777	G2
Gorai.006G088100.1	14.7475	7.67788	4.14258	23.0923	48.7166	32.2643	12.6367	26.1395	27.0411	18.3521	44.4616	32.1594	17.5456	18.979	19.2329	10.3253	25.2553	20.7456	G2
Gorai.006G094000.1	9.92618	10.0403	12.7039	36.6591	31.2859	43.2299	18.5143	27.5152	59.3087	29.5826	55.3547	46.7774	11.6971	22.4828	21.7057	16.2255	26.0789	11.6877	G2
Gorai.010G054900.1	38.5703	24.5101	6.07579	27.9994	33.744	29.312	25.2734	32.3304	22.9509	17.2565	33.3462	26.0686	40.6473	30.9503	35.7183	11.5054	28.275	19.5769	G2
Gorai.009G216400.1	63.2439	24.5101	64.9005	121.812	96.3158	99.7451	215.706	74.2911	94.3032	79.4346	97.5933	66.0243	52.3444	65.4044	153.039	69.9172	78.2367	43.2444	G2
Gorai.010G234100.2	17.2999	8.56379	13.2563	25.6902	75.7565	57.9913	12.049	74.7497	55.6729	50.126	71.8056	72.846	14.9138	23.3587	23.629	30.976	53.2558	33.8943	G2
Gorai.012G093200.2	78.275	16.2417	11.3231	40.4116	31.5093	40.9103	45.8448	41.5021	51.5827	156.404	42.4609	43.6102	47.3731	92.2669	71.1617	48.6765	64.2364	44.9976	G2
Gorai.003G071800.1	6.80652	18.6041	3.86641	19.0512	26.146	20.666	22.6285	15.592	15.4521	16.7087	17.1177	18.2724	19.5926	34.1621	20.3319	18.2906	31.0202	13.1486	G2
Gorai.010G141300.5	4.82129	2.06712	20.7129	58.3081	56.985	41.7538	46.1387	37.1456	43.4022	73.6825	40.6824	50.9191	4.97125	1.7519	112.65	25.9608	89.7663	57.2696	G2
Gorai.005G148400.1	27.5097	12.4027	2.20938	17.8966	20.1123	16.0267	13.5184	16.0506	21.5875	38.3478	13.7831	15.8361	19.3002	17.519	22.8047	10.0303	21.6867	15.194	G2
Gorai.007G112900.1	11.3442	1.18121	43.9114	115.173	88.7178	83.9293	109.028	61.4507	66.5803	70.1216	76.0294	63.1007	8.48038	11.9713	116.771	37.4662	73.2954	58.1462	G2
Gorai.009G092500.1	5.10489	2.36242	14.0848	38.391	67.7116	81.1879	49.6652	80.0235	90.4401	57.7956	75.5848	74.3078	15.2062	4.37976	62.6443	51.9216	47.7655	61.9447	G2
Gorai.004G211500.1	2.26884	1.47651	0.01	2.88654	0.446941	5.6937	3.52653	8.02528	3.40855	4.93043	4.66847	4.14175	4.09397	4.96373	3.84658	0.885028	1.37257	3.7985	G2
Gorai.009G006400.1	10.4934	0.590606	0.828517	275.087	5.13982	6.95896	22.6285	11.694	1.36342	44.3738	16.6731	1.94906	122.819	1.16794	0.549512	25.3708	2.19612	0.01	G2
Gorai.003G186500.1	15.8819	15.9464	50.5395	56.2876	37.99	34.1622	33.7959	33.2476	32.2676	38.3478	40.2378	41.6611	33.9215	17.811	43.9609	41.0063	52.4323	44.121	G2
Gorai.009G456300.1	0.56721	1.77182	0.552345	26.5562	22.794	19.4007	8.22856	22.9294	25.2233	13.4217	28.0108	20.4651	1.16971	1.16794	11.265	6.78521	6.86287	12.2721	G2
Gorai.007G275500.1	28.0769	21.2618	12.1516	20.7831	11.8439	25.9379	37.3224	24.5344	26.3594	61.9042	29.7893	24.6068	27.4881	46.7174	39.2901	20.6506	23.8828	27.466	G2
Gorai.013G146900.1	32.8982	37.5035	28.9981	28.5768	29.7216	114.717	67.5918	120.379	93.6214	116.413	78.9194	93.7984	46.2034	79.7116	123.365	97.3531	36.785	96.4233	G2
Gorai.009G418300.1	10.777	10.0403	6.07579	27.4221	27.4869	21.9313	34.0898	24.7637	19.7696	14.7913	20.897	28.0177	15.791	41.7537	42.8619	14.1604	54.6284	24.2519	G2
Gorai.007G193300.1	3.68687	10.9262	10.2184	6.63904	23.6879	37.7471	17.0449	27.5152	55.9002	15.0652	34.0132	27.7741	6.43339	6.42364	21.7057	11.5054	14.2748	34.1865	G2
Gorai.007G194500.1	87.634	20.0806	17.9512	198.305	64.136	140.444	42.9061	88.7366	80.4417	31.7739	111.821	71.8715	190.955	9.34348	52.2036	6.78521	21.9612	41.4913	G2
Gorai.009G251200.3	37.4359	17.7182	10.7707	63.2152	44.0237	38.1688	64.9469	51.1325	23.8598	83.2694	60.9125	30.454	92.4068	58.3968	62.6443	28.0259	42.2753	19.8691	G2
Gorai.004G223400.1	2.83605	15.0604	3.0379	25.1129	15.4195	14.5506	19.9836	16.7384	18.6334	13.4217	10.6708	14.3743	13.4516	25.4026	25.2775	26.5508	37.0595	20.1612	G2
Gorai.007G116900.2	1.41803	0.01	7.73282	26.2675	18.995	23.4074	28.2122	24.993	22.0419	29.5826	20.23	19.7342	1.75456	1.7519	32.1464	16.2255	12.9022	16.9471	G2
Gorai.009G048800.2	22.972	14.1745	8.83751	35.5045	11.8439	27.4141	24.9796	24.0758	37.494	43.826	26.0101	28.0177	31.8745	23.0667	38.7406	15.6355	28.275	25.1285	G2
Gorai.004G120000.1	7.09013	3.24833	1.93321	18.7625	44.2472	41.1211	26.4489	40.1264	48.8559	29.8565	68.9156	58.2281	13.1592	9.34348	24.4533	11.2104	15.6473	10.2267	G2
Gorai.007G190900.2	29.2113	29.8256	7.18048	55.4216	73.2983	66.2156	38.4979	61.9093	76.1242	28.213	78.0302	62.1262	54.0989	25.4026	49.1813	12.3904	29.6476	32.7255	G2
Gorai.005G168500.1	3.40326	3.24833	5.79962	25.9789	25.0287	43.6517	4.99591	23.3879	65.8986	22.4608	31.1232	38.4939	8.18795	4.37976	15.3863	16.2255	12.3532	29.8036	G2
Gorai.003G158100.1	31.4802	61.1277	61.5864	224.573	170.285	433.354	46.7265	191.46	602.177	300.756	297.004	374.95	62.5793	161.467	63.1938	207.097	238.279	173.854	G2
Gorai.007G157300.1	3.97047	1.18121	7.18048	14.4327	10.7266	17.7137	9.40407	18.8021	19.0879	40.5391	9.55925	14.6179	2.92427	0.583968	33.5202	13.2754	11.8041	32.7255	G2
Gorai.005G131000.1	14.1803	14.7651	9.66603	41.2775	29.7216	33.1078	37.3224	18.3435	38.1757	64.3695	38.0147	22.4142	12.8668	46.7174	41.2134	40.1213	53.8049	25.4207	G2
Gorai.007G072400.1	52.4669	24.2148	10.2184	66.3904	41.1186	98.6907	61.7142	65.8073	94.3032	125.726	69.8048	95.7474	29.8275	49.0533	129.685	59.5919	63.6874	78.8918	G2
Gorai.005G075300.1	2.26884	0.01	12.9801	21.9377	174.977	40.0667	18.2204	33.7062	56.1274	26.5695	72.6948	44.5847	1.46213	2.04389	29.6736	7.37523	37.6085	56.6852	G2
Gorai.009G278600.2	17.2999	5.02015	14.361	29.7314	13.6317	28.8902	37.6163	39.8971	34.9944	23.5565	32.457	28.2613	11.1122	27.7385	27.2008	11.5054	24.7063	8.76576	G2
Gorai.009G280900.1	27.5097	6.49666	5.52345	21.0717	15.8664	30.7881	15.5755	28.2031	30.4497	15.3391	36.0139	39.712	30.4124	11.6794	41.7629	7.96525	9.60801	14.3174	G2
Gorai.005G006700.1	13.3294	6.79197	14.0848	24.5356	163.357	57.1478	12.6367	35.3112	32.0403	64.6434	69.1379	54.8172	58.1929	18.687	21.1562	53.3967	24.1573	66.6198	G2
Gorai.012G036900.1	5.10489	5.90606	5.52345	12.4121	37.99	34.1622	5.87754	13.7576	45.2201	11.7782	32.457	34.1085	21.0547	7.00761	17.0349	5.60518	7.13738	15.194	G2
Gorai.002G216100.1	26.6589	14.7651	38.3879	33.1952	82.2371	114.296	33.2081	96.5326	85.2137	36.7043	60.2455	100.133	51.7595	45.5495	32.1464	27.4359	41.1772	28.6348	G2
Gorai.007G109900.1	18.4343	6.49666	6.35196	13.8554	20.3358	21.2986	21.7469	20.6364	21.8147	35.8825	16.2285	20.7087	13.7441	26.8625	43.6862	28.3209	35.1379	16.0706	G2
Gorai.008G184000.1	74.3045	72.9398	22.0938	145.482	40.2247	65.3721	79.053	51.3618	59.536	207.626	46.4624	70.6533	90.6523	129.933	129.959	168.745	200.945	124.766	G2
Gorai.009G055200.1	31.7638	2.36242	7.73282	58.8854	32.6267	39.4341	35.2653	24.3051	15.2248	12.8739	50.0194	41.4175	63.4566	9.34348	33.795	9.14529	12.0786	11.3955	G2
Gorai.009G067800.1	16.4491	9.44969	5.79962	33.4839	36.8726	20.4551	11.4612	18.3435	26.1322	25.2	30.6785	25.0941	40.9397	21.0228	19.7824	13.8654	22.2357	19.2847	G2
Gorai.013G193700.1	5.6721	5.31545	6.35196	17.6079	52.5156	27.625	10.5796	14.6748	14.7704	12.3261	29.567	18.7597	18.1305	3.79579	20.6067	3.54011	12.6277	22.791	G2
Gorai.009G261900.1	19.5688	15.0604	9.66603	38.391	39.5543	45.3387	17.9265	26.8273	47.038	87.652	47.574	50.4319	17.2532	18.979	25.0028	59.5919	95.2566	36.524	G2
Gorai.005G254700.1	58.7063	24.2148	143.057	123.544	63.4656	118.302	231.575	114.876	131.115	136.956	69.8048	131.074	16.0835	62.7765	222.827	123.609	171.297	79.4762	G2
Gorai.008G047400.1	6.23931	2.95303	6.62814	9.52559	66.1473	47.0257	10.5796	49.2981	60.8994	44.3738	58.0224	60.6644	11.1122	9.63547	18.6834	10.3253	17.2944	15.4862	G2
Gorai.004G011500.1	74.5881	9.15439	20.7129	1828.05	63.4656	106.071	45.8448	88.0487	26.8139	51.2217	216.528	27.5304	307.048	49.0533	3.84658	169.04	20.3141	4.96726	G2
Gorai.011G114800.2	16.1655	22.7383	9.38986	24.8243	21.6766	25.5162	45.551	22.2415	32.2676	30.4043	33.5685	22.6578	25.4411	41.7537	33.2454	18.8806	30.7456	19.5769	G2
Gorai.005G087500.3	64.0947	14.4698	9.66603	23.9583	37.3196	35.0057	19.102	43.5658	27.7229	40.5391	24.6762	40.6866	21.6396	24.2347	39.5648	25.3708	38.1575	28.6348	G2
Gorai.001G146800.1	1.41803	0.590606	1.65703	12.4121	1.34082	21.2986	11.1673	21.7829	22.7237	9.31303	12.4493	16.8106	0.584853	3.21182	13.1883	5.60518	4.39223	14.9018	G2
Gorai.008G139300.1	22.1212	6.20136	10.4945	11.5462	16.5368	14.7614	4.11428	16.0506	12.7252	15.8869	16.6731	20.4651	37.4306	26.5705	9.06694	19.7656	15.6473	9.35014	G2
Gorai.012G069000.1	47.6457	23.6242	10.4945	30.886	19.4419	27.4141	29.9755	21.5536	22.2692	52.5912	18.007	25.0941	44.7413	58.6888	81.053	38.3512	48.3146	30.388	G2
Gorai.007G069200.2	20.7032	28.0538	11.8754	23.9583	21.4532	29.9446	18.2204	17.4263	35.4489	26.0217	29.3447	30.2104	21.0547	23.0667	41.4881	17.1105	21.1376	27.466	G2
Gorai.003G014000.1	13.0458	13.5839	9.38986	62.3493	28.1573	35.0057	23.2163	18.1142	34.3127	39.1695	20.897	27.2868	29.2427	30.6583	33.2454	28.6159	29.3731	30.0958	G2
Gorai.005G156900.2	18.1507	20.3759	8.28517	22.8037	32.4032	37.5362	19.9836	42.6486	21.8147	24.926	37.7924	44.0974	36.5533	20.4389	20.6067	27.4359	19.4905	30.6802	G2
Gorai.005G164400.1	11.9114	12.4027	1.93321	17.0306	5.81023	12.8635	18.8081	11.4647	9.77117	13.9695	10.6708	9.98892	15.2062	17.227	23.9038	10.9153	14.0002	9.93453	G2
Gorai.007G244000.1	18.4343	5.02015	8.009	28.8654	11.8439	22.9857	32.6204	21.3243	18.4062	35.8825	15.7839	16.0797	16.0835	20.4389	42.8619	17.7006	27.4515	20.1612	G2
Gorai.010G080700.1	11.9114	3.54364	4.41876	12.9894	17.2072	36.9036	62.8897	24.993	37.494	15.3391	50.0194	27.0432	8.7728	18.395	23.629	6.19519	14.8238	8.76576	G2
Gorai.007G295900.1	19.0015	6.49666	25.1317	43.2981	50.7278	40.0667	19.102	38.7506	38.6302	87.3781	63.3578	35.5703	55.2687	29.7824	42.0376	67.5571	24.1573	74.8011	G2
Gorai.011G185700.1	6.80652	7.67788	38.9403	142.595	462.807	144.662	37.3224	114.417	198.377	120.795	181.626	160.31	13.7441	16.6431	72.5355	112.399	146.591	176.776	G2
Gorai.004G089400.1	11.3442	14.1745	47.5016	248.531	546.162	68.1135	59.0693	41.5021	65.8986	85.4607	121.158	56.0354	34.2139	25.1106	48.6318	152.815	453.498	196.937	G2
Gorai.008G020900.1	9.35897	5.02015	17.9512	125.276	60.337	75.9159	74.0571	51.1325	64.0807	40.813	69.1379	50.4319	19.5926	6.42364	53.5774	23.6007	24.1573	25.4207	G2
Gorai.009G394100.1	35.167	6.79197	15.7418	351.003	33.2971	66.8482	38.204	36.9163	8.40775	52.8651	65.1363	32.8903	154.401	25.1106	24.728	61.3619	65.3345	23.6675	G2
Gorai.003G083700.1	13.613	6.20136	10.4945	25.6902	78.4381	69.3787	19.6898	60.9921	61.3539	34.513	60.4678	71.6278	12.2819	11.3874	32.9707	19.4706	20.5886	28.0504	G2
Gorai.002G014700.1	47.0784	26.282	30.9313	79.6685	52.9625	91.5209	121.665	100.201	117.254	121.343	77.141	84.784	73.6915	56.9369	115.947	82.0126	67.5306	53.4711	G2
Gorai.011G205200.1	5.6721	2.36242	17.675	20.4944	33.9675	53.9847	29.3877	62.5971	62.9445	26.2956	49.5747	42.1484	14.3289	9.63547	20.8814	14.7505	18.118	20.1612	G2
Gorai.003G140400.1	11.6278	0.590606	2.20938	823.819	137.211	178.613	78.4652	76.8134	32.4948	237.482	360.362	39.9557	50.8823	2.33587	8.51743	78.1775	41.4517	3.21411	G2
Gorai.009G451700.3	38.0031	18.3088	22.37	78.8026	96.3158	96.5819	69.9428	65.1194	82.9413	89.5694	70.0271	53.8427	40.0625	37.3739	78.3054	34.5161	63.6874	42.3678	G2
Gorai.005G053400.7	5.6721	2.36242	0.828517	6.9277	105.925	13.4962	2.05714	19.49	18.8606	4.93043	75.5848	25.825	16.3759	10.2194	6.31938	3.2451	9.05898	8.47357	G2
Gorai.013G265100.1	16.7327	8.56379	9.38986	22.515	19.6654	23.4074	26.1551	27.2859	25.4505	17.2565	19.3408	19.9778	18.4229	19.2709	35.4435	9.4403	21.9612	12.8564	G2
Gorai.010G163700.1	7.09013	4.42954	10.7707	13.2781	16.7603	80.977	10.5796	61.68	97.4845	36.4304	71.8056	83.5658	11.9895	20.1469	15.3863	15.6355	18.9415	18.7003	G2
Gorai.008G246800.4	2.83605	8.56379	16.2942	13.5667	55.8676	47.2366	16.4571	30.9546	47.2652	22.7347	38.4593	43.8538	10.2349	7.00761	20.8814	17.7006	23.6083	33.8943	G2
Gorai.011G289400.1	158.819	20.9665	26.2364	564.03	117.769	270.134	54.6612	197.422	64.3079	124.63	289.668	109.878	1282.29	96.6467	50.8298	179.366	46.942	42.66	G2
Gorai.005G088100.1	6.23931	13.5839	4.9711	18.4739	14.9725	13.2853	10.5796	13.299	12.2708	20.5434	20.897	13.1561	15.4986	17.227	16.2106	12.9804	14.5493	16.9471	G2
Gorai.011G067000.1	4.25408	1.18121	1.65703	4.32981	118.886	9.06774	8.81632	11.4647	11.1346	4.3826	15.5616	10.7198	0.584853	11.6794	0.01	4.13013	31.5692	1.46096	G2
Gorai.001G195600.1	5.6721	4.13424	1.65703	4.32981	12.7378	9.06774	4.99591	14.2162	14.3159	6.84781	14.0054	16.0797	5.26368	10.2194	7.14365	0.590019	7.4119	7.59699	G2
Gorai.006G163200.1	26.0917	16.2417	4.9711	101.029	48.2696	32.2643	21.1592	16.0506	21.3602	23.0087	44.017	20.7087	138.903	34.1621	31.0474	28.0259	47.491	36.524	G2
Gorai.005G041300.1	6.52292	4.72485	9.9422	10.9689	18.1011	18.3464	16.751	16.7384	14.5431	7.66955	20.4524	18.0288	4.09397	12.2633	15.3863	14.1604	20.8631	7.3048	G2
Gorai.009G211100.1	5.6721	6.79197	8.28517	68.9883	34.4145	55.8826	17.0449	24.0758	53.8551	22.7347	35.7916	35.5703	15.791	10.2194	27.7503	15.9305	12.6277	27.466	G2
Gorai.011G100200.1	87.3504	42.5236	150.238	162.512	109.947	161.11	431.118	122.443	172.018	153.665	120.046	121.572	95.916	97.5226	363.227	86.7327	163.062	73.6324	G2
Gorai.009G302000.2	4.53768	6.49666	12.9801	21.3604	28.6042	30.3664	47.3142	15.8213	33.1765	32.3217	40.4601	29.7231	4.3864	8.75952	31.8717	23.0107	45.0204	26.2973	G2
Gorai.009G301100.3	1.70163	1.77182	4.14258	8.65962	52.9625	20.4551	17.0449	18.8021	28.4046	12.3261	27.3439	20.4651	4.97125	6.13166	18.9581	10.6203	20.8631	15.4862	G2
Gorai.006G158300.1	22.6884	4.13424	7.73282	71.0089	65.4769	46.604	37.3224	52.0496	37.7213	70.6694	62.024	39.712	23.6866	14.8912	66.7657	35.9911	22.7847	23.6675	G2
Gorai.002G047200.1	8.79176	3.24833	6.35196	6.9277	10.0562	10.5439	9.11019	10.3182	6.13539	13.1478	10.6708	8.52712	7.6031	14.3072	13.7378	25.0758	13.1767	11.1033	G2
Gorai.004G046500.1	3.68687	2.95303	7.45665	22.8037	31.5093	49.7671	8.52244	31.4132	48.1741	20.5434	35.1247	33.3776	6.14096	4.37976	19.5077	17.9956	15.6473	19.5769	G2
Gorai.007G062900.2	7.94094	3.83894	2.20938	12.4121	48.0462	8.85686	7.34693	9.85962	10.6801	5.47825	20.23	10.2325	8.18795	2.62785	11.8145	4.42514	22.5102	8.47357	G2
Gorai.009G230100.1	9.64257	1.77182	7.18048	23.9583	80.2259	4.21755	0.881632	6.87881	7.04433	18.0782	27.5662	10.2325	76.3234	38.5419	4.12134	25.6658	44.1969	34.1865	G2
Gorai.008G259800.1	4.53768	2.06712	1.38086	7.21635	8.04494	16.6593	5.58367	24.7637	16.5883	11.2304	12.227	14.1307	6.14096	7.00761	6.59414	7.37523	3.8432	6.42822	G2
Gorai.009G185700.1	29.4949	14.7651	3.31407	11.8348	19.8889	24.6727	13.5184	29.5789	24.996	35.3347	25.3431	22.9014	19.885	21.3148	26.3766	10.0303	21.4121	9.93453	G2
Gorai.011G009800.1	6.23931	2.36242	19.3321	45.6073	39.1073	43.6517	55.5428	40.8143	41.5843	38.8956	48.0186	48.4828	6.14096	2.33587	62.9191	25.3708	39.8046	42.0756	G2
Gorai.004G198500.1	1.13442	0.590606	2.76172	10.9689	16.7603	11.8091	12.049	10.7768	11.5891	13.4217	15.5616	10.9634	3.80155	0.583968	16.7601	2.06506	6.03932	10.5189	G2
Gorai.002G183600.1	8.79176	1.77182	8.56134	25.9789	8.49188	33.1078	9.40407	46.5466	13.8614	8.21738	28.0108	23.1451	18.7153	8.17555	8.51743	5.31017	17.5689	2.04534	G2
Gorai.003G177200.1	19.5688	7.38257	15.4656	64.3699	23.9113	82.8749	57.0122	63.285	50.2193	21.913	62.9132	79.9113	7.89552	35.33	88.1966	7.37523	74.3935	16.0706	G2
Gorai.007G138400.1	59.5571	23.9195	6.62814	11.2575	348.167	81.6096	18.2204	70.8517	67.9437	24.1043	212.082	112.314	73.6915	53.725	40.1143	17.1105	64.7855	63.1135	G2
Gorai.006G238000.1	46.2276	23.3289	6.90431	15.5873	28.1573	18.979	17.0449	22.2415	14.5431	38.3478	23.787	27.5304	29.8275	29.4904	21.7057	11.2104	30.7456	28.927	G2
Gorai.010G249000.1	76.2898	120.779	70.1478	122.678	201.347	183.042	231.575	187.333	191.56	139.148	160.507	155.437	211.132	208.768	162.655	158.125	175.415	144.051	G2
Gorai.013G002500.1	7.37373	3.54364	63.5196	210.717	435.991	66.0047	89.0448	54.3426	24.996	112.852	98.9272	81.1295	12.5743	11.6794	126.388	86.4377	293.731	171.224	G2
Gorai.013G000800.1	17.2999	9.44969	6.90431	57.1535	39.7777	60.1001	20.8653	50.4446	37.2668	21.913	61.5794	45.5592	38.8928	24.2347	15.1116	18.2906	29.9221	16.0706	G2
Gorai.011G022800.1	3.40326	1.77182	3.0379	344.942	71.5106	6.11545	6.4653	7.33739	0.908946	43.2782	43.7947	2.19269	4.09397	8.17555	21.1562	67.5571	610.795	40.6147	G2
Gorai.011G034900.2	12.4786	18.0135	4.14258	8.08231	13.4082	11.5983	14.4	15.1334	10.9074	8.21738	10.6708	13.6434	15.2062	22.1908	15.3863	14.1604	12.6277	11.6877	G2
Gorai.011G106200.1	45.0932	11.5168	24.027	27.7108	149.725	94.2623	64.653	62.5971	66.5803	30.9521	111.599	67.7297	65.2112	40.8777	62.3696	16.2255	48.3146	33.6021	G2
Gorai.013G165400.1	10.777	3.24833	46.1208	2138.64	70.6167	130.744	327.085	109.144	35.2217	371.973	186.739	75.526	45.6186	12.2633	55.7754	189.101	26.6279	22.4988	G2
Gorai.002G060000.1	115.427	67.0338	220.938	179.254	175.871	225.006	385.567	281.114	220.192	224.882	275.44	253.377	87.1432	137.232	379.163	187.921	237.73	132.947	G2
Gorai.007G003900.1	192.851	34.8457	250.764	182.718	82.0137	423.653	848.423	496.65	436.749	243.234	501.527	392.979	98.2554	76.2078	539.346	114.464	288.24	90.2873	G2
Gorai.012G119600.1	7.94094	2.36242	2.48555	332.818	42.0124	92.1535	20.8653	30.496	10.4529	39.7173	135.163	19.4906	118.433	15.4751	18.9581	20.0606	15.9218	17.8237	G2
Gorai.011G211300.1	1.70163	2.06712	0.552345	1.73192	81.5667	7.80247	9.40407	7.79598	9.08946	2.46521	23.3424	8.28349	0.01	8.17555	3.57183	2.95009	14.0002	1.75315	G2
Gorai.005G248900.7	74.8717	73.5304	27.0649	96.1218	113.97	97.4255	34.0898	54.3426	81.8051	70.1216	128.05	79.9113	241.252	129.349	78.8549	53.1017	49.9617	94.0858	G2
Gorai.002G079600.1	57.2882	20.6712	103.565	178.388	399.789	222.687	783.477	412.499	144.522	545.908	395.931	126.201	30.7048	49.6373	462.139	488.83	254.475	56.393	G2
Gorai.010G192200.1	15.8819	5.61076	3.86641	4.90712	20.3358	17.5028	13.2245	11.9233	19.7696	14.2435	15.7839	17.0542	14.6213	11.0954	31.0474	11.2104	15.0983	12.8564	G2
Gorai.007G006000.1	21.554	33.6645	161.561	135.09	775.219	269.712	359.118	139.41	207.24	231.456	435.724	201.727	46.2034	26.2785	341.247	209.752	876.251	215.93	G2
Gorai.009G301800.1	18.4343	3.24833	12.7039	43.8754	12.0674	31.8425	72.5877	45.8587	42.0388	54.7825	32.6793	38.9811	9.06523	10.8034	68.9637	13.2754	34.8634	21.33	G2
Gorai.004G291200.1	17.5835	3.54364	1.93321	19.9171	33.2971	20.4551	2.05714	5.04446	7.95328	5.20434	13.7831	7.5526	45.911	5.83968	8.24267	3.2451	9.60801	8.47357	G2
Gorai.004G031000.2	26.0917	27.1679	12.9801	50.8031	82.6841	86.6707	38.7918	101.348	92.9397	43.2782	88.4787	95.0165	46.4959	40.2938	51.3793	38.3512	45.0204	51.718	G2
Gorai.013G246400.2	71.1849	49.6109	17.675	57.4422	61.2309	70.644	42.9061	47.2345	70.8978	109.291	97.1487	70.8969	66.9657	62.1926	51.9288	32.156	36.785	87.0732	G2
Gorai.007G141200.2	2.55245	0.885909	3.59024	6.63904	10.9501	12.02	6.75918	12.3819	12.9525	15.0652	10.4485	15.5925	1.75456	2.04389	11.8145	2.06506	9.05898	11.1033	G2
Gorai.001G237700.1	5.6721	8.26848	5.79962	12.1235	9.8327	18.3464	24.3918	17.8849	22.4964	52.5912	16.2285	20.7087	4.97125	12.8473	32.4212	12.6854	23.6083	18.9925	G2
Gorai.009G251800.1	2.55245	2.36242	4.69493	9.81424	13.6317	13.2853	6.4653	8.02528	13.6342	20.2695	21.1193	28.505	4.09397	6.13166	13.1883	12.3904	21.4121	31.2645	G2
Gorai.006G214200.1	41.1227	23.0336	105.774	292.118	129.613	327.493	325.028	300.604	356.307	233.374	422.163	304.54	25.1487	21.0228	315.694	68.1471	104.041	240.474	G2
Gorai.007G276600.1	163.073	56.9935	20.1606	150.966	68.1585	344.363	67.2979	322.845	332.674	92.3085	247.207	261.661	153.232	26.2785	200.022	38.0562	54.9029	44.4132	G2
Gorai.002G023500.1	9.35897	12.4027	1.65703	5.77308	7.37453	16.6593	5.87754	13.9869	18.1789	12.8739	15.3393	10.9634	2.04699	7.88356	8.51743	11.8004	2.74515	8.47357	G2
Gorai.002G064500.1	11.0606	3.54364	10.2184	31.752	19.2185	52.7194	29.3877	31.8718	56.5819	17.2565	42.9055	51.1627	13.4516	15.1832	20.3319	5.60518	17.2944	9.05795	G2
Gorai.011G122800.1	16.7327	30.4162	11.3231	13.8554	25.4756	27.8358	34.9714	21.5536	27.0411	32.0478	21.5639	24.8505	29.8275	47.3014	30.7726	42.1863	21.6867	28.3426	G2
Gorai.001G218800.1	19.2851	12.4027	9.11369	55.7102	13.4082	20.8769	61.7142	33.4769	22.7237	40.813	24.8985	25.5814	12.5743	22.4828	66.7657	47.4965	69.1777	27.466	G2
Gorai.005G236600.1	39.1375	19.7853	18.5035	27.9994	56.985	58.4131	34.3836	52.9668	50.2193	51.2217	58.4671	60.1771	33.3366	66.5723	31.3222	42.1863	51.3342	33.0177	G2
Gorai.013G214600.1	30.0621	15.3558	109.917	397.765	53.4094	492.821	165.453	149.041	680.119	266.243	279.664	322.569	32.7518	58.1048	178.866	86.7327	297.848	177.068	G2
Gorai.006G060500.4	1.70163	0.885909	8.009	19.9171	20.3358	16.0267	13.2245	11.4647	18.6334	37.2521	13.7831	18.7597	0.584853	3.21182	27.2008	35.1061	27.4515	20.4534	G2
Gorai.006G176600.1	3.40326	8.26848	6.62814	17.6079	25.0287	17.7137	7.34693	9.63033	23.6326	22.1869	25.1208	14.1307	3.80155	9.92745	18.6834	13.8654	22.7847	30.9723	G2
Gorai.002G092200.1	520.699	234.471	121.792	450.589	494.093	527.827	298.873	407.913	387.438	517.969	461.29	631.007	573.449	442.939	511.046	191.166	181.729	314.106	G2
Gorai.013G168500.1	30.0621	2.95303	5.79962	43.0095	59.6666	44.0734	63.7713	82.5457	43.6294	75.8738	112.933	51.8936	84.5113	17.811	76.9316	12.0954	24.7063	16.9471	G2
Gorai.009G080800.1	5.6721	5.61076	6.62814	9.81424	5.13982	13.9179	7.93468	11.0061	21.3602	20.5434	13.1162	15.1052	9.94251	5.25571	17.0349	15.3405	9.05898	16.3627	G2
Gorai.010G117100.1	2.26884	2.36242	1.93321	1.15462	125.814	8.64598	7.93468	11.0061	11.1346	7.12173	45.7955	10.4762	11.4046	12.8473	7.14365	2.95009	23.8828	15.4862	G2
Gorai.005G090600.2	46.7948	21.8524	75.395	53.401	170.731	102.908	130.481	97.2205	112.028	98.8824	111.821	88.1948	40.9397	54.017	109.353	71.9823	82.3544	81.8137	G2
Gorai.007G190500.2	27.7933	10.6309	10.4945	13.8554	23.9113	36.2709	17.3388	53.4254	26.5867	25.7478	34.6801	42.6356	30.7048	14.5992	31.0474	21.8307	20.8631	26.5895	G2
Gorai.006G091100.1	5.3885	0.01	26.2364	64.0812	63.6891	43.8625	89.9264	51.3618	38.8574	52.0434	56.4663	54.8172	7.6031	7.00761	67.8647	32.746	64.5109	27.466	G2
Gorai.001G036200.1	7.65734	4.13424	19.3321	74.1841	81.3433	109.656	49.0775	88.0487	58.1726	22.4608	128.05	100.376	17.838	2.91984	59.622	25.6658	15.6473	42.9522	G2
Gorai.004G145300.2	19.2851	14.4698	7.73282	15.01	25.4756	20.8769	15.2816	21.3243	18.4062	43.826	24.6762	17.5415	10.8198	26.5705	17.5844	17.7006	23.0592	16.9471	G2
Gorai.010G100600.1	21.2704	8.26848	5.24727	61.4833	102.573	20.666	16.1632	26.5981	17.4972	10.6826	36.0139	19.7342	57.0232	12.8473	17.3096	4.42514	36.785	15.4862	G2
Gorai.009G062300.1	74.0209	5.02015	4.41876	476.279	25.6991	45.7604	58.1877	33.7062	9.08946	104.635	47.3517	26.0686	113.462	15.4751	28.8494	55.7568	16.7454	13.1486	G2
Gorai.009G296600.1	8.50815	5.90606	14.9133	20.7831	37.3196	38.1688	27.9183	45.1708	52.0372	11.7782	52.2424	39.9557	15.4986	19.5629	23.629	22.1257	21.4121	22.2066	G2
Gorai.007G045600.1	115.994	65.8526	49.9872	89.7714	247.605	225.006	79.3468	119.462	224.055	120.522	166.731	145.936	147.968	90.807	111.276	68.4422	85.6486	102.559	G2
Gorai.001G203500.1	18.4343	0.885909	0.01	6.63904	58.3258	8.4351	0.587754	6.19093	0.01	7.12173	55.1324	5.35991	77.2007	12.2633	1.92329	2.95009	12.6277	4.38288	G2
Gorai.005G263000.1	17.2999	1.18121	0.552345	29.7314	14.0786	20.8769	5.87754	19.0314	12.2708	15.8869	23.5647	19.9778	50.8823	7.59158	7.96792	7.08022	5.76481	0.584384	G2
Gorai.005G142500.1	35.167	2.36242	4.41876	128.74	26.593	61.1545	31.151	41.9607	18.6334	24.3782	86.0333	34.1085	80.1249	2.04389	15.1116	9.73531	6.31384	28.927	G2
Gorai.003G105300.1	2.26884	1.47651	5.24727	17.3192	72.4044	27.2032	15.5755	15.1334	38.1757	18.3521	38.9039	25.825	1.16971	2.62785	16.7601	6.78521	30.1966	25.1285	G2
Gorai.004G177200.1	0.01	0.590606	1.93321	254.016	33.5206	13.2853	6.17142	13.9869	34.0855	28.7608	32.2347	15.5925	3.80155	0.01	6.31938	23.3057	10.4316	4.96726	G2
Gorai.004G152200.2	4.25408	3.54364	7.45665	25.4016	25.4756	25.7271	17.0449	16.5091	19.5423	21.0913	22.4531	20.7087	7.89552	5.83968	25.827	11.2104	14.8238	23.9597	G2
Gorai.004G044100.1	2.26884	3.24833	19.3321	36.9477	52.739	66.2156	58.7754	50.4446	71.5795	37.7999	45.1286	41.9047	10.8198	1.16794	27.7503	12.3904	18.3925	36.2318	G2
Gorai.007G047000.1	17.0163	8.85909	2.48555	21.0717	26.8165	46.3931	15.5755	43.5658	44.0839	36.1565	36.9032	42.1484	8.7728	10.8034	18.9581	23.3057	25.8044	21.6222	G2
Gorai.009G418900.1	46.2276	44.2954	125.935	1914.35	1434.01	549.336	436.701	208.886	413.57	548.099	800.31	286.024	123.697	55.7689	259.644	236.892	407.654	181.743	G2
Gorai.013G254200.1	22.972	16.537	8.009	9.23693	31.2859	31.2099	35.5591	28.891	34.0855	27.3913	24.6762	26.3123	14.9138	31.8262	32.6959	31.566	29.3731	22.4988	G2
Gorai.010G212700.1	11.0606	16.2417	7.73282	21.0717	20.3358	21.0878	32.9142	15.3627	24.0871	56.6999	16.0062	17.5415	9.94251	31.5343	31.0474	25.6658	57.099	39.4459	G2
Gorai.009G208800.1	16.4491	2.36242	1.38086	34.6385	96.9862	41.7538	12.049	24.5344	22.9509	14.2435	47.3517	31.9158	35.6761	9.0515	19.7824	2.95009	23.3337	15.194	G2
Gorai.007G252400.1	36.0178	17.1276	9.38986	40.9889	68.8289	74.2289	26.4489	82.5457	93.6214	38.6217	105.819	65.537	63.4566	25.1106	36.5425	10.6203	26.9024	30.9723	G2
Gorai.012G143700.1	18.7179	6.20136	4.69493	21.9377	6.92758	15.6049	23.8041	18.5728	14.5431	29.5826	17.7847	12.9125	8.18795	21.3148	23.9038	17.9956	29.6476	14.3174	G2
Gorai.008G115100.1	36.8687	22.1477	9.11369	63.5039	49.1635	44.7061	54.0734	62.5971	68.171	69.2999	58.0224	61.1517	45.911	72.12	81.053	28.9109	50.5107	40.0303	G2
Gorai.002G115700.1	8.22455	5.31545	8.009	8.08231	174.977	35.6383	6.17142	16.5091	29.3135	9.58694	90.4794	28.0177	8.18795	16.3511	5.76987	4.72015	20.3141	9.05795	G2
Gorai.011G113700.1	30.913	23.6242	9.66603	38.6796	24.3583	27.625	24.6857	20.1778	29.3135	18.0782	18.4516	28.7486	70.1824	26.2785	21.7057	12.9804	10.9806	20.7456	G2
Gorai.007G007100.1	24.6736	17.1276	13.8086	39.5456	119.11	45.3387	34.6775	43.3365	49.0831	30.6782	67.804	40.6866	33.6291	40.8777	50.8298	10.6203	52.1578	29.8036	G2
Gorai.011G175500.1	4.53768	4.13424	15.7418	54.8443	94.528	76.3377	48.1959	60.3042	97.9389	60.2608	74.2509	72.846	4.67883	1.45992	63.4686	36.5811	41.4517	51.718	G2
Gorai.002G073800.1	4.25408	48.4297	14.9133	10.9689	69.2758	74.018	39.0857	35.5405	95.8938	53.139	58.0224	79.1804	12.2819	77.0837	37.9163	36.8762	115.296	80.3528	G2
Gorai.008G227100.1	6.80652	0.885909	6.62814	8.37097	12.2909	14.7614	16.751	19.9485	12.498	7.66955	20.23	8.77076	5.55611	6.13166	8.24267	4.42514	7.96092	4.38288	G2
Gorai.004G097500.1	44.8096	15.3558	9.11369	102.184	29.4981	90.4665	24.0979	99.2841	104.983	42.7304	84.9217	111.827	64.0415	35.914	57.1492	19.4706	16.7454	32.4333	G2
Gorai.008G278300.1	1.70163	2.36242	2.20938	20.4944	22.5705	24.8836	18.5143	16.2798	18.1789	25.7478	33.5685	16.3234	4.67883	5.25571	29.9484	9.73531	23.0592	19.8691	G2
Gorai.006G217400.1	3.40326	0.590606	6.62814	42.4322	65.9238	36.2709	7.93468	27.2859	30.2225	23.5565	52.0201	32.4031	6.43339	0.01	16.2106	27.7309	26.6279	18.1159	G2
Gorai.001G052000.1	20.4196	2.95303	10.4945	38.9683	8.71535	53.1412	144.881	66.9537	66.5803	144.078	74.2509	66.9988	1.75456	10.2194	152.489	23.8958	70.0012	23.6675	G2
Gorai.005G174500.1	25.8081	31.0068	9.9422	24.2469	231.739	52.7194	17.9265	43.5658	63.399	35.0608	100.706	64.0752	38.3079	60.4407	32.1464	9.14529	74.668	39.4459	G2
Gorai.010G190600.1	27.2261	8.26848	6.62814	30.5973	53.4094	40.6994	8.81632	17.197	25.4505	18.3521	29.3447	20.4651	85.9735	26.2785	23.0795	6.4902	24.9808	18.4081	G2
Gorai.007G124900.1	13.613	8.56379	13.5324	20.4944	20.3358	26.3597	14.6939	32.1011	41.1298	13.6956	40.4601	26.5559	8.7728	19.2709	13.463	7.96525	28.5495	18.4081	G2
Gorai.012G052800.1	32.8982	24.5101	10.4945	34.3498	73.5218	55.8826	28.5061	66.9537	52.9461	57.5216	60.6901	66.5116	17.2532	40.0018	27.2008	32.156	63.6874	28.0504	G2
Gorai.008G158300.1	0.56721	0.590606	7.45665	26.2675	31.2859	24.6727	26.4489	19.9485	22.4964	24.926	22.0085	21.4396	0.584853	0.875952	35.4435	10.9153	21.4121	16.9471	G2
Gorai.004G003000.1	19.0015	8.26848	82.8517	43.5868	30.1685	68.7461	210.71	80.2528	68.171	99.1563	149.391	61.1517	11.6971	36.206	112.375	119.774	107.884	52.5945	G2
Gorai.011G286200.1	9.92618	2.06712	6.35196	10.1029	15.6429	16.8702	17.6326	17.6556	15.4521	10.4087	24.2316	14.6179	9.94251	4.96373	15.1116	7.37523	6.31384	14.9018	G2
Gorai.008G283500.1	1.70163	2.06712	0.828517	2.88654	4.91635	6.32633	5.58367	6.87881	7.04433	1.64348	9.55925	5.35991	3.21669	8.17555	6.04463	0.885028	14.2748	7.3048	G2
Gorai.004G115700.1	34.5998	9.745	9.38986	33.1952	31.9563	43.019	34.3836	33.9355	40.4481	26.8434	44.684	36.3012	39.77	18.687	38.1911	19.1756	25.8044	21.9144	G2
Gorai.009G358000.1	20.9868	11.8121	5.79962	12.7008	13.6317	18.7681	11.4612	21.3243	16.1338	18.9	21.3416	26.0686	13.7441	22.1908	16.4853	10.9153	13.4512	14.0252	G2
Gorai.006G236500.1	1.98524	1.47651	8.28517	16.1646	55.6441	29.5229	19.6898	21.5536	24.3143	23.5565	27.7885	24.6068	2.92427	4.67174	31.8717	13.8654	35.9614	20.4534	G2
Gorai.011G130200.1	52.7505	35.141	35.9024	88.6168	123.579	85.1946	157.812	87.3609	107.256	109.291	100.039	91.362	60.2399	119.129	145.346	103.548	122.708	58.4384	G2
Gorai.007G259700.1	2.83605	1.47651	4.69493	19.6285	48.2696	50.1889	15.2816	28.891	33.8582	20.5434	39.3486	36.7885	2.92427	0.01	37.3668	13.8654	16.7454	13.4408	G2
Gorai.004G277200.1	24.1064	19.1947	174.265	131.915	60.1136	242.509	1154.35	407.913	427.432	207.078	233.868	296.5	7.89552	47.5934	408.287	223.027	608.599	127.98	G2
Gorai.002G233700.1	20.136	3.83894	119.306	393.724	196.877	159.634	373.812	139.41	170.427	335.817	213.861	158.361	31.2897	19.5629	392.901	157.24	168.003	133.24	G2
Gorai.003G025100.1	40.5555	37.2082	23.4746	72.1635	89.3882	66.2156	70.8244	52.5082	75.897	131.752	90.7018	67.2425	58.4853	68.6162	59.622	33.9261	91.6879	65.451	G2
Gorai.013G090700.1	9.35897	6.20136	10.7707	25.4016	15.8664	24.4618	46.7265	33.0183	30.4497	24.6521	30.4562	30.454	4.3864	16.3511	43.6862	10.3253	15.3728	16.0706	G2
Gorai.013G084600.2	1.70163	1.47651	8.83751	103.338	14.9725	7.80247	29.0938	6.87881	8.18051	22.1869	13.1162	9.25802	11.6971	1.16794	30.2231	16.2255	42.0007	16.3627	G2
Gorai.002G081900.1	100.113	64.376	278.934	346.385	166.262	200.966	315.918	248.325	224.737	264.873	224.976	231.694	102.642	151.54	171.997	289.994	242.122	261.804	G2
Gorai.002G050200.1	10.2098	1.18121	5.24727	14.1441	8.49188	8.22423	24.6857	12.6111	7.49881	12.8739	12.227	3.89811	11.1122	8.46753	25.2775	6.4902	14.0002	2.04534	G2
Gorai.013G266200.1	18.4343	11.2215	17.3989	25.6902	41.5655	47.6583	64.653	43.1072	44.9928	132.574	36.9032	45.0719	14.0365	25.6946	70.3375	84.9627	96.9037	39.7381	G2
Gorai.006G108600.1	61.5423	24.8054	14.361	43.2981	78.2147	90.4665	41.7306	49.2981	73.3974	55.3303	92.7025	63.8316	76.031	44.6735	59.622	32.451	44.7459	31.8489	G2
Gorai.002G132600.1	10.4934	1.47651	2.76172	490.135	153.524	332.765	26.7428	95.8447	92.9397	50.3999	334.574	39.712	45.911	3.79579	2.19805	56.0518	4.11772	8.18137	G2
Gorai.010G012200.1	4.82129	2.95303	9.66603	19.6285	62.3483	53.9847	45.2571	35.0819	80.2145	24.3782	94.2587	39.4684	8.48038	4.08777	34.6192	10.0303	15.9218	21.33	G2
Gorai.010G125500.1	1.98524	1.47651	2.76172	8.37097	4.46941	8.4351	12.9306	9.17174	9.3167	32.0478	8.89233	9.74529	2.04699	0.875952	19.5077	14.7505	7.4119	9.93453	G2
Gorai.003G145300.1	7.09013	4.42954	10.7707	36.9477	41.5655	43.6517	45.8448	40.1264	39.9936	38.8956	44.9063	32.4031	3.80155	3.50381	32.9707	9.14529	20.3141	23.3754	G2
Gorai.013G184400.1	5.6721	4.72485	10.4945	6.06174	48.2696	12.2309	6.4653	13.5283	11.3618	9.86085	22.2308	11.938	9.65008	15.1832	4.9456	7.37523	25.5299	9.93453	G2
Gorai.010G203000.1	4.25408	2.65773	5.79962	20.2058	13.8552	26.1488	29.6816	22.4708	23.4054	32.0478	18.2293	26.7995	3.21669	4.08777	25.827	17.4055	35.1379	23.9597	G2
Gorai.002G181100.1	17.2999	5.90606	2.48555	55.1329	31.9563	17.5028	17.3388	6.87881	9.08946	21.3652	27.5662	9.98892	10.5274	45.2575	19.5077	30.0909	35.6869	12.2721	G2
Gorai.008G111200.3	16.1655	9.44969	4.41876	24.2469	81.5667	86.8816	9.11019	94.9275	97.4845	21.0913	101.595	78.6932	15.791	21.0228	16.4853	12.3904	17.2944	22.791	G2
Gorai.008G295500.3	6.23931	2.36242	4.69493	10.9689	20.3358	22.7748	7.64081	19.9485	15.2248	8.21738	24.6762	19.0033	7.89552	9.63547	7.41841	8.26026	11.8041	11.1033	G2
Gorai.013G046500.1	34.0326	12.698	30.1028	47.3393	50.5043	45.7604	98.155	36.687	53.1733	30.9521	60.4678	30.6976	37.4306	26.5705	54.1269	35.9911	55.7265	19.5769	G2
Gorai.012G096800.1	515.31	55.517	17.1227	1046.95	154.642	314.419	82.2856	335.457	125.889	159.691	688.044	175.415	697.145	45.8415	56.5997	38.0562	74.119	35.9396	G2
Gorai.011G075400.1	7.65734	3.24833	1.10469	11.5462	180.341	19.1899	11.4612	9.17174	18.1789	5.75216	50.0194	10.2325	33.3366	42.0457	13.463	1.47505	47.7655	12.8564	G2
Gorai.010G034900.1	19.0015	11.8121	5.52345	15.5873	45.141	21.7204	7.05305	19.49	24.7688	27.1173	19.3408	21.196	48.8353	13.4313	23.3542	13.8654	15.9218	19.2847	G2
Gorai.002G137000.1	9.64257	7.08727	1.10469	3.1752	13.8552	8.4351	1.76326	9.63033	13.6342	15.3391	8.89233	9.01439	6.43339	13.1393	10.7155	4.72015	12.3532	7.59699	G2
Gorai.007G217900.2	2.55245	2.06712	12.9801	13.8554	37.543	41.5429	26.7428	46.088	42.266	19.7217	46.6847	47.5083	9.06523	3.79579	18.1339	16.5205	10.9806	14.6096	G2
Gorai.010G222600.1	46.7948	40.4565	31.2075	103.05	144.585	93.2079	79.6407	78.4184	111.573	69.2999	97.8156	91.1184	100.595	81.4635	102.209	47.7915	68.9032	82.9825	G2
Gorai.001G119800.1	14.4639	4.72485	8.83751	31.752	13.6317	39.645	26.4489	34.394	33.4038	30.4043	55.3547	33.3776	23.3941	2.04389	31.5969	10.6203	16.1964	21.33	G2
Gorai.004G143900.1	9.07536	0.590606	7.73282	22.2264	50.7278	25.9379	21.453	17.197	21.3602	46.0173	27.1216	17.7851	2.63184	9.34348	23.9038	26.2558	34.3143	13.4408	G2
Gorai.004G165500.1	43.9588	30.1209	17.3989	105.07	126.708	75.7051	38.204	37.6041	71.5795	52.3173	77.3633	56.5227	98.5478	49.3453	54.1269	24.1908	92.7859	62.8213	G2
Gorai.008G262800.1	4.53768	3.24833	4.69493	5.77308	61.4544	18.5572	9.99182	10.0889	15.6793	32.5956	35.347	19.9778	17.5456	15.1832	12.6388	27.7309	28.5495	20.1612	G2
Gorai.011G025800.2	41.1227	14.7651	38.3879	31.1746	76.6504	109.867	46.1387	77.2719	105.438	57.5216	70.0271	94.5293	36.5533	43.2136	41.7629	61.0669	42.0007	41.7834	G2
Gorai.006G075700.1	3.68687	3.24833	4.69493	4.04116	16.3133	14.7614	8.52244	14.9041	14.0887	6.29999	13.7831	13.6434	4.67883	10.5114	8.24267	3.2451	12.6277	7.01261	G2
Gorai.001G036100.1	5.3885	4.42954	4.69493	20.7831	17.8776	17.0811	17.0449	20.8657	21.5875	28.213	21.3416	23.6323	4.67883	1.16794	22.8047	11.5054	14.5493	16.9471	G2
Gorai.007G319500.1	2.55245	4.72485	8.28517	34.3498	18.995	29.9446	14.4	14.2162	23.8598	13.9695	26.8993	18.2724	12.8668	4.37976	33.795	13.2754	9.3335	16.0706	G2
Gorai.005G080400.1	23.2556	22.7383	26.7887	55.1329	90.2821	114.296	16.751	160.047	143.841	67.3825	186.072	151.296	35.9685	50.5132	14.8368	37.1712	66.158	35.3552	G2
Gorai.007G112300.1	10.777	4.42954	14.6371	32.9066	50.0574	60.1001	45.2571	33.7062	65.4441	49.0303	63.8025	36.0576	13.1592	8.46753	63.7433	27.7309	31.0202	33.8943	G2
Gorai.009G022600.1	33.749	27.1679	6.35196	8.94828	38.6604	39.2232	19.102	45.4001	55.9002	19.9956	39.5709	47.9955	37.4306	39.7098	26.1018	10.6203	20.3141	18.4081	G2
Gorai.006G157400.1	3.11966	2.65773	9.11369	26.5562	116.205	46.1822	26.1551	27.7445	40.4481	14.5174	51.5755	36.0576	2.92427	2.91984	32.1464	10.6203	27.4515	23.9597	G2
Gorai.006G261100.1	47.6457	3.54364	8.56134	565.473	43.1298	167.226	90.5142	116.481	34.9944	128.465	232.534	40.4429	88.6053	13.4313	9.61645	182.906	22.2357	5.25945	G2
Gorai.004G182500.1	0.01	0.590606	5.79962	21.6491	61.2309	20.666	25.2734	19.2607	22.4964	30.9521	48.4632	22.6578	2.63184	2.04389	46.159	20.3556	62.5893	18.9925	G2
Gorai.003G038700.1	1.13442	0.01	3.86641	52.535	6.92758	32.8969	11.4612	24.3051	20.6785	22.7347	48.4632	18.516	3.80155	0.583968	11.8145	9.14529	7.96092	15.4862	G2
Gorai.007G089400.1	19.8524	13.8792	4.9711	8.37097	24.1348	36.0601	20.8653	30.9546	42.9477	27.1173	38.9039	31.6722	18.1305	13.1393	17.5844	10.3253	15.3728	20.4534	G2
Gorai.001G252300.1	24.9572	19.7853	5.24727	9.81424	13.8552	25.9379	14.1061	28.2031	37.0396	41.9086	25.7878	40.1993	7.31067	32.7022	25.2775	9.14529	22.5102	15.7784	G2
Gorai.010G181000.1	20.4196	0.590606	8.28517	23.9583	9.38576	16.2376	60.8326	12.6111	16.5883	15.8869	19.5631	5.35991	17.5456	15.1832	24.728	7.37523	15.0983	11.9799	G2
Gorai.004G017500.1	19.2851	5.90606	1.10469	13.5667	9.60923	6.95896	8.22856	11.2354	8.40775	37.2521	5.78001	10.7198	7.31067	16.6431	19.2329	11.5054	21.1376	13.4408	G2
Gorai.011G168200.1	13.613	2.95303	1.93321	10.1029	5.81023	17.7137	6.4653	14.4455	16.8155	7.39564	13.7831	14.3743	30.12	3.50381	9.61645	2.95009	4.39223	7.59699	G2
Gorai.013G001700.1	3.97047	6.20136	9.38986	78.8026	43.1298	23.8292	31.4449	19.49	28.859	38.3478	32.457	25.825	9.65008	4.67174	49.1813	27.4359	52.9813	41.7834	G2
Gorai.001G064800.2	23.8228	5.90606	1.38086	7.21635	12.9613	8.01335	3.23265	8.48386	7.04433	13.4217	7.11386	9.50165	14.0365	5.83968	8.79218	8.55527	7.96092	8.18137	G2
Gorai.008G226100.1	4.25408	0.590606	0.828517	30.886	55.6441	13.707	0.01	4.58587	5.68091	3.01304	24.0093	8.77076	7.31067	4.96373	0.01	3.2451	6.31384	5.84384	G2
Gorai.004G139700.2	2.55245	0.590606	10.7707	45.896	7.37453	14.1288	19.3959	11.694	15.2248	10.1348	5.78001	7.06533	0.87728	6.71563	27.4756	7.08022	13.4512	8.18137	G2
Gorai.008G000900.1	12.7622	13.8792	7.45665	37.2364	25.2522	21.7204	12.3428	16.0506	20.6785	18.3521	15.5616	17.2979	35.6761	20.1469	24.1785	15.0455	23.0592	17.5315	G2
Gorai.009G092100.1	0.56721	0.01	1.93321	7.79366	5.81023	7.16984	4.40816	9.17174	10.2256	9.58694	10.4485	6.8217	0.87728	0.01	10.166	4.42514	7.13738	9.35014	G2
Gorai.005G220300.1	23.2556	11.5168	11.0469	23.381	11.1735	30.7881	33.7959	33.7062	29.768	46.5651	21.7862	37.763	11.6971	7.2996	29.1241	10.6203	16.1964	27.7582	G2
Gorai.003G146400.1	11.3442	2.36242	0.828517	70.1429	8.26841	13.4962	3.23265	12.6111	2.27237	11.5043	26.2324	2.43632	24.2714	9.34348	1.09902	5.60518	8.50995	1.75315	G2
Gorai.008G096100.1	10.777	7.67788	6.35196	16.4533	81.7902	57.3587	7.93468	41.2728	59.3087	23.8304	58.4671	57.4972	30.12	13.7232	15.6611	10.9153	14.5493	22.4988	G2
Gorai.001G081800.1	20.7032	8.56379	11.5992	9.52559	23.2409	28.4685	33.2081	20.1778	29.768	16.4348	30.0116	27.0432	12.5743	23.3587	33.795	7.37523	18.3925	12.8564	G2
Gorai.009G238800.1	43.108	18.3088	30.379	850.952	523.368	383.165	110.498	369.621	358.352	218.034	947.922	361.063	251.779	14.8912	200.022	126.264	82.6289	295.99	G2
Gorai.003G108800.2	24.1064	10.0403	14.361	27.9994	21.9001	53.352	55.2489	55.7183	34.0855	32.0478	51.1309	38.0066	17.838	38.5419	46.7085	17.7006	51.6088	19.5769	G2
Gorai.006G179400.1	13.8966	3.24833	6.90431	76.2047	59.8901	70.2222	46.4326	66.9537	48.6286	45.7434	82.4764	60.6644	9.35766	10.2194	18.9581	11.8004	37.6085	16.0706	G2
Gorai.006G037400.1	0.850815	5.31545	4.41876	13.8554	3.35206	19.1899	14.6939	20.4071	17.9517	5.20434	10.2262	13.6434	7.31067	17.811	4.67085	11.8004	0.549029	7.88918	G2
Gorai.005G162900.1	11.9114	7.38257	2.48555	12.7008	89.3882	25.3053	6.75918	26.5981	19.7696	6.29999	61.5794	26.7995	20.4699	5.25571	11.8145	2.95009	13.1767	9.64233	G2
Gorai.009G057400.1	134.712	51.3827	30.6551	69.277	46.7053	130.955	139.004	121.984	164.974	127.095	121.158	156.412	57.9005	142.196	142.049	76.4074	143.297	82.3981	G2
Gorai.003G050200.1	35.7342	11.8121	20.4367	34.0612	33.5206	29.312	59.9509	23.8465	27.2684	38.0738	33.1239	27.7741	29.2427	44.0896	50.5551	37.4662	42.8243	25.7129	G2
Gorai.011G111700.1	22.4048	9.44969	23.7508	68.411	39.3308	31.6316	16.4571	20.4071	20.4513	15.613	26.2324	29.9668	16.6683	20.7309	20.8814	12.3904	22.7847	13.4408	G2
Gorai.007G031700.1	10.2098	8.56379	25.684	28.5768	68.1585	39.8559	17.0449	18.3435	32.2676	21.6391	29.7893	42.392	9.06523	18.979	20.0572	14.4555	26.6279	27.1738	G2
Gorai.001G135200.2	3.40326	1.47651	5.24727	20.7831	12.9613	15.3941	9.99182	10.7768	15.4521	9.86085	17.7847	13.1561	2.92427	7.00761	4.9456	11.5054	13.7257	6.13603	G2
Gorai.007G178200.1	5.10489	3.24833	6.62814	10.6802	187.045	52.7194	5.58367	32.789	42.7205	7.94346	86.7002	48.4828	15.2062	11.3874	4.12134	5.60518	53.5304	24.8363	G2
Gorai.008G034900.1	10.4934	2.65773	9.66603	16.1646	21.9001	41.1211	27.3306	33.7062	39.9936	17.2565	38.9039	30.9413	9.06523	9.0515	25.827	11.8004	12.9022	7.88918	G2
Gorai.013G015900.1	14.4639	7.97318	17.1227	152.698	27.0399	150.356	302.694	134.366	302.225	191.739	233.646	364.23	7.31067	30.3663	123.365	39.2362	158.944	36.524	G2
Gorai.007G186600.1	53.885	20.6712	27.3411	181.275	14.7491	124.629	124.604	103.411	120.89	75.5999	94.9256	137.652	61.9945	38.5419	71.986	38.0562	63.1384	68.0807	G2
Gorai.001G073600.1	11.3442	16.537	14.9133	52.535	189.056	65.1612	18.2204	45.1708	82.7141	50.3999	190.963	82.104	23.1017	11.9713	34.6192	32.451	39.8046	61.9447	G2
Gorai.010G109700.1	7.65734	5.61076	3.31407	15.2987	1.56429	21.7204	11.4612	24.7637	25.905	18.9	15.7839	21.9269	6.14096	10.5114	10.4407	14.4555	8.50995	10.8111	G2
Gorai.006G166800.2	5.10489	1.77182	0.01	3.1752	79.779	14.3397	5.28979	23.1587	18.6334	3.01304	29.7893	21.4396	12.8668	11.6794	1.64853	1.18004	14.8238	5.84384	G2
Gorai.004G077100.1	28.6441	27.7585	13.5324	39.257	38.4369	51.665	47.0203	35.5405	39.5392	92.8564	61.8017	51.65	57.6081	44.9655	40.6639	28.6159	28.5495	33.8943	G2
Gorai.005G111000.3	11.0606	6.20136	5.24727	24.2469	23.6879	19.1899	17.6326	19.7192	21.133	23.0087	25.7878	17.0542	9.94251	21.6068	26.9261	18.2906	23.3337	11.3955	G2
Gorai.009G238900.1	38.0031	53.7451	11.0469	51.3804	46.7053	51.4541	9.40407	60.5335	57.9453	104.087	104.929	91.6057	100.01	61.6086	22.53	86.4377	42.0007	86.1966	G2
Gorai.009G295800.1	0.01	0.01	0.01	2.59789	6.92758	6.32633	9.69795	5.27375	4.54473	2.1913	6.22463	5.35991	3.21669	3.21182	5.49512	4.42514	3.29418	4.96726	G2
Gorai.004G147300.1	3.97047	1.47651	5.24727	5.19577	44.9176	16.4485	10.2857	22.2415	8.40775	5.75216	19.3408	15.1052	7.01824	7.2996	9.3417	4.42514	18.3925	6.42822	G2
Gorai.005G008700.1	63.5275	14.1745	11.3231	89.1941	26.3695	117.881	65.5346	221.039	110.21	215.021	180.07	163.234	53.8065	32.1182	142.323	63.132	71.0993	51.4258	G2
Gorai.008G165800.2	110.89	95.3828	24.3032	95.5445	309.06	114.717	29.0938	96.3033	107.028	79.9825	141.833	133.998	355.298	123.217	61.82	52.5116	44.1969	110.449	G2
Gorai.013G106700.1	0.01	0.01	1.65703	268.737	6.92758	17.292	4.11428	5.27375	1.13618	15.0652	27.5662	4.62901	6.72581	0.01	4.39609	5.01516	6.58835	3.21411	G2
Gorai.005G163200.1	29.7785	4.72485	2.76172	323.293	18.548	27.2032	47.902	19.0314	11.1346	53.413	92.9248	14.3743	59.6551	18.687	10.9902	25.6658	33.2163	5.55165	G2
Gorai.007G377600.1	5.95571	2.36242	15.4656	26.2675	23.6879	24.04	29.0938	16.9677	23.4054	39.7173	53.7986	21.6833	14.0365	4.67174	28.8494	30.681	26.6279	36.524	G2
Gorai.013G179100.2	0.01	0.01	3.0379	12.1235	21.4532	13.9179	13.8122	8.25457	17.0427	8.7652	21.3416	16.8106	0.87728	0.875952	9.3417	12.9804	8.50995	11.1033	G2
Gorai.011G189200.1	7.37373	8.56379	25.4079	16.4533	47.3757	40.6994	50.253	29.5789	55.4457	39.9912	30.6785	41.1738	16.6683	1.7519	34.894	21.2407	32.1182	64.8666	G2
Gorai.002G161400.1	1.70163	0.01	6.62814	1.15462	2.90512	37.7471	2.64489	31.8718	63.1718	2.73913	33.5685	40.6866	1.46213	4.96373	0.824267	2.36007	3.29418	15.4862	G2
Gorai.013G262900.1	8.22455	15.9464	8.83751	4.90712	8.93882	20.8769	19.102	20.1778	19.7696	30.9521	21.1193	21.6833	3.50912	9.63547	25.2775	28.0259	20.5886	17.8237	G2
Gorai.013G230900.1	14.4639	6.49666	6.07579	16.1646	30.392	24.4618	12.6367	18.5728	15.2248	37.2521	36.0139	21.4396	16.9608	19.5629	28.2998	27.4359	13.4512	27.7582	G2
Gorai.007G362400.1	24.1064	16.8323	8.83751	6.9277	47.8227	34.5839	16.1632	30.2668	36.8123	8.7652	32.6793	30.2104	52.3444	8.46753	18.1339	10.3253	13.4512	17.8237	G2
Gorai.009G273300.1	20.136	6.49666	10.7707	23.0923	21.9001	131.377	186.024	69.476	115.891	40.813	131.606	129.612	9.65008	54.893	65.9414	31.271	41.7262	4.67507	G2
Gorai.008G055600.1	2.83605	1.77182	4.9711	3.1752	28.3808	4.85019	10.2857	9.40104	6.8171	7.39564	10.8931	8.28349	0.584853	12.8473	4.67085	9.73531	32.1182	7.3048	G2
Gorai.009G152600.2	19.2851	21.2618	10.2184	16.7419	35.5318	22.7748	17.9265	24.0758	32.7221	33.6912	26.0101	21.6833	41.2322	45.5495	23.629	38.0562	30.4711	30.6802	G2
Gorai.002G176300.2	2.83605	1.77182	6.07579	58.0195	16.0899	12.6527	9.11019	9.85962	4.9992	10.4087	17.7847	10.7198	9.65008	1.7519	8.51743	9.14529	12.9022	10.8111	G2
Gorai.007G032800.1	27.7933	11.2215	1.38086	19.6285	18.995	20.4551	22.0408	27.5152	20.4513	19.1739	30.0116	27.0432	25.1487	21.8988	15.3863	3.54011	21.1376	19.8691	G2
Gorai.013G063300.1	13.0458	15.3558	10.7707	35.2158	104.808	52.5085	12.6367	31.4132	45.9018	14.5174	48.4632	35.3267	29.2427	28.0304	24.1785	9.73531	20.3141	22.791	G2
Gorai.008G007200.1	7.37373	4.72485	14.9133	167.708	599.571	45.7604	20.5714	16.2798	21.3602	39.7173	256.544	28.9922	50.5898	5.83968	22.8047	118.004	103.218	42.66	G2
Gorai.001G218500.1	11.0606	10.3356	17.9512	5.48443	185.927	92.997	16.4571	25.4516	98.3934	8.49129	53.354	74.3078	45.0337	78.2517	6.04463	36.2861	219.612	35.6474	G2
Gorai.005G030800.2	6.80652	3.83894	21.2653	8.37097	22.5705	14.9723	39.6734	11.694	19.3151	14.2435	21.3416	14.1307	4.09397	11.3874	19.5077	22.7157	18.118	11.1033	G2
Gorai.009G451800.1	15.0311	7.97318	22.0938	17.0306	39.1073	28.6794	13.8122	17.6556	29.5407	8.21738	18.4516	21.6833	19.885	17.227	14.5621	13.5704	24.4318	17.2393	G2
Gorai.009G086800.1	45.3768	22.443	6.62814	30.02	43.3533	38.1688	20.5714	41.7314	42.0388	23.0087	48.0186	48.4828	47.3731	18.687	19.7824	8.85028	14.5493	23.3754	G2
Gorai.006G216800.1	4.53768	0.01	10.7707	9.23693	9.16229	9.06774	21.453	10.5475	12.0435	28.7608	8.67002	11.2071	2.33941	7.00761	15.9358	23.0107	18.667	19.5769	G2
Gorai.013G265800.1	48.7801	29.8256	78.7091	168.285	130.73	204.762	620.962	239.383	158.838	290.895	356.805	213.178	38.3079	92.8509	427.245	267.573	301.966	135.869	G2
Gorai.003G183900.1	3.68687	6.20136	4.41876	15.2987	15.196	20.0334	13.2245	10.5475	14.7704	13.4217	21.7862	14.6179	13.1592	11.6794	6.86889	20.6506	10.4316	8.76576	G2
Gorai.003G144400.1	19.5688	10.6309	2.20938	21.9377	12.0674	19.8225	15.2816	23.3879	18.6334	22.4608	36.6809	28.9922	30.7048	21.0228	18.1339	4.13013	7.68641	11.9799	G2
Gorai.002G110500.1	7.37373	6.20136	13.8086	24.2469	24.1348	44.0734	19.102	33.7062	56.5819	40.2651	29.3447	38.7375	4.09397	5.83968	36.2678	12.6854	32.9418	40.0303	G2
Gorai.008G139700.1	55.303	7.97318	4.41876	15.2987	37.99	27.625	33.2081	49.2981	43.1749	14.2435	54.4655	47.5083	66.9657	21.3148	30.4979	10.6203	34.3143	14.3174	G2
Gorai.004G139800.1	8.22455	5.61076	43.9114	41.5662	76.6504	69.3787	72.8815	56.1769	54.0823	81.352	82.4764	69.6788	8.18795	15.1832	77.4811	38.3512	62.5893	56.9774	G2
Gorai.010G001700.1	0.01	0.01	0.01	4.32981	6.48064	12.02	6.75918	5.50305	15.9066	27.6652	6.22463	18.7597	1.16971	11.9713	3.29707	10.0303	20.3141	29.5114	G2
Gorai.010G043200.1	19.0015	3.24833	9.38986	290.386	597.113	302.188	55.2489	291.432	256.323	150.378	834.545	232.181	63.4566	5.25571	187.109	58.7068	99.3743	91.1639	G2
Gorai.010G193900.1	156.834	20.9665	14.361	370.343	60.5605	71.0658	33.502	67.4123	23.6326	81.352	92.9248	41.6611	124.281	87.8871	21.7057	60.4769	43.6478	24.8363	G2
Gorai.001G128900.1	23.8228	7.97318	5.52345	8.08231	24.1348	16.6593	17.3388	23.8465	13.6342	21.3652	26.8993	20.9524	15.4986	19.5629	22.2552	4.42514	24.9808	25.4207	G2
Gorai.005G156700.1	93.5897	112.51	48.6063	225.15	117.545	145.716	255.085	124.277	165.201	219.678	193.63	125.471	140.365	132.269	192.879	93.5179	126.277	102.852	G2
Gorai.002G033200.1	7.94094	4.72485	12.1516	43.2981	27.9338	26.3597	52.3101	22.9294	19.0879	33.6912	28.9001	8.77076	17.5456	3.79579	58.523	43.3664	27.1769	13.4408	G2
Gorai.013G185800.1	319.623	379.169	77.8806	70.1429	210.509	493.243	449.632	769.28	634.217	424.291	699.382	548.172	50.005	414.033	263.491	169.925	216.043	215.93	G2
Gorai.002G047600.1	12.4786	7.67788	1.93321	13.8554	17.6542	16.2376	12.9306	10.3182	19.5423	13.1478	12.0046	7.30896	26.9033	7.2996	14.0125	8.55527	6.58835	14.6096	G2
Gorai.005G084700.3	40.5555	37.7988	15.7418	27.7108	310.847	152.886	24.6857	109.832	181.789	61.6303	187.406	165.913	140.657	60.4407	47.258	15.0455	51.0597	80.645	G2
Gorai.009G208000.1	3.11966	0.01	2.20938	34.6385	9.38576	16.4485	11.1673	12.6111	13.407	12.0522	24.0093	18.2724	4.09397	3.79579	12.0893	6.78521	6.31384	6.72041	G2
Gorai.007G012500.1	2.55245	7.08727	6.35196	40.4116	7.598	6.11545	10.5796	5.50305	3.86302	26.8434	9.78156	6.0908	19.5926	2.91984	8.79218	17.7006	12.6277	12.5643	G2
Gorai.004G115100.5	16.4491	5.02015	9.66603	56.2876	36.6492	17.7137	37.3224	23.1587	26.1322	17.2565	20.0077	15.3488	32.7518	22.7747	46.7085	12.6854	52.4323	14.3174	G2
Gorai.010G017700.1	14.1803	14.1745	47.5016	57.7308	151.736	152.465	89.3387	116.023	177.017	63.2738	175.179	155.437	21.6396	29.1984	82.9762	23.8958	107.884	59.315	G2
Gorai.009G024900.1	66.6472	32.188	10.4945	13.2781	55.6441	33.9513	40.2612	55.2598	29.0863	38.3478	82.6987	43.8538	26.9033	48.7613	26.1018	11.2104	19.4905	23.0832	G2
Gorai.005G094300.1	21.554	3.24833	1.10469	210.14	13.8552	32.8969	86.3999	29.3496	13.407	65.739	79.5863	8.28349	60.8248	7.59158	11.265	52.8067	8.23544	0.01	G2
Gorai.003G107700.1	3.40326	5.31545	6.07579	12.4121	6.0337	17.9246	20.8653	16.0506	18.6334	44.6477	16.6731	17.2979	3.50912	5.25571	29.1241	29.5009	13.7257	25.4207	G2
Gorai.005G044000.1	0.56721	11.2215	5.52345	0.01	230.622	23.6183	16.4571	69.9345	46.8107	2.1913	23.787	28.7486	0.01	35.914	0.01	6.19519	36.785	3.21411	G2
Gorai.005G161000.1	18.4343	12.1074	8.28517	35.5045	29.4981	40.4885	27.9183	35.5405	31.8131	39.4434	28.6778	42.6356	14.0365	23.3587	28.2998	31.271	23.3337	27.7582	G2
Gorai.013G188600.1	51.6161	13.8792	17.9512	82.8437	30.8389	59.6784	75.5264	49.986	58.1726	52.3173	66.6925	48.4828	43.2792	42.9216	62.6443	39.5312	34.0398	19.2847	G2
Gorai.007G159100.1	7.37373	3.24833	11.5992	12.1235	27.4869	35.6383	32.6204	20.4071	30.4497	21.6391	29.3447	24.3632	2.33941	11.0954	28.2998	12.0954	24.9808	18.4081	G2
Gorai.006G156200.1	30.6293	40.1612	25.4079	100.452	105.031	53.352	42.3183	40.8143	69.9888	65.739	78.2525	59.4462	141.535	122.633	53.0279	95.583	98.2762	115.708	G2
Gorai.013G076500.1	11.6278	3.24833	7.73282	14.7214	50.7278	98.9016	31.151	87.3609	103.165	11.5043	58.0224	50.1882	4.67883	14.0152	29.9484	6.19519	16.1964	14.0252	G2
Gorai.006G259600.1	5.3885	9.44969	32.5883	73.0295	90.9525	117.248	23.5102	48.8395	142.932	56.1521	83.8102	113.045	14.6213	21.3148	31.5969	50.7416	81.8054	80.9372	G2
Gorai.011G052300.1	19.8524	1.18121	4.41876	13.5667	57.6554	12.2309	10.5796	5.73234	6.8171	10.9565	9.11464	6.0908	46.4959	7.2996	19.2329	6.19519	20.0396	6.42822	G2
Gorai.005G183600.1	2.26884	2.95303	6.62814	12.9894	34.191	24.4618	26.7428	27.9738	36.1306	28.213	42.2386	37.5193	3.80155	4.37976	21.431	15.0455	23.3337	25.1285	G2
Gorai.006G044400.2	3.11966	1.18121	1.10469	35.7931	31.5093	47.4475	4.70203	29.8082	22.7237	3.56086	74.6956	31.1849	18.7153	4.08777	7.41841	3.54011	3.01966	6.42822	G2
Gorai.001G021000.1	4.25408	13.8792	0.552345	12.9894	21.0062	15.6049	9.40407	7.79598	6.58986	16.9826	10.0039	5.11627	8.18795	14.8912	4.39609	14.4555	3.8432	12.5643	G2
Gorai.001G117400.1	17.5835	10.3356	35.0739	34.6385	63.0187	63.2633	87.2815	107.539	115.209	44.6477	151.17	72.1151	17.838	40.8777	58.2482	49.5616	92.7859	28.3426	G2
Gorai.003G043100.1	28.0769	11.8121	5.52345	12.9894	8.26841	16.8702	17.3388	16.7384	18.8606	18.3521	20.23	20.7087	18.1305	13.7232	13.7378	8.85028	13.7257	17.2393	G2
Gorai.006G117000.1	22.1212	9.15439	50.8157	106.513	71.2871	70.644	86.106	38.0627	49.7648	64.9173	55.7994	35.3267	14.9138	22.7747	92.3179	25.0758	43.0988	34.4786	G2
Gorai.007G145800.1	5.10489	2.06712	41.4258	19.9171	110.171	63.685	2.64489	19.49	257.913	25.2	26.0101	92.5802	19.0077	8.17555	22.2552	8.55527	35.4124	77.7231	G2
Gorai.010G061600.1	3.68687	3.54364	4.9711	17.0306	11.6205	20.4551	22.6285	33.7062	41.5843	42.1825	40.0155	28.505	5.26368	6.13166	37.092	25.3708	28.275	19.2847	G2
Gorai.008G263900.1	74.0209	129.933	176.198	71.0089	23.0175	521.711	147.82	246.72	794.646	172.017	109.376	642.702	73.1067	195.629	583.032	105.613	243.494	390.368	G3
Gorai.006G145100.1	79.693	34.5504	9.9422	27.7108	12.7378	41.332	34.9714	46.7759	36.8123	60.8086	22.0085	37.763	41.817	99.8585	68.1394	56.6418	37.334	32.4333	G3
Gorai.010G025000.1	18.7179	27.1679	6.07579	12.1235	52.0686	48.9236	15.5755	61.68	59.536	21.3652	69.3602	66.7552	26.3184	27.7385	15.3863	13.8654	16.7454	19.8691	G3
Gorai.002G250400.1	17.8671	20.0806	0.552345	4.32981	5.81023	6.95896	25.2734	6.64951	6.36262	37.526	10.2262	9.25802	3.80155	42.0457	16.7601	25.6658	23.6083	6.72041	G3
Gorai.006G013300.1	8.79176	12.9933	1.38086	10.1029	25.9226	8.01335	8.81632	5.73234	6.8171	18.6261	9.33695	7.30896	18.1305	19.5629	9.89121	24.7808	40.0791	15.194	G3
Gorai.009G153900.1	36.5851	13.2886	3.86641	4.04116	5.81023	16.4485	8.52244	14.6748	12.9525	27.3913	7.78079	14.3743	6.72581	20.1469	31.5969	5.01516	7.68641	11.3955	G3
Gorai.009G027000.2	77.4242	39.8659	10.2184	12.1235	35.3083	33.3187	17.0449	52.0496	32.2676	23.5565	33.1239	54.0863	28.3654	75.6238	19.5077	16.5205	12.3532	27.466	G3
Gorai.013G171900.1	13.3294	19.1947	3.0379	12.4121	2.45818	12.4418	18.5143	15.3627	12.498	34.513	9.55925	15.3488	17.2532	23.0667	16.2106	30.681	9.88253	14.9018	G3
Gorai.005G248200.1	107.77	32.4833	21.2653	124.121	63.6891	83.0858	84.6366	71.5396	80.2145	115.043	88.701	60.1771	116.386	54.017	82.9762	45.7264	43.6478	68.0807	G3
Gorai.007G159400.1	18.7179	12.9933	4.41876	2.30923	1.78776	27.4141	4.99591	50.4446	30.9042	6.5739	5.78001	21.4396	8.7728	24.5266	4.39609	5.60518	2.19612	7.88918	G3
Gorai.002G243400.2	30.913	31.5974	10.2184	4.90712	1.11735	6.32633	8.81632	8.48386	10.4529	11.2304	5.55771	20.4651	6.14096	8.75952	15.3863	6.4902	3.8432	17.8237	G3
Gorai.007G093500.1	24.1064	28.9397	6.62814	23.6696	110.618	18.7681	25.5673	20.8657	25.905	68.7521	44.9063	21.9269	28.3654	80.5875	41.4881	32.451	165.532	45.2897	G3
Gorai.003G006300.1	102.949	104.242	35.0739	94.1012	4.91635	124.629	226.579	226.083	158.384	129.287	151.17	229.258	52.3444	106.282	215.409	181.431	56.2755	97.0077	G3
Gorai.004G238300.1	137.548	69.9868	4.69493	8.08231	28.6042	25.0944	12.3428	42.6486	31.5859	8.49129	14.2277	34.3521	45.3261	157.087	9.89121	19.7656	19.216	1.46096	G3
Gorai.007G378300.1	14.4639	10.3356	2.76172	23.9583	6.70411	51.2433	8.81632	55.489	46.5835	10.4087	50.9086	43.8538	22.2244	7.2996	14.2873	7.67024	6.58835	14.0252	G3
Gorai.002G066200.1	95.8585	48.1344	9.38986	51.9577	11.1735	45.3387	61.4203	46.088	39.9936	137.23	49.1301	45.3156	61.702	71.536	118.42	85.8477	32.9418	35.9396	G3
Gorai.011G234600.1	710.147	138.792	68.7669	287.211	146.82	285.95	278.302	407.455	310.405	341.295	342.132	353.267	436.301	180.154	189.307	106.498	93.0605	253.915	G3
Gorai.011G071700.1	11.9114	6.79197	6.07579	22.2264	7.82147	24.4618	19.102	22.0122	18.1789	17.5304	23.787	22.1705	40.9397	23.3587	29.6736	2.65508	14.8238	16.6549	G3
Gorai.009G452000.2	22.4048	31.3021	6.90431	7.21635	3.12859	16.6593	39.3795	25.9102	23.6326	50.3999	24.2316	24.6068	22.2244	32.1182	29.6736	47.7915	10.157	18.9925	G3
Gorai.006G256000.1	51.3325	22.1477	11.3231	38.9683	19.8889	25.0944	40.2612	25.6809	32.0403	101.074	26.4547	23.6323	35.0912	44.0896	103.583	62.837	56.001	51.1336	G3
Gorai.004G113600.1	2.26884	6.20136	1.38086	1.15462	1.11735	14.7614	2.64489	10.3182	19.3151	3.56086	8.0031	14.6179	1.46213	4.08777	7.96792	2.95009	7.68641	14.0252	G3
Gorai.011G005000.1	91.0372	110.148	41.9782	25.6902	27.4869	75.9159	40.2612	105.475	89.304	29.0347	42.4609	83.5658	43.5716	59.5647	53.0279	35.4011	29.0986	47.3351	G3
Gorai.005G044800.1	45.3768	25.6914	4.14258	2.88654	1.78776	10.1221	8.22856	18.8021	13.1797	9.58694	6.00232	14.3743	13.7441	39.1258	6.31938	14.4555	7.68641	3.21411	G3
Gorai.001G079700.1	22.1212	20.6712	6.35196	13.8554	19.6654	16.8702	21.1592	20.4071	13.8614	32.5956	22.6754	20.9524	18.7153	33.2862	28.0251	11.5054	20.0396	24.2519	G3
Gorai.002G052300.1	12.7622	17.4229	2.76172	34.0612	2.68165	8.22423	13.8122	6.87881	9.08946	21.6391	5.55771	8.77076	11.6971	22.4828	10.4407	17.7006	28.275	11.6877	G3
Gorai.001G269700.1	22.972	19.1947	0.828517	2.59789	0.446941	5.48282	1.76326	7.1081	1.36342	4.65651	3.11232	4.38538	9.65008	16.9351	2.74756	6.19519	1.64709	0.876576	G3
Gorai.007G108000.2	20.4196	48.1344	8.009	10.3915	11.1735	56.5152	42.6122	66.2658	50.6737	28.4869	29.3447	60.908	6.72581	42.3377	26.9261	28.3209	42.5498	22.791	G3
Gorai.012G108700.1	36.3014	23.3289	8.28517	26.2675	6.25717	17.7137	20.2775	33.2476	22.9509	40.813	23.3424	22.6578	35.3836	39.4178	47.8075	41.5963	23.0592	18.9925	G3
Gorai.009G076200.1	13.0458	12.9933	4.41876	58.3081	16.7603	41.332	8.22856	23.1587	26.3594	15.0652	48.0186	19.4906	62.5793	9.92745	10.9902	5.01516	10.157	17.5315	G3
Gorai.009G433500.1	14.1803	7.97318	1.10469	0.577308	2.2347	2.31965	0.01	2.52223	0.01	0.01	1.11154	1.46179	5.84853	0.01	0.549512	0.01	0.549029	0.01	G3
Gorai.006G076100.1	184.343	81.5036	12.7039	129.317	38.2135	69.8005	118.139	43.1072	85.2137	282.678	60.4678	76.0132	191.54	190.957	239.038	92.9279	217.416	113.955	G3
Gorai.007G164500.1	16.4491	8.85909	2.48555	1.73192	3.35206	9.06774	1.17551	26.8273	11.5891	6.29999	8.0031	12.6689	7.6031	16.6431	2.19805	1.77006	2.19612	1.46096	G3
Gorai.009G048600.1	17.5835	9.44969	3.59024	2.02058	10.0562	2.95229	3.52653	2.98082	2.04513	6.29999	2.22308	3.41085	8.18795	8.46753	16.2106	2.36007	4.94126	2.62973	G3
Gorai.008G117200.1	79.4094	46.0673	24.3032	63.7926	20.5593	90.6774	69.355	71.9982	67.262	126.822	66.4702	85.2712	44.7413	86.4272	107.979	43.6614	101.021	66.912	G3
Gorai.010G249800.2	70.0505	48.725	3.0379	18.1852	9.60923	22.5639	27.3306	45.6294	29.5407	62.4521	18.2293	25.5814	23.979	88.1791	36.2678	45.4314	25.2553	26.0051	G3
Gorai.003G093500.1	119.114	46.9532	4.69493	3.46385	4.91635	17.7137	6.4653	28.4324	14.9976	4.3826	13.5608	21.9269	43.5716	27.7385	7.41841	13.8654	3.01966	4.09069	G3
Gorai.010G148800.1	41.9736	68.215	10.4945	24.5356	3.799	32.0534	36.1469	29.1203	33.1765	85.7346	9.11464	63.8316	9.35766	68.6162	53.0279	114.759	41.4517	49.0882	G3
Gorai.009G022300.1	50.7653	27.4632	9.38986	33.4839	13.1848	41.7538	16.751	43.3365	27.4956	22.1869	40.4601	33.6212	91.822	49.6373	21.7057	23.8958	25.5299	20.7456	G3
Gorai.007G062300.1	11.3442	21.8524	4.14258	6.63904	5.36329	10.7548	13.2245	16.0506	15.4521	21.913	6.89156	13.6434	6.43339	28.9064	12.6388	22.4207	23.6083	18.9925	G3
Gorai.012G068100.1	12.195	8.26848	4.9711	17.0306	15.4195	19.4007	17.6326	27.9738	25.905	23.0087	26.0101	20.9524	23.3941	14.0152	17.3096	14.1604	18.9415	13.1486	G3
Gorai.009G212600.1	6.23931	7.67788	3.0379	15.876	11.1735	9.48949	4.99591	16.2798	9.3167	11.2304	7.55848	11.2071	24.8563	7.00761	10.166	13.5704	9.88253	9.93453	G3
Gorai.008G002700.3	32.331	15.6511	3.86641	12.4121	7.82147	12.6527	35.5591	46.5466	32.4948	71.7651	22.6754	33.8649	10.2349	60.7326	48.0823	33.041	36.5104	21.6222	G3
Gorai.011G092300.1	14.1803	8.26848	1.65703	10.1029	1.34082	8.4351	24.6857	16.0506	13.1797	36.1565	7.11386	9.25802	4.09397	21.8988	28.8494	30.0909	17.8435	9.05795	G3
Gorai.009G260000.1	27.7933	29.5303	10.7707	52.8237	36.6492	28.4685	31.151	23.6172	23.4054	32.8695	32.6793	22.9014	59.3626	32.7022	34.894	53.3967	37.334	37.1084	G3
Gorai.010G244100.1	29.7785	16.537	6.62814	19.0512	20.7828	17.9246	22.9224	26.5981	26.5867	43.5521	11.3377	22.6578	11.6971	28.9064	31.8717	24.1908	31.5692	16.3627	G3
Gorai.009G142500.1	13.8966	9.44969	2.48555	18.1852	7.15106	16.8702	5.58367	18.8021	11.1346	12.3261	12.8939	18.2724	17.838	9.92745	9.61645	8.26026	11.2551	16.0706	G3
Gorai.011G001700.1	34.5998	34.2551	11.3231	27.7108	53.186	54.6173	23.5102	57.5527	45.6745	38.3478	65.5809	78.6932	29.5351	52.8491	27.2008	38.9412	26.9024	33.0177	G3
Gorai.013G100200.2	22.4048	18.0135	4.14258	35.5045	19.4419	21.5095	22.9224	21.7829	20.2241	40.5391	18.2293	19.0033	42.9867	25.1106	29.9484	23.6007	27.726	28.0504	G3
Gorai.002G146100.1	35.4506	12.9933	5.79962	40.9889	7.15106	37.1145	32.9142	26.3688	27.7229	19.1739	24.8985	22.4142	49.7125	18.103	47.8075	15.0455	18.118	15.194	G3
Gorai.007G068100.2	31.1966	11.8121	7.73282	19.3398	6.92758	25.0944	24.6857	31.4132	21.133	25.7478	18.2293	27.2868	33.6291	29.7824	33.795	20.6506	18.667	18.1159	G3
Gorai.008G028600.1	45.6604	30.7115	5.24727	11.5462	4.46941	26.3597	23.5102	33.0183	29.3135	20.5434	23.1201	33.134	27.1957	28.9064	29.9484	11.2104	9.60801	23.0832	G3
Gorai.005G224300.1	15.0311	42.2283	6.90431	25.6902	11.8439	20.666	19.3959	31.6425	26.3594	50.3999	17.5624	43.1229	20.7623	56.9369	34.3445	43.6614	35.6869	45.2897	G3
Gorai.002G258400.1	15.3147	14.1745	8.56134	32.0406	58.7727	17.7137	14.4	27.0566	18.4062	23.5565	25.5654	21.4396	24.5638	27.7385	19.7824	44.8414	88.3937	28.3426	G3
Gorai.004G063200.1	41.9736	14.1745	1.93321	11.5462	3.57553	12.4418	4.70203	14.6748	12.498	12.8739	10.0039	20.4651	16.3759	20.1469	7.69316	14.1604	4.39223	1.75315	G3
Gorai.005G204100.4	17.5835	26.282	3.86641	5.77308	3.57553	14.7614	4.70203	24.5344	20.2241	44.9217	20.6747	20.2215	2.63184	4.96373	11.5397	33.041	7.68641	20.7456	G3
Gorai.006G082100.1	7.65734	10.3356	0.828517	7.50501	2.45818	6.11545	4.70203	5.04446	7.72604	7.39564	4.00155	7.5526	7.89552	12.5553	6.31938	2.36007	6.58835	5.84384	G3
Gorai.008G037200.1	10.4934	9.745	6.07579	17.0306	15.4195	35.0057	10.8735	22.0122	27.0411	18.0782	22.4531	33.6212	7.89552	10.8034	23.3542	8.26026	12.3532	15.4862	G3
Gorai.013G068900.1	98.411	150.9	26.7887	45.6073	53.8564	223.109	42.9061	215.077	222.237	62.726	66.0255	208.305	202.359	55.1849	55.7754	17.9956	33.4908	100.806	G3
Gorai.010G091700.1	55.5866	69.1009	21.5414	14.1441	33.744	31.8425	19.102	28.4324	26.3594	21.3652	29.567	31.9158	30.9972	21.3148	25.5523	9.14529	14.0002	50.5492	G3
Gorai.011G267500.1	24.1064	4.13424	1.65703	8.65962	2.68165	24.6727	1.46939	40.585	9.08946	0.01	15.5616	13.1561	10.2349	8.75952	0.824267	0.885028	1.09806	0.01	G3
Gorai.013G036400.1	18.1507	11.8121	5.24727	0.01	0.01	5.6937	0.881632	6.42022	5.68091	2.46521	1.11154	9.01439	6.72581	8.46753	2.4728	4.72015	0.549029	3.5063	G3
Gorai.003G153800.1	23.2556	8.26848	1.93321	12.4121	4.24594	8.4351	9.11019	16.0506	8.63499	30.9521	4.89078	10.9634	9.06523	29.1984	29.3989	20.6506	17.0199	10.8111	G3
Gorai.006G152800.3	27.5097	37.2082	7.73282	14.4327	24.8052	18.7681	11.1673	22.2415	20.6785	50.126	16.0062	24.3632	19.885	43.5056	20.8814	25.0758	56.001	35.6474	G3
Gorai.007G181200.1	18.7179	17.4229	4.69493	19.0512	18.3246	16.2376	7.64081	16.2798	11.5891	21.0913	11.7823	20.2215	18.4229	28.3224	19.5077	15.0455	12.6277	11.9799	G3
Gorai.006G262200.1	43.6752	26.282	22.6461	32.6179	44.6941	68.957	36.4408	82.5457	106.801	98.6085	71.3609	84.5403	14.6213	32.7022	80.5034	20.9457	29.6476	47.6273	G3
Gorai.006G131700.4	20.136	23.0336	7.18048	7.79366	12.7378	21.2986	12.6367	35.7698	29.9952	24.926	8.0031	29.7231	22.8093	30.9503	18.4086	14.1604	20.5886	15.7784	G3
Gorai.007G121300.1	38.2867	32.7786	15.4656	38.391	29.4981	41.5429	23.2163	34.1647	33.1765	29.8565	50.464	43.3665	46.4959	14.0152	33.5202	27.1409	12.0786	40.0303	G3
Gorai.001G059700.1	33.4654	26.8726	6.35196	0.01	8.71535	13.707	4.99591	23.6172	15.4521	0.01	13.7831	20.7087	13.4516	30.0743	4.39609	4.42514	4.11772	2.04534	G3
Gorai.001G115500.1	20.9868	14.1745	3.0379	1.73192	2.90512	4.85019	3.23265	7.33739	2.72684	9.58694	2.44539	9.25802	7.01824	23.0667	4.12134	7.37523	3.29418	2.62973	G3
Gorai.012G079800.1	166.76	168.027	17.675	90.0601	74.8626	54.6173	35.853	53.884	63.8535	112.304	46.4624	71.8715	236.281	175.19	121.992	134.229	100.472	109.864	G3
Gorai.001G026200.1	62.6767	122.255	14.9133	43.5868	86.7065	41.7538	35.5591	27.2859	31.5859	54.5086	49.3524	29.9668	107.905	47.8854	45.3347	77.5874	84.276	63.99	G3
Gorai.007G191700.1	18.4343	7.97318	4.9711	0.865962	6.70411	13.0744	4.40816	16.5091	10.4529	4.3826	11.56	16.8106	5.84853	9.63547	5.76987	5.60518	6.31384	3.7985	G3
Gorai.006G124600.1	21.2704	12.9933	2.76172	7.79366	9.38576	12.8635	17.0449	13.299	15.9066	35.3347	13.5608	14.3743	13.7441	29.4904	19.2329	9.73531	30.1966	14.6096	G3
Gorai.003G064600.1	69.7668	51.678	11.0469	11.8348	11.1735	18.1355	2.93877	19.49	8.86222	31.7739	4.00155	23.6323	28.3654	126.137	5.49512	30.681	20.8631	10.2267	G3
Gorai.002G231100.1	17.0163	15.3558	11.3231	33.7725	19.4419	22.9857	22.3347	19.0314	26.5867	75.5999	14.2277	28.0177	7.89552	33.2862	35.993	38.0562	42.8243	32.4333	G3
Gorai.013G222400.1	5.3885	1.47651	0.01	1.44327	1.11735	7.16984	7.64081	9.17174	9.08946	7.12173	4.89078	5.60354	1.75456	4.37976	3.84658	9.14529	3.56869	3.7985	G3
Gorai.008G052400.1	200.792	88.8862	24.027	8.65962	8.71535	192.32	21.1592	232.274	141.796	34.7869	97.371	167.863	80.4174	90.223	51.3793	18.8806	17.5689	33.6021	G3
Gorai.010G142300.2	3.68687	2.95303	1.38086	7.50501	6.70411	6.32633	9.11019	9.40104	7.49881	13.1478	6.66925	8.03986	4.97125	3.50381	17.5844	4.13013	6.86287	9.05795	G3
Gorai.001G159100.1	3.11966	3.54364	0.828517	5.19577	5.13982	5.48282	6.17142	7.33739	8.18051	15.3391	14.2277	12.6689	19.0077	21.0228	15.6611	11.8004	8.50995	7.01261	G3
Gorai.009G161500.1	35.7342	18.0135	6.35196	15.01	4.02247	18.1355	35.5591	21.5536	17.27	25.7478	19.3408	18.0288	21.3472	29.7824	34.0697	13.8654	30.4711	14.9018	G3
Gorai.009G085000.1	19.2851	16.2417	8.83751	12.4121	12.0674	20.8769	16.4571	22.0122	22.2692	24.6521	24.2316	23.8759	26.9033	16.3511	24.1785	17.9956	16.7454	21.9144	G3
Gorai.004G075200.1	67.498	49.9062	8.28517	4.04116	12.0674	20.2443	8.52244	32.1011	11.5891	12.3261	9.78156	19.0033	29.8275	63.6525	4.12134	14.7505	8.78447	7.59699	G3
Gorai.001G126900.1	10.2098	6.20136	2.20938	0.01	0.893882	2.10878	0.587754	5.50305	4.54473	0.01	0.01	2.19269	1.16971	0.583968	0.01	0.01	0.549029	1.16877	G3
Gorai.006G000100.1	52.1833	29.5303	15.7418	38.9683	13.8552	34.3731	19.102	44.7122	48.8559	126.548	58.0224	44.0974	23.6866	41.1697	62.6443	27.1409	13.7257	64.2822	G3
Gorai.005G185400.1	11.6278	6.79197	4.14258	21.9377	4.91635	10.333	16.1632	7.79598	11.8163	18.3521	7.55848	10.4762	8.18795	13.4313	20.8814	5.31017	18.667	11.1033	G3
Gorai.011G225700.1	16.1655	12.1074	2.76172	6.9277	3.57553	13.0744	20.2775	8.71316	13.6342	13.4217	9.78156	10.7198	11.1122	22.7747	17.5844	13.8654	12.6277	13.4408	G3
Gorai.010G199800.1	15.8819	19.49	10.4945	16.4533	8.26841	39.4341	17.3388	38.0627	40.6753	24.6521	34.4578	42.392	26.3184	24.5266	25.0028	13.5704	23.3337	30.9723	G3
Gorai.007G130300.2	35.7342	11.2215	3.59024	15.2987	17.2072	19.4007	21.1592	13.7576	11.8163	47.113	19.3408	13.887	34.5064	25.9866	23.3542	19.1756	33.2163	13.1486	G3
Gorai.006G010100.1	32.331	15.3558	3.59024	3.7525	7.598	14.9723	2.05714	24.0758	9.77117	3.01304	9.11464	14.6179	15.2062	36.498	3.57183	10.9153	4.11772	2.92192	G3
Gorai.013G214200.1	14.4639	20.0806	6.35196	16.4533	4.46941	25.9379	16.4571	28.2031	40.6753	50.3999	29.3447	32.1594	8.48038	26.2785	15.3863	21.2407	24.7063	22.4988	G3
Gorai.010G247600.1	21.2704	19.49	3.0379	9.52559	6.0337	11.1765	16.1632	10.3182	13.407	41.9086	8.2254	11.6943	8.18795	22.7747	33.795	26.2558	33.7653	19.8691	G3
Gorai.012G018400.1	19.2851	13.8792	0.828517	2.30923	3.35206	6.32633	1.76326	8.48386	5.68091	0.547825	2.22308	9.98892	7.31067	20.7309	2.4728	1.47505	3.56869	2.04534	G3
Gorai.009G070600.1	40.8391	26.282	4.9711	2.02058	1.11735	4.63931	0.587754	16.2798	3.18131	1.36956	5.3354	8.28349	1.46213	38.2499	1.92329	10.0303	0.549029	1.75315	G3
Gorai.001G048600.1	36.8687	30.4162	3.0379	64.6585	206.263	49.3454	4.11428	7.1081	40.2209	26.8434	51.3532	36.3012	137.148	34.7461	57.424	8.55527	125.179	31.5567	G3
Gorai.007G161000.2	1.98524	2.95303	0.01	2.02058	23.0175	5.48282	4.11428	4.81517	5.90815	2.73913	6.00232	6.33444	2.04699	6.13166	4.67085	0.01	17.0199	4.96726	G3
Gorai.010G243900.1	6.23931	3.24833	1.65703	10.1029	7.598	18.979	10.2857	17.4263	12.7252	6.02608	16.0062	14.6179	7.89552	6.71563	7.96792	3.83512	4.39223	9.93453	G3
Gorai.002G109500.2	34.8834	15.6511	4.14258	16.7419	4.24594	15.1832	15.8694	24.3051	16.1338	34.7869	17.7847	20.9524	12.5743	30.6583	25.5523	12.3904	11.2551	20.7456	G3
Gorai.006G244800.1	32.8982	52.8592	6.62814	17.6079	158.888	47.6583	11.7551	65.578	30.2225	34.7869	105.596	57.9844	37.1382	30.9503	18.1339	39.5312	31.5692	57.2696	G3
Gorai.009G236400.1	26.0917	2.65773	0.552345	0.01	0.446941	5.48282	4.40816	8.25457	3.86302	4.3826	3.11232	8.03986	12.2819	11.3874	7.41841	4.13013	3.29418	1.46096	G3
Gorai.003G181900.1	4.25408	17.1276	1.10469	5.77308	10.9501	14.3397	9.99182	10.3182	17.7244	5.47825	14.6723	15.3488	5.84853	15.7671	12.6388	7.37523	9.60801	11.9799	G3
Gorai.001G127200.1	15.5983	9.44969	3.0379	30.3087	12.2909	13.2853	20.8653	11.9233	20.4513	29.3086	19.3408	11.6943	10.8198	24.2347	26.3766	8.85028	29.6476	14.6096	G3
Gorai.002G208000.1	18.4343	7.97318	3.59024	24.2469	15.4195	19.8225	17.0449	25.4516	27.2684	25.2	21.3416	28.505	45.6186	23.0667	28.5746	13.8654	15.0983	18.9925	G3
Gorai.011G123200.1	31.7638	11.5168	2.20938	15.5873	2.90512	8.85686	28.5061	26.8273	13.8614	19.4478	22.2308	9.25802	15.4986	12.2633	19.7824	7.08022	10.4316	9.93453	G3
Gorai.007G177000.1	32.0474	8.85909	3.31407	1.73192	1.78776	9.06774	1.46939	18.8021	7.27157	12.0522	5.11309	15.5925	12.5743	23.6507	2.19805	10.6203	1.64709	2.92192	G3
Gorai.011G016800.1	51.0489	20.9665	6.90431	7.21635	5.81023	13.0744	12.6367	27.9738	16.8155	11.7782	6.44694	15.1052	19.5926	41.4617	13.463	17.4055	14.8238	4.67507	G3
Gorai.010G047400.1	10.777	3.54364	1.93321	0.01	0.01	4.85019	0.01	5.50305	6.8171	0.01	2.22308	5.35991	2.92427	10.8034	0.824267	3.2451	1.37257	0.01	G3
Gorai.009G398500.1	16.4491	8.85909	4.14258	2.02058	5.81023	58.624	17.6326	41.9607	63.1718	12.8739	29.1224	60.908	0.87728	37.6659	14.8368	4.72015	20.5886	14.9018	G3
Gorai.006G240200.1	26.0917	55.2216	14.9133	10.6802	14.0786	55.0391	37.6163	68.3295	66.8075	41.3608	60.2455	97.4529	14.0365	53.433	38.1911	60.4769	79.6092	46.7507	G3
Gorai.009G239700.1	13.613	6.49666	8.83751	0.01	0.446941	15.3941	2.05714	12.1526	13.6342	2.1913	16.2285	17.0542	1.16971	9.63547	15.9358	0.885028	1.37257	4.67507	G3
Gorai.009G143700.1	13.3294	12.4027	0.552345	28.2881	11.6205	10.1221	7.93468	13.7576	11.8163	5.47825	5.55771	8.28349	38.8928	6.71563	13.1883	12.9804	8.23544	5.25945	G3
Gorai.009G175800.1	22.4048	11.2215	6.35196	13.8554	2.2347	16.8702	20.5714	38.7506	24.5415	21.913	32.2347	26.3123	19.0077	25.1106	24.728	10.0303	9.88253	25.7129	G3
Gorai.011G235700.3	35.4506	70.5774	12.7039	95.8332	58.9962	29.5229	71.1183	44.2537	40.4481	151.474	68.9156	37.2757	50.2974	101.61	53.5774	65.4921	142.199	52.8867	G3
Gorai.013G019000.1	254.394	32.7786	28.1696	58.3081	16.7603	25.0944	77.5836	25.6809	18.1789	70.1216	11.1154	26.0686	100.887	78.2517	169.524	33.6311	35.6869	21.0378	G3
Gorai.001G146600.1	9.64257	15.6511	1.65703	5.48443	6.70411	9.91125	8.52244	8.02528	11.5891	9.03911	16.0062	6.57807	7.6031	11.9713	10.4407	6.78521	6.31384	9.05795	G3
Gorai.008G103200.1	15.8819	18.8994	2.48555	0.01	1.56429	2.95229	2.05714	4.81517	2.04513	3.01304	0.444616	0.974529	2.04699	18.103	3.84658	5.60518	2.47063	0.01	G3
Gorai.006G175300.1	24.1064	18.3088	9.9422	24.5356	6.0337	21.7204	25.2734	22.7001	23.1781	53.139	14.0054	21.6833	18.7153	22.1908	46.7085	24.1908	33.4908	28.927	G3
Gorai.006G174400.1	15.5983	10.3356	2.48555	4.90712	0.893882	3.16316	2.64489	4.12728	1.36342	1.91739	2.00077	2.92359	4.3864	18.395	2.19805	3.2451	3.01966	2.04534	G3
Gorai.009G143300.1	140.101	55.8123	25.1317	55.4216	22.347	65.5829	36.4408	88.7366	56.1274	103.265	29.1224	102.569	152.062	94.8948	96.9888	59.0019	59.0206	100.806	G3
Gorai.013G270100.1	20.4196	9.745	4.9711	7.79366	16.9838	32.4752	45.8448	39.4385	31.8131	18.0782	22.8977	33.6212	10.5274	21.3148	17.0349	4.72015	16.4709	12.8564	G3
Gorai.009G045100.1	30.3457	10.3356	8.83751	6.06174	2.68165	7.80247	1.46939	9.40104	7.72604	1.64348	4.89078	14.1307	5.55611	6.71563	28.2998	0.590019	3.56869	5.84384	G3
Gorai.007G068900.1	23.8228	14.7651	2.48555	0.01	2.68165	4.21755	1.76326	6.87881	2.72684	0.821738	1.33385	2.67995	7.31067	20.1469	0.549512	8.85028	0.823544	0.876576	G3
Gorai.010G234000.3	19.5688	26.282	2.48555	17.0306	27.7103	8.85686	5.58367	8.02528	9.3167	21.6391	7.11386	11.6943	40.0625	35.622	23.3542	45.1364	21.4121	23.0832	G3
Gorai.007G095600.1	68.3488	44.886	4.9711	49.3599	26.146	14.3397	2.35102	16.9677	13.407	15.8869	11.1154	13.3998	208.5	49.6373	17.3096	48.0865	7.4119	14.6096	G3
Gorai.008G120900.1	15.8819	14.1745	1.65703	2.30923	5.81023	8.22423	3.52653	9.85962	4.77197	3.01304	3.33462	7.30896	4.97125	21.6068	8.51743	6.19519	4.94126	1.75315	G3
Gorai.013G012800.2	45.3768	49.0203	8.56134	68.6997	15.8664	26.5706	14.4	11.694	20.9058	66.8347	20.897	21.4396	114.924	41.4617	30.7726	36.8762	45.0204	52.5945	G3
Gorai.007G040400.1	9.92618	34.5504	5.79962	3.46385	5.81023	9.70037	1.46939	4.81517	10.4529	3.01304	7.11386	9.25802	22.8093	6.13166	4.67085	2.95009	3.8432	23.6675	G3
Gorai.013G109400.1	30.3457	15.0604	4.69493	10.3915	11.8439	10.7548	10.2857	13.299	12.2708	12.0522	4.00155	10.2325	13.1592	28.6144	14.2873	10.6203	16.7454	11.3955	G3
Gorai.013G002600.1	38.2867	16.8323	1.10469	0.01	4.91635	7.16984	0.587754	14.9041	5.45368	0.821738	2.22308	6.33444	19.0077	23.0667	1.09902	11.5054	3.01966	1.46096	G3
Gorai.007G157400.1	38.5703	80.0271	11.8754	21.0717	56.7615	38.3797	16.4571	26.3688	33.4038	55.0564	42.0163	42.6356	62.2869	72.412	24.4533	234.827	32.6672	50.8414	G3
Gorai.007G096300.1	20.136	15.9464	5.24727	5.19577	8.04494	12.4418	2.35102	18.5728	8.86222	9.31303	9.11464	19.2469	9.35766	50.2212	2.74756	9.14529	3.8432	2.92192	G3
Gorai.004G110000.1	17.8671	20.9665	1.10469	7.50501	24.3583	7.38072	7.05305	5.04446	9.77117	23.2826	6.89156	6.33444	15.2062	16.6431	10.9902	25.9608	10.4316	8.76576	G3
Gorai.008G263100.1	23.8228	8.56379	8.009	14.4327	16.9838	90.4665	5.58367	32.789	128.843	15.613	36.0139	108.173	29.8275	16.6431	28.0251	1.18004	22.5102	51.718	G3
Gorai.002G198000.1	358.193	224.43	55.5106	378.137	111.735	189.157	376.163	180.454	166.792	492.769	244.539	211.229	163.759	383.667	527.256	285.864	244.593	149.602	G3
Gorai.013G165200.1	44.8096	39.2753	11.8754	18.7625	11.1735	8.01335	13.8122	8.71316	4.77197	20.5434	11.56	10.4762	89.1902	14.5992	13.463	15.3405	15.9218	26.5895	G4
Gorai.013G180200.1	85.6487	31.5974	42.5305	10.6802	1.78776	18.5572	3.8204	19.49	14.9976	6.84781	4.44616	14.8616	54.0989	16.0591	3.57183	18.8806	5.49029	8.47357	G4
Gorai.008G188600.1	3.68687	20.0806	26.2364	5.19577	3.799	4.63931	1.17551	1.60506	3.86302	0.547825	2.44539	2.92359	1.16971	0.875952	0.01	1.47505	1.37257	9.35014	G4
Gorai.003G097200.1	141.519	88.5909	28.1696	8.94828	2.90512	4.00667	6.4653	14.2162	5.22644	12.6	6.89156	9.50165	45.3261	63.3605	9.06694	52.2166	16.1964	8.47357	G4
Gorai.007G230900.1	26.9425	24.5101	25.684	0.01	1.11735	1.05439	4.99591	0.687881	1.59066	2.1913	2.00077	0.974529	0.87728	6.13166	33.5202	5.01516	5.49029	19.5769	G4
Gorai.005G076600.1	3.40326	5.02015	26.5125	1.44327	2.68165	7.38072	2.93877	4.35658	4.9992	1.09565	3.33462	8.52712	2.04699	1.7519	3.29707	0.885028	3.8432	6.42822	G4
Gorai.003G025200.1	12.4786	30.4162	5.79962	0.01	5.81023	0.421755	0.01	2.29294	2.27237	1.91739	0.889233	0.974529	15.2062	11.3874	2.19805	3.83512	0.823544	3.21411	G4
Gorai.007G186000.1	98.1274	63.7854	38.6641	4.32981	6.0337	17.9246	2.64489	19.0314	16.1338	8.21738	9.33695	15.5925	16.3759	17.519	28.0251	8.85028	3.56869	18.1159	G4
Gorai.005G136300.1	22.1212	18.8994	53.0251	1.15462	0.670411	6.32633	4.40816	4.35658	3.18131	1.64348	5.3354	4.14175	0.87728	3.79579	15.6611	2.36007	6.31384	22.791	G4
Gorai.002G074500.1	11.0606	19.7853	16.018	0.01	0.01	0.01	0.01	0.01	0.01	0.01	0.01	0.01	0.01	0.01	25.827	0.01	0.01	20.4534	G4
Gorai.011G120900.1	27.5097	20.6712	18.2274	9.52559	3.35206	6.74808	7.93468	6.64951	5.90815	10.6826	4.22386	9.01439	20.1774	47.0094	4.12134	52.8067	16.4709	9.05795	G4
Gorai.010G256900.1	40.8391	19.49	9.66603	3.1752	3.57553	10.333	4.70203	24.0758	3.18131	5.20434	11.56	15.3488	17.5456	28.3224	18.6834	18.2906	7.13738	1.16877	G4
Gorai.005G239700.1	141.235	26.8726	11.0469	3.7525	0.01	9.70037	11.1673	43.1072	16.1338	14.2435	15.7839	17.5415	31.8745	48.7613	11.5397	21.8307	8.78447	2.33754	G4
Gorai.001G009500.1	211.286	1073.72	547.097	37.2364	445.153	145.716	25.2734	115.335	124.298	167.087	143.167	173.222	500.05	974.058	57.424	1904.58	123.532	171.517	G4
Gorai.009G189400.1	28.9277	71.7586	24.027	5.19577	30.6155	31.8425	5.87754	34.8526	23.1781	3.28695	25.1208	28.505	55.2687	23.3587	1.92329	12.9804	8.50995	12.5643	G4
Gorai.008G115400.1	47.0784	9.15439	3.59024	2.59789	12.0674	7.59159	7.93468	9.63033	8.40775	3.01304	9.55925	10.9634	19.3002	22.1908	4.12134	4.42514	1.64709	0.01	G4
Gorai.010G182400.5	206.464	116.94	531.908	45.6073	109.054	65.7938	27.3306	163.257	115.436	72.3129	32.457	122.303	162.004	58.3968	45.0599	89.3878	91.9624	236.675	G4
Gorai.002G158100.1	571.748	236.538	218.176	114.596	42.4594	63.4742	213.649	145.372	38.8574	133.122	78.2525	91.1184	207.331	198.841	228.872	134.229	104.865	140.252	G4
Gorai.006G153200.1	444.126	128.457	259.878	51.3804	21.9001	74.2289	135.771	110.061	43.4022	121.343	55.7994	96.722	109.66	170.227	168.151	98.8281	118.59	102.559	G4
Gorai.013G037100.1	30.6293	32.188	155.485	21.6491	13.6317	30.1555	31.7387	50.2153	40.4481	43.0043	24.4539	40.6866	28.3654	28.9064	36.5425	75.2274	43.9223	61.0681	G4
Gorai.004G104100.1	83.0963	64.0807	59.377	2.88654	15.8664	17.9246	6.75918	30.496	10.9074	3.83478	10.2262	21.9269	72.8143	20.1469	10.9902	7.08022	3.8432	4.67507	G4
Gorai.006G113900.1	38.5703	15.3558	34.5215	0.01	32.8502	0.01	0.01	0.01	0.01	0.01	2.6677	0.01	0.01	2.04389	60.4463	0.01	19.4905	23.6675	G4
Gorai.008G232400.1	17.2999	14.7651	8.83751	2.88654	8.93882	8.01335	1.76326	11.2354	14.5431	3.56086	6.89156	10.7198	5.26368	15.4751	0.549512	5.01516	2.47063	0.01	G4
Gorai.006G106100.1	38.8539	63.1948	254.355	16.4533	5.81023	8.85686	26.1551	11.9233	5.90815	6.84781	6.44694	3.65448	10.2349	14.5992	93.9665	1.47505	37.0595	90.2873	G4
Gorai.004G224800.1	554.732	88.5909	124.554	66.6791	22.347	103.541	100.212	149.041	46.5835	49.5782	63.1355	62.1262	137.733	114.458	302.506	25.9608	44.7459	21.0378	G4
Gorai.013G053300.1	39.4211	83.2754	103.288	19.3398	22.1236	20.0334	16.4571	17.4263	19.9968	30.4043	14.0054	13.1561	8.48038	18.979	44.7852	9.14529	15.3728	29.8036	G4
Gorai.007G361900.1	82.5291	19.7853	27.8934	9.52559	12.2909	23.1965	16.1632	28.891	14.3159	8.21738	9.33695	19.4906	30.9972	17.811	15.1116	15.9305	12.6277	8.76576	G4
Gorai.009G414900.1	28.9277	22.1477	6.07579	2.59789	2.2347	2.95229	2.35102	5.73234	2.04513	6.02608	3.33462	6.0908	14.0365	16.0591	3.57183	11.2104	7.4119	6.42822	G4
Gorai.004G131600.1	27.7933	17.1276	19.0559	1.44327	10.2796	78.2356	11.7551	67.8709	67.0348	6.84781	24.0093	66.9988	13.1592	43.2136	10.166	7.37523	8.50995	8.18137	G4
Gorai.005G226300.1	243.9	139.678	312.351	100.74	161.122	143.186	153.11	130.468	128.843	142.708	137.609	148.128	137.148	120.005	153.314	128.919	167.179	154.57	G4
Gorai.002G218500.1	1.41803	15.3558	20.4367	0.01	1.11735	3.16316	0.587754	5.96163	4.77197	2.1913	1.77847	2.67995	1.16971	0.583968	3.29707	0.01	2.47063	7.88918	G4
Gorai.006G142200.1	65.5128	66.1479	16.5703	3.46385	10.0562	36.9036	16.4571	48.8395	18.6334	2.73913	27.3439	29.4795	14.6213	56.3529	11.265	25.6658	7.68641	1.16877	G4
Gorai.001G121200.1	1.98524	5.90606	31.7598	2.59789	1.56429	1.05439	2.64489	1.60506	1.36342	2.1913	2.6677	1.46179	0.01	2.33587	11.265	0.590019	3.8432	14.0252	G4
Gorai.009G028500.1	0.01	19.49	152.447	4.61847	0.01	0.01	0.01	0.01	0.01	0.01	0.01	0.01	0.01	0.01	0.01	0.01	0.549029	4.09069	G4
Gorai.006G174600.1	72.8865	543.948	367.861	0.577308	2.2347	6.53721	1.46939	8.25457	6.13539	1.36956	3.55693	7.5526	9.35766	26.8625	34.0697	2.36007	18.9415	80.3528	G4
Gorai.006G138600.1	44.526	30.4162	11.5992	1.73192	13.6317	18.5572	3.23265	27.2859	21.8147	4.93043	10.6708	17.2979	16.9608	25.1106	1.64853	7.08022	3.29418	1.46096	G4
Gorai.008G030000.1	0.01	0.590606	5.79962	0.01	0.01	0.01	0.01	0.01	0.01	0.01	0.01	0.01	0.01	0.01	0.01	0.01	0.01	0.01	G4
Gorai.011G089300.1	157.968	535.68	278.658	98.1424	25.2522	85.6163	59.6571	105.934	107.256	31.226	54.0209	105.493	101.765	188.038	94.516	68.4422	42.0007	114.831	G4
Gorai.004G101600.1	24.39	31.8927	10.7707	0.865962	1.34082	5.27194	5.28979	22.2415	14.0887	4.10869	8.44771	21.4396	7.01824	1.16794	10.166	0.01	2.47063	5.55165	G4
Gorai.005G118400.1	20.4196	16.8323	23.4746	3.46385	1.34082	9.70037	9.11019	13.0697	8.63499	16.1608	5.3354	10.7198	7.01824	13.1393	3.84658	58.7068	9.60801	9.35014	G4
Gorai.003G010300.1	61.2587	71.7586	41.1497	4.90712	17.6542	15.8158	14.1061	23.8465	13.6342	6.02608	25.3431	18.0288	55.8535	104.238	8.24267	41.5963	18.667	5.25945	G4
Gorai.002G201600.1	64.0947	23.9195	8.009	7.50501	2.90512	6.32633	2.35102	13.5283	6.13539	8.7652	5.78001	8.03986	25.4411	13.4313	6.04463	14.4555	6.58835	4.09069	G4
Gorai.001G156300.1	37.4359	57.5841	7.73282	0.01	11.6205	4.00667	1.76326	13.7576	1.59066	0.547825	4.66847	8.28349	25.7336	22.1908	1.64853	8.26026	0.823544	0.876576	G4
Gorai.006G035000.1	23.5392	80.0271	35.9024	0.01	10.2796	4.63931	1.17551	9.17174	3.63578	0.01	4.89078	4.38538	9.94251	32.4102	10.9902	13.2754	2.47063	8.18137	G4
Gorai.012G065600.4	29.7785	35.141	33.4168	4.32981	4.69288	9.06774	3.52653	19.49	8.63499	11.2304	8.44771	14.6179	33.0442	56.6449	4.67085	25.3708	13.7257	5.25945	G4
Gorai.008G110500.1	21.8376	15.9464	87.8228	18.7625	15.196	19.8225	13.2245	26.3688	20.9058	13.4217	12.0046	28.2613	23.1017	14.5992	12.364	39.5312	14.5493	23.0832	G4
Gorai.009G038000.1	3163.33	3129.33	1168.48	67.2564	419.901	2018.1	55.5428	2989.3	1342.29	163.8	1039.74	2403.67	969.102	697.841	111.001	342.211	137.532	170.64	G4
Gorai.013G090900.2	46.5112	16.537	12.7039	2.59789	6.48064	5.06106	0.881632	9.17174	4.9992	3.28695	3.55693	7.06533	14.3289	18.103	2.4728	7.96525	4.94126	7.3048	G4
Gorai.009G405200.1	21.2704	52.5639	170.674	18.1852	22.1236	32.0534	31.4449	42.8779	30.2225	12.0522	23.3424	31.9158	18.7153	16.0591	55.5007	10.3253	39.5301	83.2747	G4
Gorai.001G146300.1	54.1686	95.9735	97.4888	4.32981	2.45818	7.80247	3.52653	11.4647	5.22644	15.8869	4.22386	15.1052	66.0884	43.5056	1.64853	30.681	4.66675	20.7456	G4
Gorai.010G241400.1	25.8081	25.1007	15.1895	0.577308	5.13982	21.0878	2.93877	30.496	19.7696	1.64348	8.44771	28.0177	12.8668	38.5419	4.39609	12.6854	3.29418	2.04534	G4
Gorai.010G160100.2	89.6192	92.4298	53.0251	2.30923	9.16229	22.1421	14.4	30.496	15.2248	4.3826	18.2293	24.3632	31.2897	100.442	19.7824	30.386	6.58835	4.67507	G4
Gorai.012G017500.2	68.916	33.9598	96.3841	41.8548	10.7266	33.9513	33.7959	65.3487	22.2692	48.2086	10.2262	42.1484	29.8275	23.6507	18.6834	57.5268	20.3141	30.9723	G4
Gorai.008G078300.1	70.3341	90.9533	441.6	31.4633	87.377	66.0047	74.6448	84.8386	69.7616	32.0478	61.3571	78.4495	71.0597	57.8128	71.7113	36.2861	141.924	96.4233	G4
Gorai.010G161800.1	17.0163	5.02015	2.48555	0.01	0.01	0.01	0.881632	3.21011	1.13618	0.01	2.44539	3.16722	2.92427	7.2996	1.64853	3.83512	0.823544	0.01	G4
Gorai.007G038900.1	338.341	132.591	438.838	143.172	72.8514	211.299	203.951	175.41	203.604	134.765	158.283	187.84	180.427	97.5226	145.346	102.663	71.3738	160.706	G4
Gorai.002G030000.1	15.8819	15.0604	30.9313	3.46385	7.37453	13.9179	29.9755	12.6111	14.3159	6.5739	9.33695	11.2071	2.63184	11.0954	13.463	7.37523	12.6277	8.76576	G4
Gorai.009G160200.7	216.958	111.92	152.723	30.886	10.5031	26.5706	21.1592	34.1647	13.1797	36.7043	20.0077	42.6356	143.289	52.5571	20.3319	45.4314	20.3141	39.1537	G4
Gorai.012G029000.1	73.7373	82.3895	21.2653	2.59789	11.1735	3.7958	1.76326	19.9485	4.09026	2.46521	4.22386	8.03986	64.0415	62.7765	1.09902	25.3708	1.64709	2.33754	G4
Gorai.012G068600.1	145.206	184.86	851.992	178.966	50.9513	204.973	278.008	393.238	242.461	316.095	131.384	378.848	198.265	199.425	244.258	375.547	254.201	269.693	G4
Gorai.008G101600.1	1.41803	26.8726	127.315	1.15462	0.01	0.421755	3.52653	0.01	0.454473	1.09565	0.444616	0.487264	0.01	1.16794	0.549512	2.36007	15.0983	30.6802	G4
Gorai.013G061200.1	30.913	91.2486	35.9024	4.90712	6.25717	13.0744	9.40407	8.94245	8.86222	5.47825	11.7823	13.3998	17.5456	45.2575	4.39609	124.789	12.3532	11.9799	G4
Gorai.001G271300.3	95.0077	69.1009	19.6082	5.19577	2.45818	19.4007	10.2857	37.3749	19.7696	6.29999	7.11386	27.5304	16.6683	53.725	12.9135	32.451	6.58835	1.75315	G4
Gorai.007G140900.1	17.0163	18.3088	18.5035	1.73192	0.01	4.00667	1.17551	5.04446	3.86302	1.64348	1.33385	4.62901	2.63184	0.875952	7.96792	2.36007	2.47063	6.13603	G4
Gorai.009G130700.2	8.50815	29.8256	139.743	5.48443	4.69288	10.7548	14.6939	20.1778	16.361	22.1869	9.78156	20.2215	4.3864	25.9866	13.7378	67.8521	29.3731	35.9396	G4
Gorai.008G297600.1	2.55245	14.4698	43.6352	6.63904	2.2347	3.16316	3.8204	3.4394	3.40855	6.5739	5.55771	4.62901	12.5743	8.17555	4.67085	23.6007	7.68641	16.0706	G4
Gorai.013G185900.2	134.145	58.7653	30.6551	25.1129	19.2185	24.8836	16.4571	102.494	21.3602	15.613	33.7909	39.2248	49.4201	136.94	19.5077	47.4965	25.8044	10.8111	G4
Gorai.010G181500.1	27.5097	28.0538	132.563	50.2258	7.37453	27.4141	35.2653	37.1456	36.8123	27.6652	25.1208	32.4031	30.9972	21.8988	45.3347	31.566	28.824	40.6147	G4
Gorai.001G098300.2	29.2113	30.7115	18.2274	4.61847	12.0674	9.91125	4.99591	11.0061	8.63499	6.84781	10.0039	11.6943	12.5743	24.5266	12.0893	10.9153	12.9022	14.9018	G4
Gorai.010G256800.1	28.3605	66.4432	66.0052	8.65962	8.04494	8.22423	15.2816	11.2354	6.13539	12.0522	7.78079	8.52712	12.5743	54.017	14.0125	41.5963	20.0396	18.1159	G4
Gorai.009G039200.1	44.8096	18.0135	9.11369	3.46385	11.8439	46.1822	3.52653	79.5649	28.6318	6.02608	33.1239	56.0354	13.4516	27.7385	4.12134	5.31017	3.8432	1.75315	G4
Gorai.006G069800.1	10.777	20.9665	11.0469	0.01	0.01	0.01	0.01	0.01	0.01	0.01	0.01	0.01	0.01	2.91984	5.76987	0.01	0.549029	0.01	G4
Gorai.009G205800.1	0.01	0.01	10.2184	0.01	0.01	0.01	0.01	0.01	0.01	0.01	0.01	0.01	0.01	0.01	0.01	0.01	0.01	2.92192	G4
Gorai.002G163400.1	26.3753	2.95303	4.9711	0.01	1.78776	1.05439	3.23265	3.4394	2.95407	0.01	2.6677	2.67995	0.01	2.62785	8.51743	0.01	21.6867	1.46096	G4
Gorai.007G060900.1	61.5423	194.014	127.868	10.1029	88.2708	61.5763	23.5102	75.8962	77.4877	6.84781	33.7909	71.8715	45.6186	93.7268	25.827	23.0107	26.0789	17.2393	G4
Gorai.007G263900.1	155.699	75.3022	46.6731	52.2464	36.8726	42.5973	55.2489	57.0941	25.6777	60.2608	25.3431	48.2392	65.2112	51.0972	90.9442	38.9412	31.5692	82.3981	G4
Gorai.001G183000.1	127.906	50.2015	17.3989	12.4121	2.01123	11.5983	21.1592	16.2798	13.1797	32.0478	9.78156	20.4651	45.6186	53.433	34.0697	46.9065	14.8238	15.4862	G4
Gorai.010G042800.1	38.8539	16.2417	1.93321	0.01	6.70411	7.80247	1.76326	14.6748	5.90815	0.547825	4.89078	10.2325	2.92427	13.1393	0.824267	2.36007	1.09806	0.01	G4
Gorai.006G088600.2	2.83605	10.9262	12.7039	0.865962	3.35206	3.37404	0.587754	3.21011	2.27237	2.73913	4.44616	4.14175	0.01	13.1393	1.37378	4.13013	4.66675	2.92192	G4
Gorai.012G139200.1	249.005	119.598	299.923	490.135	14.5256	54.4064	110.498	65.3487	27.4956	123.535	105.819	48.4828	173.994	52.5571	91.2189	44.8414	61.4913	114.831	G4
Gorai.007G245500.1	471.352	1582.53	2279.25	302.51	31.5093	206.027	260.081	231.128	204.74	256.656	168.954	195.149	323.132	199.425	306.902	82.3076	83.4524	909.886	G4
Gorai.011G021400.1	8.22455	2.95303	5.79962	7.50501	2.90512	1.05439	3.23265	1.60506	0.908946	3.83478	6.22463	0.974529	14.6213	7.00761	0.824267	4.72015	1.09806	0.584384	G4
Gorai.009G203500.1	32.6146	35.7317	35.3501	11.8348	3.35206	9.06774	12.6367	12.6111	5.68091	5.20434	6.66925	7.5526	7.01824	37.6659	15.6611	20.6506	9.05898	6.42822	G4
Gorai.013G156700.1	19.2851	24.8054	27.0649	0.01	0.670411	7.16984	5.28979	9.17174	6.8171	3.28695	3.55693	7.06533	1.75456	4.67174	16.7601	1.18004	6.86287	6.13603	G4
Gorai.012G101900.1	14.7475	4.42954	41.4258	5.48443	1.34082	4.63931	2.64489	1.83435	6.8171	1.09565	0.444616	2.19269	0.01	0.583968	109.353	1.18004	2.74515	18.4081	G4
Gorai.011G154000.1	81.1111	191.061	431.381	31.4633	29.2746	48.7127	95.2162	70.3931	60.4449	71.4912	50.464	64.8061	26.3184	65.6964	104.407	71.9823	65.3345	170.056	G4
Gorai.008G245300.1	0.01	46.3626	92.7939	0.01	0.01	0.01	0.01	0.01	0.01	0.01	0.01	0.01	0.01	0.875952	1.09902	0.01	6.31384	44.4132	G4
Gorai.005G158800.3	17.8671	11.8121	8.56134	7.79366	3.799	4.21755	5.87754	5.04446	2.4996	4.10869	3.11232	2.43632	4.97125	7.2996	8.51743	4.72015	7.13738	14.3174	G4
Gorai.004G196000.3	57.5718	72.3492	13.5324	5.19577	8.04494	9.48949	3.52653	27.2859	10.4529	3.56086	11.1154	15.3488	24.8563	26.5705	7.41841	35.9911	1.64709	5.25945	G4
Gorai.009G078400.1	136.981	108.671	64.3481	8.08231	70.1697	17.9246	14.6939	47.6931	14.9976	24.6521	27.7885	25.3377	87.4356	132.561	20.6067	55.7568	32.1182	12.8564	G4
Gorai.008G197900.1	89.052	54.0404	83.6802	15.5873	7.82147	6.74808	51.7224	15.3627	7.72604	18.9	5.11309	15.3488	70.1824	26.8625	36.5425	24.4858	27.1769	30.9723	G4
Gorai.013G033200.1	92.1716	67.6244	45.2923	6.9277	4.69288	41.1211	16.4571	71.5396	43.1749	14.2435	25.5654	71.3842	34.5064	78.2517	18.4086	18.2906	7.4119	14.3174	G4
Gorai.009G013100.1	0.01	22.443	9.11369	0.01	0.01	2.10878	0.01	0.01	0.908946	0.01	0.01	1.21816	0.01	2.33587	0.01	0.01	1.37257	0.01	G4
Gorai.001G008800.1	45.944	22.7383	31.4836	12.1235	2.01123	10.1221	9.69795	14.9041	7.04433	6.5739	6.22463	12.6689	26.6108	39.1258	12.0893	13.8654	7.96092	6.72041	G4
Gorai.013G025700.5	81.6783	232.994	105.222	8.08231	82.4606	41.1211	6.4653	67.8709	40.6753	1.91739	28.0108	36.5448	67.2581	101.61	10.4407	19.1756	12.0786	13.4408	G4
Gorai.003G015300.1	17.0163	26.8726	16.018	3.46385	4.91635	4.63931	7.93468	6.87881	7.04433	2.1913	3.77924	2.67995	5.55611	12.2633	6.59414	5.90019	3.01966	4.38288	G4
Gorai.012G088800.1	29.2113	66.1479	60.4817	10.3915	20.7828	20.8769	19.102	18.8021	25.2233	17.8043	21.3416	25.825	13.4516	26.2785	15.9358	23.0107	17.0199	23.6675	G4
Gorai.001G225300.1	39.4211	5.61076	1.10469	0.577308	0.446941	3.58492	2.35102	11.694	3.86302	1.64348	2.6677	3.65448	13.1592	21.6068	1.92329	6.19519	0.823544	0.01	G4
Gorai.008G203900.1	1.70163	7.97318	105.774	0.01	0.01	2.74141	1.17551	2.29294	2.04513	0.547825	0.666925	3.89811	0.01	0.583968	11.8145	0.01	3.8432	33.8943	G4
Gorai.012G030500.1	46.7948	96.2688	67.9384	4.04116	0.893882	2.74141	2.64489	6.19093	4.9992	2.1913	1.77847	4.38538	2.33941	5.25571	32.1464	1.77006	5.49029	43.2444	G4
Gorai.011G229800.1	117.129	72.3492	41.1497	13.2781	1.11735	17.292	2.93877	12.6111	8.18051	6.84781	3.77924	19.7342	28.073	44.9655	9.3417	92.9279	14.8238	5.25945	G4
Gorai.007G080700.1	41.1227	268.135	153.276	8.65962	10.5031	28.6794	29.9755	36.4577	22.7237	7.94346	19.7854	17.2979	34.2139	50.5132	21.431	11.8004	27.1769	51.1336	G4
Gorai.004G069900.1	5.10489	121.37	229.499	0.01	14.5256	0.01	6.75918	0.917174	1.13618	2.46521	4.66847	1.21816	0.01	5.25571	45.3347	6.4902	28.824	51.718	G4
Gorai.008G000400.1	104.083	47.2485	53.5774	11.2575	0.446941	14.1288	10.5796	29.3496	9.77117	7.12173	8.2254	19.0033	45.6186	15.7671	6.59414	18.8806	6.86287	23.6675	G4
Gorai.005G112200.1	61.2587	100.698	19.3321	3.46385	7.15106	5.27194	5.28979	9.63033	4.9992	14.5174	2.89001	5.60354	19.885	24.5266	10.9902	33.9261	8.78447	12.5643	G4
Gorai.002G127000.1	10.777	63.7854	423.096	8.08231	16.7603	29.1011	10.2857	25.4516	46.8107	4.93043	15.117	38.7375	5.55611	7.59158	19.2329	4.13013	20.0396	107.819	G4
Gorai.009G330700.3	90.1864	77.0741	291.086	55.1329	28.3808	28.8902	44.9632	48.8395	24.996	56.1521	26.4547	47.021	66.9657	35.33	42.8619	65.7871	62.3148	142.005	G4
Gorai.008G073500.1	37.4359	44.886	21.8176	3.1752	6.0337	16.4485	9.99182	35.5405	20.6785	3.01304	16.6731	23.6323	14.6213	44.6735	11.265	17.1105	5.76481	3.5063	G4
Gorai.011G209800.1	117.696	65.8526	34.5215	8.08231	4.91635	61.7871	7.34693	63.5143	41.1298	21.6391	27.3439	52.1373	38.3079	63.3605	17.8591	31.861	11.5296	14.0252	G4
Gorai.001G268500.1	45.0932	70.2821	161.561	35.5045	6.48064	29.9446	35.2653	42.19	26.8139	24.6521	15.5616	45.8028	29.5351	22.4828	26.6513	45.4314	34.3143	62.8213	G4
Gorai.009G259900.1	106.636	76.4835	99.9744	52.535	33.2971	56.3043	43.7877	81.3992	73.8519	23.0087	61.3571	49.4573	53.2217	53.1411	48.9065	35.6961	23.8828	60.4837	G4
Gorai.012G028800.1	15.5983	15.0604	20.7129	1.44327	0.446941	3.7958	3.52653	3.21011	7.95328	1.91739	2.89001	3.41085	0.87728	1.45992	22.53	3.54011	5.76481	13.733	G4
Gorai.007G128000.1	133.011	147.947	64.9005	3.1752	1.56429	11.3874	7.93468	27.0566	12.0435	3.56086	15.7839	14.8616	35.0912	35.622	12.6388	17.1105	5.21578	6.42822	G4
Gorai.011G082800.1	73.1701	118.712	104.117	12.4121	11.8439	22.7748	29.9755	19.0314	17.27	20.8174	28.4555	20.4651	55.8535	62.1926	27.7503	48.0865	18.9415	24.2519	G4
Gorai.009G411600.1	114.576	95.3828	57.1677	8.08231	31.9563	63.2633	17.6326	85.2972	47.7197	5.75216	30.0116	61.6389	56.4384	109.494	12.9135	36.2861	12.0786	8.76576	G4
Gorai.012G125900.1	244.751	213.799	202.71	58.8854	71.734	177.981	42.3183	211.867	120.89	51.7695	72.2502	213.909	112.584	246.142	51.3793	101.483	78.2367	58.1462	G4
Gorai.013G184100.1	32.331	54.9263	160.18	22.515	21.0062	25.7271	91.6897	45.4001	23.1781	41.9086	19.7854	37.0321	22.5169	40.5858	32.1464	80.8325	29.0986	64.2822	G4
Gorai.013G242200.1	20.4196	25.3961	46.3969	0.865962	0.670411	0.01	0.01	0.458587	0.01	0.01	1.77847	0.730896	8.7728	4.96373	11.5397	0.01	1.37257	19.8691	G4
Gorai.004G249700.1	19.5688	23.3289	40.5973	6.63904	10.2796	18.7681	7.34693	13.5283	35.4489	4.3826	20.4524	38.0066	2.63184	9.63547	26.6513	7.67024	4.11772	26.5895	G4
Gorai.007G301800.2	51.0489	47.5438	131.734	7.50501	6.70411	26.9923	15.8694	35.5405	20.2241	5.20434	16.8954	25.0941	28.9502	25.6946	12.9135	11.2104	10.7061	55.8087	G4
Gorai.007G288800.1	254.677	188.403	99.422	40.1229	23.0175	79.5009	54.955	110.749	58.1726	39.4434	61.3571	76.5005	81.2946	116.21	62.0948	56.3468	39.8046	27.1738	G4
Gorai.013G001100.1	20.7032	15.3558	7.18048	4.04116	1.78776	5.90457	5.58367	5.96163	2.95407	6.84781	7.78079	7.06533	9.94251	17.227	10.7155	8.55527	10.4316	12.5643	G4
Gorai.008G010200.1	221.212	236.538	212.1	64.0812	85.1423	105.65	57.5999	93.0932	73.3974	58.8912	63.3578	103.056	164.929	150.956	90.9442	75.5224	92.2369	86.781	G4
Gorai.009G282200.1	80.8274	75.8929	64.3481	55.7102	24.3583	10.5439	3.52653	8.02528	4.31749	25.2	22.2308	11.4507	151.477	80.5875	4.9456	32.156	46.6675	25.4207	G4
Gorai.001G154000.1	57.8554	84.4566	26.5125	12.9894	16.0899	19.4007	10.2857	34.8526	21.133	11.2304	16.2285	24.1196	42.1094	32.1182	12.9135	10.0303	5.21578	25.4207	G4
Gorai.009G052100.1	186.612	71.4633	116.269	10.3915	21.9001	16.4485	33.502	16.5091	16.1338	9.58694	10.4485	12.6689	272.834	24.8186	47.8075	16.8155	1.37257	57.2696	G4
Gorai.009G052200.1	260.917	1320	1538	10.9689	2.2347	45.1278	10.8735	25.6809	39.9936	7.12173	14.0054	56.279	26.026	75.3318	210.188	8.85028	44.4714	450.852	G4
Gorai.008G005000.1	32.331	46.0673	50.5395	6.9277	4.91635	22.9857	4.70203	22.7001	18.4062	10.1348	20.4524	23.6323	30.9972	65.9883	7.41841	54.2817	8.50995	8.76576	G4
Gorai.005G120700.1	12.7622	5.31545	14.361	2.59789	1.11735	7.16984	3.23265	10.0889	8.86222	4.3826	5.3354	8.52712	4.3864	7.2996	4.12134	3.54011	3.01966	6.72041	G4
Gorai.002G001100.2	5.10489	45.1813	384.708	0.01	0.01	1.47614	0.01	1.60506	0.01	0.821738	0.889233	1.46179	0.584853	1.45992	0.01	0.01	45.2949	279.628	G4
Gorai.013G036600.1	61.2587	139.383	164.323	27.1335	2.90512	13.2853	24.6857	21.7829	13.8614	22.4608	12.4493	18.2724	34.5064	31.8262	17.5844	34.5161	18.118	46.1663	G4
Gorai.005G133600.1	5.3885	2.95303	5.52345	0.01	0.893882	1.05439	0.587754	1.83435	0.908946	0.547825	1.11154	0.974529	0.584853	4.67174	0.01	2.06506	1.64709	0.01	G4
Gorai.010G150300.1	299.771	430.847	374.49	19.0512	20.1123	14.1288	31.7387	7.1081	12.9525	13.4217	16.4508	16.567	45.0337	25.6946	121.717	73.4573	14.5493	156.907	G4
Gorai.004G210600.1	34.0326	199.92	242.479	7.50501	2.68165	12.6527	14.9877	24.7637	12.7252	10.6826	8.0031	20.7087	18.7153	55.7689	26.9261	29.2059	50.5107	108.988	G4
Gorai.008G192800.1	15.3147	15.9464	71.8048	6.35039	7.15106	16.6593	33.502	13.9869	15.6793	8.7652	9.55925	9.25802	8.18795	10.8034	22.53	22.1257	17.8435	18.1159	G4
Gorai.005G118100.1	38.8539	153.262	166.532	10.9689	9.60923	9.48949	8.22856	8.25457	10.6801	22.7347	9.33695	13.1561	20.4699	51.9731	10.9902	41.5963	28.5495	75.0933	G4
Gorai.002G259800.1	120.249	75.0069	105.222	18.1852	9.16229	33.9513	31.4449	67.183	27.9501	19.4478	19.3408	43.3665	30.9972	101.318	25.0028	65.4921	33.4908	18.1159	G4
Gorai.011G128500.1	477.875	2321.38	7703	0.01	0.01	0.01	0.01	0.01	0.01	6.29999	0.01	0.01	4.97125	91.3909	960.546	8.85028	406.007	3444.07	G4
Gorai.003G078100.1	0.01	10.6309	16.2942	0.01	0.01	0.01	0.01	0.01	0.01	0.01	0.01	0.01	0.01	0.01	0.01	0.01	0.01	6.42822	G4
Gorai.008G274600.1	1.98524	310.659	133.115	11.5462	8.49188	19.6116	0.01	1.14647	28.1773	0.547825	3.77924	22.9014	8.18795	291.984	1.37378	104.728	37.0595	60.4837	G4
Gorai.009G388000.1	1.98524	10.0403	29.2743	1.44327	12.2909	13.4962	6.17142	13.0697	11.8163	1.36956	10.8931	13.1561	4.09397	2.04389	7.14365	1.47505	14.8238	7.88918	G4
Gorai.007G131100.1	87.3504	34.2551	166.532	17.6079	3.12859	10.333	29.3877	26.3688	7.49881	30.9521	16.2285	12.4252	28.6578	10.2194	31.3222	24.1908	12.3532	21.0378	G4
Gorai.006G074300.1	59.2735	63.1948	39.2165	7.21635	7.82147	10.1221	8.52244	20.1778	7.95328	3.83478	9.33695	15.5925	47.958	43.2136	3.02231	23.0107	12.3532	9.64233	G4
Gorai.012G002600.1	3.40326	3.54364	15.4656	0.01	2.2347	6.32633	3.23265	5.04446	5.45368	0.01	2.6677	6.33444	0.01	2.04389	6.86889	0.01	0.823544	3.5063	G4
Gorai.002G018200.1	9.35897	27.4632	8.83751	0.01	19.2185	7.16984	0.01	0.01	0.454473	0.547825	0.889233	0.730896	1.75456	4.37976	0.549512	2.36007	0.823544	6.13603	G4
Gorai.001G186800.1	19.5688	45.4767	92.7939	6.63904	1.34082	8.4351	11.4612	5.27375	6.8171	6.84781	5.3354	5.11627	3.21669	6.13166	34.6192	2.06506	8.78447	41.4913	G4
Gorai.009G163700.1	192.851	168.027	121.792	24.2469	12.5143	16.0267	17.6326	27.5152	19.9968	27.9391	17.7847	27.5304	155.279	45.2575	13.463	82.6026	11.8041	57.854	G4
Gorai.002G040500.1	13.613	44.0001	167.637	0.01	0.446941	9.48949	20.2775	17.8849	14.7704	22.4608	4.00155	28.0177	6.14096	40.8777	49.1813	24.7808	72.4719	68.6651	G4
Gorai.002G037600.1	31.4802	35.4364	48.054	2.02058	5.81023	11.3874	9.40407	18.8021	10.9074	8.49129	4.66847	17.0542	0.87728	27.1545	7.14365	15.6355	13.4512	36.2318	G4
Gorai.004G215500.1	64.3784	132.296	181.998	11.8348	71.0636	4.85019	15.2816	9.63033	2.27237	8.7652	13.3385	12.6689	101.18	110.078	15.3863	62.837	52.7068	42.0756	G4
Gorai.009G101000.1	13.8966	43.1142	30.1028	0.01	21.2297	16.2376	2.64489	19.2607	10.6801	0.821738	10.2262	9.98892	14.3289	18.979	3.02231	3.83512	3.29418	9.93453	G4
Gorai.007G199600.1	15.3147	12.9933	13.5324	2.02058	0.670411	4.63931	2.93877	6.64951	0.454473	0.821738	1.11154	4.38538	10.5274	9.92745	1.64853	6.78521	2.19612	3.7985	G4
Gorai.008G273400.1	309.98	323.652	195.254	57.4422	22.347	45.3387	20.2775	63.7436	32.4948	102.443	38.0147	62.3698	121.942	194.753	20.8814	213.292	83.4524	97.0077	G4
Gorai.004G104700.1	65.2292	62.6042	111.85	40.9889	36.4257	49.978	45.551	44.483	38.1757	29.0347	32.457	51.1627	44.4489	57.8128	35.1687	29.7959	65.3345	54.6399	G4
Gorai.013G258200.1	200.509	166.256	280.867	45.3187	46.9288	77.3921	107.853	85.9851	64.5352	45.4695	73.8063	75.2823	78.9552	64.2364	88.7461	62.542	57.099	99.3453	G4
Gorai.006G024500.1	4.25408	3.54364	32.5883	6.35039	2.2347	5.6937	4.70203	6.19093	5.68091	3.56086	3.11232	5.60354	4.97125	4.08777	3.57183	14.1604	7.4119	8.47357	G4
Gorai.013G256100.1	127.339	164.779	279.21	38.391	10.9501	28.8902	52.3101	49.0688	25.905	26.2956	32.9016	45.5592	42.1094	28.9064	146.72	21.8307	45.0204	133.824	G4
Gorai.008G054500.3	108.054	98.3359	85.3372	15.5873	5.13982	17.0811	10.8735	32.1011	9.08946	15.0652	16.6731	23.6323	61.1172	73.5799	11.5397	63.132	19.4905	19.2847	G4
Gorai.005G116800.1	18.7179	14.4698	7.73282	2.30923	0.01	1.05439	2.64489	4.12728	1.59066	4.10869	0.889233	2.92359	4.3864	19.2709	3.29707	3.54011	7.96092	1.75315	G4
Gorai.010G072900.1	199.658	390.39	117.373	65.8131	71.5106	114.717	90.8081	103.641	117.481	72.5868	51.3532	86.2458	95.0387	155.335	75.5578	234.237	66.4325	70.4183	G4
Gorai.004G040900.2	201.643	207.598	341.625	100.452	89.8351	97.6363	151.347	109.144	112.028	66.0129	128.716	117.674	79.5401	85.8433	103.583	64.607	91.4134	130.025	G4
Gorai.010G221900.1	22.6884	38.98	26.5125	3.7525	4.24594	3.58492	5.58367	7.33739	6.36262	7.94346	6.00232	4.87264	31.5821	7.2996	12.0893	4.72015	4.66675	26.5895	G4
Gorai.005G088700.1	55.0194	100.994	24.3032	2.02058	17.2072	10.9656	3.8204	16.9677	5.68091	3.28695	7.11386	12.1816	22.5169	11.9713	2.74756	4.13013	2.74515	4.96726	G4
Gorai.013G177600.1	13.613	38.98	90.8607	29.4427	40.4482	13.4962	20.2775	12.1526	28.4046	19.1739	26.0101	20.4651	10.8198	21.8988	24.4533	15.9305	42.5498	42.3678	G4
Gorai.002G211600.1	5.95571	9.44969	40.5973	11.8348	12.2909	8.01335	27.9183	13.5283	18.1789	10.1348	6.22463	9.74529	12.2819	14.5992	10.7155	27.7309	26.3534	16.9471	G4
Gorai.005G001500.1	280.769	355.249	126.211	69.8543	72.6279	101.854	111.967	176.097	106.347	88.1998	85.5887	114.994	235.404	159.423	87.6471	114.759	74.119	105.189	G4
Gorai.006G033200.1	306.01	152.967	164.875	9.52559	5.13982	21.7204	9.11019	52.0496	22.2692	45.4695	16.2285	35.083	88.8977	91.9749	9.89121	97.3531	18.118	42.0756	G4
Gorai.012G041900.1	3070.31	1621.8	1502.1	415.373	269.505	1261.05	1208.13	1752.03	1122.32	633.834	1181.79	1565.82	515.548	869.528	2613.2	159.01	428.792	857.876	G4
Gorai.005G069200.1	73.7373	33.6645	50.5395	32.3293	12.9613	10.5439	9.40407	20.4071	10.2256	23.2826	8.89233	15.8361	37.1382	81.7555	6.31938	51.0366	20.3141	11.6877	G4
Gorai.001G184900.1	44.2424	66.4432	51.0919	9.52559	22.794	29.9446	20.5714	28.4324	39.5392	17.5304	27.7885	33.8649	30.4124	23.3587	23.0795	5.60518	14.5493	30.388	G4
Gorai.002G079100.1	75.4389	439.115	308.208	16.7419	38.2135	17.7137	29.0938	12.1526	20.2241	24.926	42.9055	28.7486	15.791	32.7022	262.941	5.60518	75.4915	400.595	G4
Gorai.001G097500.1	1.13442	3.83894	27.3411	0.01	0.01	1.47614	0.587754	2.06364	1.59066	0.821738	0.444616	1.21816	0.87728	1.45992	5.22036	0.01	5.49029	2.92192	G4
Gorai.003G132200.1	6.23931	7.38257	14.6371	2.02058	2.01123	6.11545	5.28979	5.27375	2.72684	2.73913	2.00077	5.35991	11.4046	4.96373	4.39609	19.7656	3.8432	5.55165	G4
Gorai.008G169300.1	14.7475	44.2954	64.072	9.52559	2.90512	19.4007	2.35102	8.02528	8.18051	1.09565	9.78156	5.35991	27.7805	4.37976	8.51743	1.18004	5.49029	13.733	G4
Gorai.012G153200.1	11.0606	80.3224	434.419	29.4427	18.1011	34.7948	27.6245	51.1325	46.3563	49.8521	19.7854	51.1627	21.3472	33.8701	20.0572	61.9519	35.6869	111.617	G4
Gorai.003G008600.1	2.26884	12.1074	15.4656	0.01	0.01	2.95229	0.587754	1.83435	2.04513	0.01	0.01	3.16722	1.16971	0.583968	0.01	0.01	0.01	1.16877	G4
Gorai.007G264300.1	134.429	73.2351	99.1459	8.37097	15.6429	59.2566	25.2734	64.2022	57.9453	6.29999	49.5747	68.7043	52.052	103.07	35.7183	43.6614	6.86287	9.05795	G4
Gorai.001G264800.1	386.27	234.471	212.1	32.3293	54.9737	92.3644	141.061	134.825	91.1218	32.0478	95.1479	102.569	314.066	171.103	90.3946	79.9475	43.6478	50.257	G4
Gorai.010G014200.1	5.3885	4.42954	3.0379	0.01	0.01	0.01	0.01	0.01	0.01	0.01	1.55616	0.01	0.01	1.16794	6.86889	0.01	0.823544	1.16877	G4
Gorai.007G297000.1	1.98524	7.08727	11.5992	0.865962	2.01123	2.53053	2.35102	2.75152	2.27237	3.01304	1.55616	3.41085	0.87728	1.45992	3.29707	5.90019	1.9216	4.38288	G4
Gorai.012G055200.1	0.850815	3.54364	26.7887	0.01	0.01	0.01	0.587754	0.01	0.01	0.01	0.01	0.01	0.01	0.01	1.37378	0.01	0.01	3.7985	G4
Gorai.013G042600.1	31.4802	16.8323	42.2544	3.7525	0.893882	1.26527	1.17551	2.06364	3.18131	0.01	1.33385	1.94906	4.3864	1.45992	18.6834	0.01	2.74515	11.9799	G4
Gorai.009G096500.1	123.085	84.1613	32.3122	8.65962	13.1848	15.6049	8.52244	18.3435	6.58986	12.6	12.8939	25.0941	210.547	15.4751	11.265	8.26026	4.39223	23.0832	G4
Gorai.010G164400.1	78.275	85.0472	58.5485	5.77308	17.8776	27.8358	8.52244	39.4385	24.996	6.84781	26.2324	26.5559	34.2139	21.6068	5.49512	7.37523	6.31384	11.3955	G4
Gorai.012G169900.1	17.8671	11.5168	43.0829	7.21635	14.3021	13.9179	9.69795	26.3688	11.5891	10.4087	10.4485	21.4396	15.4986	16.6431	13.1883	40.7113	9.88253	11.3955	G4
Gorai.006G038400.1	15.3147	13.2886	0.552345	0.01	3.799	2.53053	0.01	8.71316	3.86302	0.547825	3.33462	3.41085	2.33941	16.0591	1.64853	5.01516	0.823544	0.01	G4
Gorai.001G069200.1	9.35897	4.42954	23.7508	7.79366	4.24594	8.64598	9.69795	13.0697	10.2256	9.31303	12.4493	11.4507	9.94251	4.37976	11.265	14.1604	13.7257	10.5189	G4
Gorai.010G152900.1	0.850815	4.42954	20.1606	0.01	0.01	0.01	0.01	0.01	0.01	0.01	0.01	0.01	0.01	0.01	1.37378	0.01	0.01	9.05795	G4
Gorai.004G065000.1	133.578	138.202	66.2814	16.1646	66.3707	41.1211	19.3959	68.7881	43.4022	13.4217	41.7939	48.9701	90.3599	59.2727	14.2873	29.2059	18.667	22.791	G4
Gorai.009G237900.1	837.769	1362.53	1902.27	384.487	108.607	254.74	221.29	252.911	223.601	162.43	223.42	271.893	937.813	607.618	254.424	394.427	253.926	461.371	G4
Gorai.013G116200.1	3.97047	1.47651	16.018	4.04116	5.81023	1.8979	2.05714	1.37576	2.27237	2.73913	2.89001	2.19269	5.26368	1.7519	4.12134	2.06506	3.29418	3.7985	G4
Gorai.008G185300.1	7.94094	11.2215	17.3989	17.0306	3.35206	2.53053	4.11428	3.21011	2.72684	6.84781	3.77924	4.62901	20.1774	16.0591	7.69316	8.85028	13.7257	6.72041	G4
Gorai.012G027100.5	30.913	43.7048	222.871	21.0717	11.8439	24.2509	24.9796	38.5213	30.2225	18.0782	17.34	39.4684	16.6683	22.1908	28.0251	50.7416	38.9811	69.2495	G4
Gorai.011G070000.1	482.412	618.955	407.078	69.277	15.6429	37.7471	42.9061	28.891	32.4948	128.191	19.3408	34.8394	75.4461	198.841	281.35	142.784	77.9622	184.373	G4
Gorai.013G064200.1	27.7933	120.188	150.238	3.46385	6.48064	13.0744	3.23265	24.7637	22.7237	2.73913	6.22463	22.9014	16.6683	32.4102	5.49512	11.5054	15.6473	41.1991	G4
Gorai.003G003400.1	1.13442	4.13424	11.0469	1.44327	1.78776	2.10878	0.01	1.60506	0.908946	1.91739	0.444616	0.974529	1.46213	3.79579	0.549512	2.95009	3.29418	1.16877	G4
Gorai.005G171500.1	15.3147	20.3759	53.8536	24.2469	6.48064	15.6049	23.8041	9.85962	12.0435	20.8174	10.6708	10.7198	23.6866	30.9503	23.629	57.8218	36.2359	19.2847	G4
Gorai.011G156100.1	85.9323	137.021	86.7181	40.7002	15.196	27.4141	29.3877	44.2537	23.4054	27.6652	28.4555	39.2248	48.8353	72.996	20.6067	67.5571	34.5888	38.2771	G4
Gorai.003G051600.1	52.7505	88.0003	82.0232	12.1235	6.0337	13.0744	27.3306	17.6556	12.2708	14.2435	11.56	15.8361	11.9895	28.0304	25.827	19.1756	17.8435	40.3225	G4
Gorai.012G001900.1	27.7933	29.5303	24.8555	0.577308	0.01	0.01	0.01	0.01	0.01	0.01	0.01	0.01	1.16971	1.7519	26.1018	0.590019	1.37257	16.6549	G4
Gorai.001G028800.1	288.143	245.692	200.777	5.48443	19.6654	38.8015	38.4979	67.183	30.9042	7.39564	28.0108	36.0576	103.811	178.11	34.6192	79.6525	13.1767	6.72041	G4
Gorai.004G117100.1	14.4639	25.6914	19.0559	0.865962	6.70411	5.48282	0.587754	8.71316	6.8171	1.09565	4.66847	5.60354	17.838	3.21182	1.09902	0.590019	0.823544	1.46096	G4
Gorai.008G041200.1	30.3457	48.1344	101.079	36.3704	10.2796	27.625	52.0163	32.1011	32.0403	29.5826	20.0077	29.2359	22.2244	22.4828	25.827	42.7763	28.275	33.8943	G4
Gorai.004G058600.1	148.609	85.6379	62.4149	12.1235	1.11735	7.16984	8.81632	14.9041	6.8171	21.913	3.55693	14.6179	39.77	82.6314	13.1883	52.8067	20.3141	18.4081	G4
Gorai.004G194000.1	26.0917	51.0874	43.0829	4.04116	4.91635	5.90457	5.28979	4.35658	5.90815	4.93043	5.55771	3.89811	2.63184	7.59158	53.0279	7.96525	4.11772	5.55165	G4
Gorai.010G161100.1	68.6324	31.0068	28.9981	27.4221	4.46941	7.59159	12.6367	13.7576	4.54473	13.1478	10.0039	9.50165	52.052	54.309	10.166	13.5704	18.118	8.18137	G4
Gorai.005G097800.1	244.184	953.238	510.09	40.1229	32.4032	169.967	15.8694	138.493	172.7	7.94346	51.7978	300.155	415.831	163.219	39.5648	14.7505	24.7063	101.098	G4
Gorai.005G023200.1	5.10489	8.85909	12.4278	0.01	0.01	1.8979	0.01	2.06364	1.36342	1.09565	1.11154	1.70542	1.16971	3.21182	1.09902	2.06506	3.01966	2.62973	G4
Gorai.004G183100.1	14.7475	23.3289	45.0161	15.2987	10.0562	12.8635	14.1061	10.7768	10.4529	16.9826	11.1154	11.4507	19.885	19.8549	17.8591	13.5704	23.8828	19.5769	G4
Gorai.012G009300.1	142.37	565.8	331.407	4.32981	3.12859	20.666	14.1061	20.4071	14.5431	1.64348	15.117	15.8361	16.6683	35.33	53.8521	2.65508	10.7061	47.9195	G4
Gorai.005G091500.1	137.548	124.027	164.875	62.6379	12.7378	16.4485	30.2694	35.0819	15.9066	51.7695	19.7854	28.505	113.169	145.992	30.4979	157.535	62.8639	48.7961	G4
Gorai.010G021800.1	55.8702	36.027	36.7309	10.9689	3.57553	13.4962	4.70203	24.993	10.2256	16.4348	12.6716	22.6578	24.5638	47.3014	4.12134	19.1756	10.4316	17.2393	G4
Gorai.004G117700.1	416.049	638.15	556.211	135.379	31.9563	105.861	134.008	67.6416	73.1702	207.352	56.0217	92.3366	107.905	181.322	369.272	111.218	144.12	204.827	G4
Gorai.009G223800.1	3.40326	18.6041	37.2833	3.7525	0.01	5.6937	4.40816	8.48386	5.45368	3.28695	4.89078	9.50165	1.46213	13.4313	2.74756	10.3253	28.275	17.8237	G4
Gorai.003G148600.1	115.427	41.3424	38.6641	12.9894	43.8002	51.665	33.2081	94.0104	53.8551	14.2435	44.4616	48.2392	47.958	61.9006	24.728	12.9804	13.7257	9.05795	G4
Gorai.006G188400.1	268.574	169.799	159.904	59.7514	13.4082	16.2376	20.8653	32.1011	20.2241	45.1956	8.67002	23.3887	174.871	155.627	26.6513	141.309	41.7262	40.0303	G4
Gorai.013G022400.3	26.3753	47.8391	50.5395	3.1752	2.68165	9.91125	4.11428	8.02528	8.86222	5.20434	3.77924	9.98892	3.50912	10.5114	29.9484	4.42514	4.66675	22.4988	G4
Gorai.010G223200.1	0.01	1.77182	147.2	0.01	0.01	0.01	0.01	0.01	0.01	0.01	0.01	0.01	0.01	0.01	0.01	0.01	0.01	11.3955	G4
Gorai.010G223600.2	40.2719	50.4968	60.2056	0.01	0.01	0.01	0.01	0.01	0.01	0.547825	0.01	0.01	0.01	1.45992	40.6639	0.01	4.39223	36.2318	G4
Gorai.009G082400.1	138.116	68.5103	48.8825	8.08231	3.35206	11.1765	15.2816	8.94245	7.49881	16.1608	10.0039	13.1561	116.093	124.677	17.8591	75.8174	25.5299	7.59699	G4
Gorai.009G073800.1	31.7638	66.4432	242.755	25.6902	40.0012	36.4818	14.9877	34.394	23.6326	21.913	35.7916	24.8505	40.0625	27.1545	68.1394	21.8307	38.432	92.917	G4
Gorai.004G153900.1	13.3294	88.0003	25.4079	4.32981	0.01	0.421755	0.01	0.458587	0.68171	0.01	0.444616	0.487264	9.65008	6.71563	16.7601	2.65508	2.74515	25.7129	G4
Gorai.003G108300.1	22.6884	99.5171	396.031	0.01	0.446941	5.90457	1.17551	2.06364	10.2256	0.547825	0.889233	5.11627	0.01	3.79579	189.032	0.01	20.3141	276.706	G4
Gorai.005G164100.1	3755.78	3037.49	217.348	40.9889	21.2297	41.9646	33.7959	34.6233	29.768	23.0087	46.0178	34.1085	1841.7	2532.96	30.2231	218.602	14.2748	24.8363	G4
Gorai.012G149700.1	105.217	207.893	326.159	45.3187	8.04494	25.3053	201.012	40.8143	22.4964	95.0477	28.0108	41.6611	26.9033	144.532	121.717	134.524	143.022	149.018	G4
Gorai.009G283900.2	41.6899	27.7585	11.3231	1.15462	5.13982	9.70037	2.35102	15.3627	6.58986	0.01	4.00155	8.03986	19.5926	28.0304	2.4728	7.37523	1.64709	0.584384	G4
Gorai.008G040600.1	10.4934	14.7651	10.4945	1.44327	2.01123	2.10878	0.01	3.6687	2.72684	1.09565	2.00077	2.43632	12.5743	11.0954	0.549512	7.67024	0.549029	2.92192	G4
Gorai.008G049000.2	3.97047	5.31545	12.9801	1.44327	0.01	0.421755	2.05714	2.29294	0.68171	0.821738	0.444616	1.21816	2.04699	0.01	3.29707	0.01	1.64709	4.67507	G4
Gorai.010G066000.1	376.344	313.907	409.564	452.898	17.6542	39.4341	342.661	112.354	49.3103	302.126	55.7994	84.2967	309.972	383.959	154.687	307.695	470.518	157.784	G4
Gorai.013G026200.1	4.53768	25.1007	70.1478	6.63904	1.34082	6.32633	6.75918	6.87881	6.13539	3.28695	6.44694	6.8217	4.97125	4.08777	7.69316	3.54011	10.157	22.4988	G4
Gorai.008G126300.1	6.80652	3.54364	4.14258	0.01	0.670411	0.01	0.01	0.01	0.68171	0.01	0.444616	0.01	0.01	0.01	0.549512	0.01	0.01	1.75315	G4
Gorai.001G163100.1	8.22455	10.6309	42.8067	49.3599	3.12859	6.74808	44.0816	10.0889	10.2256	29.3086	4.00155	8.52712	23.1017	12.8473	17.0349	65.7871	26.6279	24.8363	G4
Gorai.006G151100.1	178.388	98.9265	39.4926	3.46385	7.82147	17.7137	17.3388	62.5971	11.8163	22.4608	17.34	28.505	17.2532	95.4787	21.9805	13.2754	19.216	25.7129	G4
Gorai.005G124800.1	17.5835	4.13424	6.35196	1.15462	2.45818	5.06106	7.64081	18.5728	9.3167	5.20434	13.5608	9.25802	8.18795	15.4751	5.22036	4.42514	2.74515	1.16877	G4
Gorai.013G195700.1	155.699	95.9735	48.8825	48.2052	59.2197	10.7548	3.8204	17.6556	5.90815	26.0217	22.6754	17.7851	214.641	132.561	2.74756	58.4118	41.4517	21.33	G4
Gorai.001G244100.1	58.139	176.001	213.757	27.7108	12.9613	28.4685	75.5264	35.5405	36.3578	56.426	23.5647	42.6356	36.8458	56.9369	93.9665	90.5678	147.14	70.4183	G4
Gorai.009G320900.1	17.2999	86.8191	9.9422	0.01	2.68165	3.37404	0.01	5.96163	2.27237	0.547825	0.666925	3.89811	19.5926	21.6068	1.37378	6.19519	2.47063	4.38288	G4
Gorai.009G239400.2	9.07536	15.9464	11.3231	3.1752	4.02247	3.16316	3.23265	5.27375	3.86302	3.01304	2.89001	3.65448	7.31067	27.4465	2.74756	14.1604	5.49029	2.62973	G4
Gorai.003G150000.1	89.3356	222.954	174.817	7.50501	18.995	55.6717	49.3714	98.1377	58.3998	10.1348	36.0139	48.7264	21.3472	57.5208	30.4979	29.2059	18.3925	48.2117	G4
Gorai.010G107800.1	24.6736	24.2148	7.18048	0.01	0.893882	1.47614	1.46939	1.60506	2.04513	0.547825	0.444616	1.94906	7.6031	4.08777	5.22036	2.36007	0.01	4.96726	G4
Gorai.004G090300.1	515.31	273.746	388.851	103.338	50.5043	89.2012	216.881	106.163	100.893	215.021	89.5902	100.376	132.469	204.097	209.364	189.691	124.63	163.627	G4
Gorai.003G040400.1	2.83605	8.85909	7.18048	1.44327	0.670411	0.421755	3.52653	2.29294	1.13618	3.01304	1.33385	1.94906	1.75456	9.63547	0.549512	10.0303	3.56869	1.46096	G4
Gorai.005G094000.1	463.411	77.96	35.3501	1.73192	4.02247	6.32633	3.52653	30.7253	3.86302	2.73913	8.0031	7.79623	153.524	83.7994	5.76987	29.7959	0.01	1.16877	G4
Gorai.012G118100.1	36.5851	60.2418	85.3372	2.59789	4.24594	31.4208	31.4449	24.993	40.9026	15.8869	13.7831	23.1451	8.7728	23.9427	26.9261	12.0954	24.4318	37.1084	G4
Gorai.012G125800.2	113.442	121.074	51.368	7.79366	10.7266	39.2232	19.9836	45.1708	31.3586	12.6	39.7932	39.4684	77.7855	55.4769	28.8494	48.0865	15.0983	9.93453	G4
Gorai.006G212000.2	3.68687	3.83894	20.4367	0.577308	3.57553	6.32633	2.64489	5.27375	8.18051	2.46521	3.55693	6.33444	4.3864	2.62785	2.4728	3.54011	2.19612	4.96726	G4
Gorai.010G112800.1	25.8081	11.2215	27.0649	5.48443	2.45818	8.01335	9.69795	10.5475	8.63499	7.94346	10.6708	6.8217	4.3864	4.37976	19.5077	2.36007	7.68641	8.76576	G4
Gorai.011G037800.1	19.8524	25.9867	24.8555	8.08231	4.69288	6.32633	10.5796	11.0061	3.18131	17.2565	7.55848	9.25802	18.7153	17.227	12.364	25.3708	15.0983	9.93453	G4
Gorai.008G286100.1	147.191	73.2351	157.142	30.5973	9.60923	22.9857	36.7346	37.6041	14.0887	40.2651	13.7831	35.3267	46.4959	122.925	54.1269	103.253	66.4325	31.5567	G4
Gorai.001G032300.1	16.7327	45.4767	19.3321	0.01	2.68165	7.80247	0.587754	13.299	8.63499	1.09565	6.66925	8.52712	11.9895	9.63547	0.824267	3.2451	0.823544	0.876576	G4
Gorai.007G153900.1	99.5454	88.5909	78.4329	8.65962	9.16229	29.312	9.11019	34.8526	22.4964	16.1608	10.8931	34.5958	66.0884	80.0036	10.4407	33.6311	22.7847	14.6096	G4
Gorai.006G150100.1	1.41803	14.1745	15.4656	0.01	0.01	0.421755	0.587754	0.01	1.13618	0.547825	0.01	0.01	0.01	0.875952	3.29707	0.01	1.09806	5.84384	G4
Gorai.007G165600.1	11.0606	10.6309	56.3391	12.1235	13.8552	18.979	7.34693	20.6364	11.5891	4.65651	8.89233	18.7597	4.3864	6.71563	9.61645	11.5054	11.5296	15.4862	G4
Gorai.002G120200.1	19.2851	13.5839	1.38086	0.577308	12.7378	1.05439	0.01	1.14647	0.908946	0.01	0.444616	1.21816	6.14096	25.6946	1.37378	2.65508	14.2748	2.33754	G4
Gorai.009G388100.1	19.8524	19.7853	16.018	1.15462	7.15106	13.4962	2.93877	16.2798	16.5883	8.7652	12.227	14.3743	3.21669	18.395	3.29707	7.67024	5.76481	8.47357	G4
Gorai.012G063100.1	5.6721	4.72485	0.01	0.01	0.01	0.421755	0.01	0.01	0.01	0.01	0.666925	0.01	0.01	0.583968	0.549512	0.01	0.01	0.01	G4
Gorai.004G267800.1	9.64257	16.2417	17.675	13.8554	12.0674	7.80247	7.64081	5.04446	7.95328	5.75216	7.55848	6.8217	9.06523	14.3072	7.69316	7.67024	11.5296	6.13603	G4
Gorai.006G242900.1	47.6457	41.933	18.5035	5.48443	7.598	11.5983	19.6898	12.3819	12.2708	12.8739	12.227	14.6179	14.3289	69.2002	20.6067	19.7656	27.1769	7.3048	G4
Gorai.009G037300.1	580.256	842.795	844.811	48.7825	12.2909	145.927	70.8244	242.822	149.067	122.713	92.2579	190.033	370.212	1035.96	121.167	598.279	199.023	118.63	G4
Gorai.013G202800.1	13.3294	1.47651	14.0848	11.8348	2.01123	2.53053	3.23265	4.35658	0.454473	1.91739	4.44616	2.19269	8.18795	2.04389	3.57183	2.65508	9.05898	5.84384	G4
Gorai.001G059200.1	46.5112	42.5236	32.036	30.5973	10.5031	15.3941	15.8694	7.79598	8.63499	18.3521	5.55771	7.06533	41.2322	14.5992	11.5397	11.2104	6.31384	12.2721	G4
Gorai.010G036100.1	11.3442	9.745	13.8086	0.01	0.446941	1.05439	4.40816	2.98082	1.81789	1.64348	1.33385	1.21816	1.16971	4.08777	18.9581	0.590019	5.76481	3.5063	G4
Gorai.003G015000.1	0.56721	6.49666	19.3321	0.01	0.01	1.47614	1.76326	0.01	1.36342	1.64348	0.01	0.01	1.16971	1.7519	4.67085	2.36007	2.19612	1.46096	G4
Gorai.007G021100.1	40.8391	51.9733	135.601	50.5145	12.9613	28.8902	78.4652	31.4132	27.9501	89.0216	20.0077	22.4142	11.4046	46.1334	32.4212	67.8521	71.0993	64.8666	G4
Gorai.008G111500.1	8.22455	10.6309	32.8645	6.06174	1.11735	3.16316	14.4	8.25457	7.04433	12.3261	4.66847	4.38538	2.33941	9.92745	12.9135	21.2407	11.2551	14.9018	G4
Gorai.009G283800.1	110.039	59.3559	34.7977	8.94828	19.4419	53.9847	35.853	90.3417	52.7189	6.02608	29.567	68.217	52.6368	112.998	40.6639	36.5811	14.8238	7.59699	G4
Gorai.009G225000.1	73.4537	57.2888	48.6063	28.5768	2.01123	14.1288	30.2694	19.2607	17.0427	27.3913	9.78156	23.3887	15.2062	69.2002	54.4016	31.566	36.2359	23.6675	G4
Gorai.006G135700.1	15.5983	5.02015	26.7887	2.88654	2.01123	5.90457	2.64489	4.12728	5.90815	2.73913	3.55693	5.11627	3.50912	0.583968	9.89121	2.36007	1.64709	3.7985	G4
Gorai.003G183800.1	42.2572	23.0336	104.669	8.08231	5.58676	40.9103	8.81632	37.3749	59.536	7.12173	21.3416	49.4573	13.7441	6.13166	31.5969	5.31017	7.4119	39.7381	G4
Gorai.013G112100.1	70.3341	63.7854	82.8517	13.2781	13.6317	7.80247	8.81632	15.3627	6.13539	10.4087	8.67002	15.1052	77.7855	60.7326	12.364	61.9519	15.3728	19.2847	G4
Gorai.008G024000.1	1.70163	32.7786	30.6551	2.59789	14.5256	4.00667	3.23265	2.98082	3.86302	1.09565	2.00077	5.11627	9.65008	3.21182	2.74756	1.18004	3.29418	9.64233	G4
Gorai.007G263500.1	28.9277	57.5841	103.841	12.4121	4.69288	11.3874	41.7306	13.299	12.2708	18.6261	21.5639	17.5415	11.6971	53.1411	40.3891	28.6159	35.6869	44.7054	G4
Gorai.006G162400.1	6.52292	93.0204	66.5575	2.02058	2.2347	14.3397	12.049	21.095	9.99841	7.12173	23.5647	12.9125	2.63184	11.0954	9.3417	8.55527	33.7653	18.1159	G4
Gorai.010G185300.1	10.2098	108.081	197.187	0.01	0.446941	0.01	0.01	0.01	0.01	0.01	0.01	0.01	0.01	7.00761	35.1687	0.885028	18.118	151.355	G4
Gorai.010G182000.1	0.850815	9.15439	21.8176	0.01	4.46941	2.53053	0.01	2.06364	2.72684	0.547825	0.889233	2.67995	4.3864	7.2996	0.549512	2.06506	3.56869	10.2267	G4
Gorai.009G248300.1	48.2129	23.9195	14.9133	2.59789	0.446941	4.85019	4.99591	28.6617	11.5891	9.03911	5.78001	12.6689	13.4516	57.2288	2.74756	17.7006	12.0786	2.62973	G4
Gorai.003G032500.1	15.3147	8.85909	45.8446	6.35039	7.598	8.85686	5.28979	9.40104	12.0435	7.66955	4.89078	10.4762	9.94251	1.7519	19.5077	4.72015	15.3728	14.6096	G4
Gorai.005G051700.1	2.26884	52.2686	165.703	0.577308	0.01	0.01	0.01	0.01	0.68171	0.01	0.01	0.01	0.01	2.04389	0.01	0.01	9.3335	40.0303	G4
Gorai.001G198500.1	40.2719	25.3961	4.9711	2.88654	8.26841	8.4351	3.8204	19.0314	5.22644	6.84781	5.3354	8.52712	19.0077	9.63547	3.57183	5.90019	4.94126	4.38288	G4
Gorai.013G048900.1	15.0311	16.2417	21.2653	0.01	11.6205	14.1288	2.05714	4.81517	24.996	1.09565	7.11386	19.9778	1.46213	4.96373	9.89121	0.590019	22.7847	53.7633	G4
Gorai.002G245700.1	9.35897	12.9933	30.6551	7.50501	4.24594	3.58492	15.8694	7.33739	5.68091	6.02608	4.44616	6.57807	12.8668	5.83968	4.67085	12.6854	7.68641	8.18137	G4
Gorai.005G051100.2	60.6915	43.7048	67.6622	24.8243	2.45818	9.27862	13.5184	8.25457	8.40775	13.1478	4.22386	12.1816	26.026	66.2803	14.5621	29.2059	24.4318	8.47357	G4
Gorai.002G193500.1	160.237	193.128	83.404	3.46385	23.9113	142.764	0.587754	96.5326	163.61	1.09565	33.1239	222.68	40.0625	24.8186	8.79218	1.47505	2.19612	18.1159	G4
Gorai.008G257500.1	68.0652	15.9464	12.4278	8.94828	3.35206	25.3053	12.9306	42.8779	21.3602	5.75216	17.5624	33.6212	27.4881	35.914	9.3417	15.3405	7.13738	4.38288	G4
Gorai.009G108600.1	2.55245	2.06712	10.4945	2.59789	1.78776	2.74141	2.64489	3.89799	1.81789	2.46521	2.6677	4.14175	2.63184	2.04389	3.84658	6.78521	6.31384	2.62973	G4
Gorai.004G106100.1	45.944	66.4432	86.4419	7.79366	5.81023	16.8702	10.2857	18.3435	9.54393	10.6826	8.67002	14.6179	31.8745	82.0475	10.4407	56.9368	21.1376	22.2066	G4
Gorai.007G158800.1	2.55245	32.7786	114.335	0.577308	1.11735	0.84351	4.40816	0.687881	1.59066	1.91739	1.77847	0.974529	1.75456	10.2194	9.3417	2.65508	9.3335	37.985	G4
Gorai.009G125400.1	7.94094	6.79197	23.4746	4.04116	0.893882	7.16984	7.05305	7.56669	5.68091	2.46521	4.22386	2.92359	2.92427	4.67174	9.3417	2.65508	7.13738	10.2267	G4
Gorai.008G284800.1	128.757	451.223	644.862	45.03	11.8439	86.8816	63.1836	68.7881	99.0751	29.3086	81.3648	80.8859	88.6053	104.53	140.4	36.2861	93.0605	372.253	G4
Gorai.009G438200.1	7.09013	86.5238	202.434	4.04116	11.397	10.7548	4.70203	8.94245	3.40855	2.73913	3.55693	5.60354	22.2244	11.6794	2.19805	3.54011	14.8238	64.2822	G4
Gorai.001G044800.1	32.331	25.9867	32.5883	4.61847	8.04494	9.91125	6.17142	14.9041	5.90815	7.12173	9.78156	12.4252	23.979	22.4828	3.02231	17.9956	4.39223	11.1033	G4
Gorai.009G226300.1	11.9114	4.72485	13.5324	1.15462	3.12859	2.53053	1.17551	0.01	0.908946	0.821738	3.11232	0.974529	3.21669	0.875952	10.9902	0.590019	7.13738	1.75315	G4
Gorai.006G222200.1	67.7816	49.9062	17.3989	4.04116	2.68165	8.85686	7.05305	15.8213	8.40775	5.75216	2.6677	11.2071	15.791	56.9369	4.9456	20.9457	3.8432	3.5063	G4
Gorai.003G098900.1	8.22455	15.3558	12.9801	0.01	0.01	0.421755	0.01	0.01	0.454473	0.01	0.01	0.730896	0.01	0.01	6.04463	1.18004	0.01	4.96726	G4
Gorai.008G250900.1	34.5998	48.4297	64.3481	5.48443	4.46941	12.02	7.34693	15.3627	7.27157	8.21738	8.44771	14.1307	31.2897	25.1106	6.86889	12.3904	14.5493	11.3955	G4
Gorai.009G414500.1	6.52292	17.1276	40.5973	4.04116	7.598	4.00667	7.34693	4.12728	3.40855	3.83478	3.55693	7.06533	11.4046	5.54769	6.04463	3.2451	12.9022	10.5189	G4
Gorai.012G037200.1	0.01	25.9867	148.857	0.01	0.01	0.84351	3.8204	1.37576	0.908946	0.821738	1.55616	0.487264	0.01	2.04389	1.64853	0.01	6.31384	62.8213	G4
Gorai.011G021700.1	54.4522	52.8592	57.9962	6.9277	17.4307	12.8635	7.34693	24.0758	11.5891	6.84781	7.78079	16.0797	35.0912	44.6735	3.02231	11.8004	10.157	15.4862	G4
Gorai.003G136600.1	1.41803	2.95303	30.9313	1.15462	0.893882	2.74141	1.76326	2.29294	2.04513	0.821738	2.00077	2.92359	1.75456	1.45992	2.74756	0.590019	2.74515	9.64233	G4
Gorai.008G124300.1	6.80652	7.08727	25.4079	1.15462	2.45818	3.58492	7.05305	5.96163	4.9992	1.64348	3.77924	6.0908	3.50912	4.08777	5.76987	2.36007	7.13738	9.35014	G4
Gorai.009G305900.1	85.0815	107.195	54.6821	3.1752	11.397	11.3874	26.4489	16.2798	12.498	3.28695	19.1185	19.0033	67.2581	63.6525	17.8591	35.6961	5.49029	9.05795	G4
Gorai.002G183100.1	176.119	119.007	73.1857	12.7008	41.342	43.6517	40.5551	60.7628	58.627	15.3391	30.0116	47.2646	62.8717	23.3587	167.876	16.2255	9.3335	13.4408	G4
Gorai.007G057400.1	11.0606	1085.83	657.014	0.01	0.01	5.27194	0.881632	10.0889	23.6326	0.821738	3.11232	10.7198	0.01	18.687	2.19805	0.885028	9.60801	198.398	G4
Gorai.004G058900.1	74.8717	54.9263	61.8626	7.79366	6.25717	17.5028	16.4571	40.8143	12.0435	15.0652	15.117	22.1705	32.1669	53.1411	7.14365	43.9564	15.6473	23.0832	G4
Gorai.009G125300.1	3.68687	2.06712	3.0379	0.01	0.01	0.01	0.01	0.01	0.01	0.01	0.01	0.01	0.01	0.583968	0.549512	0.01	0.01	2.33754	G4
Gorai.012G155100.1	3.97047	5.02015	13.2563	4.61847	1.11735	6.11545	3.8204	5.73234	5.90815	4.65651	1.11154	3.41085	1.75456	3.79579	4.39609	2.95009	2.74515	2.33754	G4
Gorai.013G061500.1	15.5983	16.8323	28.4457	10.9689	0.01	4.21755	3.23265	6.87881	3.86302	5.20434	5.55771	10.4762	13.4516	3.50381	7.41841	2.06506	4.94126	11.6877	G4
Gorai.009G425100.1	16.7327	13.8792	8.83751	4.61847	8.71535	5.90457	2.64489	5.27375	6.13539	1.91739	7.11386	4.87264	7.31067	1.7519	9.61645	2.36007	1.9216	3.5063	G4
Gorai.009G268100.1	138.966	209.96	259.602	13.2781	0.446941	6.53721	12.6367	7.56669	5.68091	25.4739	6.66925	7.79623	31.8745	24.5266	61.2705	19.4706	20.3141	55.8087	G4
Gorai.005G247800.1	91.6044	62.6042	47.5016	12.1235	8.04494	5.6937	12.9306	11.9233	7.27157	17.8043	7.78079	11.4507	53.5141	31.8262	8.79218	18.2906	19.216	15.194	G4
Gorai.008G199000.1	136.414	211.437	59.1009	7.79366	56.7615	40.2776	12.6367	67.8709	35.6761	6.84781	34.9024	59.2026	85.3886	58.6888	16.7601	10.6203	14.2748	15.7784	G4
Gorai.006G072600.1	156.266	215.276	143.057	22.515	13.4082	66.4264	34.0898	114.417	52.0372	16.9826	49.3524	76.0132	70.7673	141.612	33.2454	66.0821	21.4121	36.524	G4
Gorai.007G217100.1	134.145	90.658	112.402	20.2058	8.04494	26.5706	37.9102	40.8143	32.0403	53.6869	21.7862	37.2757	47.958	45.2575	15.6611	44.8414	38.7066	68.9573	G4
Gorai.001G015600.1	82.2455	62.3089	279.486	71.0089	56.0911	61.7871	151.641	66.9537	47.9469	79.9825	72.6948	81.6168	49.7125	62.7765	108.254	153.11	86.1976	79.4762	G4
Gorai.002G125000.1	20.4196	261.638	467.284	0.01	0.01	6.53721	5.28979	4.58587	2.04513	4.93043	3.55693	7.79623	1.46213	24.8186	46.7085	1.18004	99.3743	370.499	G4
Gorai.003G085000.1	6.52292	19.1947	11.3231	0.01	1.34082	1.68702	0.587754	0.458587	1.36342	0.547825	1.33385	1.21816	1.16971	1.16794	5.22036	0.01	3.29418	23.6675	G4
Gorai.005G066700.1	101.247	43.7048	9.38986	5.19577	3.799	7.80247	8.22856	14.2162	7.49881	7.39564	8.2254	10.4762	26.3184	82.0475	13.463	19.1756	7.68641	4.67507	G4
Gorai.006G137000.1	28.3605	80.3224	119.583	7.21635	1.34082	5.90457	6.4653	5.04446	5.22644	1.09565	10.6708	6.0908	2.04699	9.92745	162.655	2.36007	14.2748	62.2369	G4
Gorai.004G264500.1	107.77	22.443	22.6461	3.1752	4.69288	12.6527	14.6939	13.9869	26.1322	4.65651	9.78156	25.3377	4.09397	5.83968	31.8717	3.54011	0.823544	6.42822	G4
Gorai.005G184600.1	70.9013	27.1679	47.7778	6.06174	3.799	18.5572	10.5796	17.6556	28.1773	8.21738	12.0046	18.516	7.01824	5.83968	26.6513	5.60518	2.47063	10.8111	G4
Gorai.011G211500.1	14.7475	399.84	8.009	1.73192	0.01	0.01	3.8204	0.01	0.01	1.36956	0.01	0.01	0.584853	2.62785	0.01	275.244	0.823544	69.8339	G4
Gorai.005G022500.1	1.98524	146.47	314.836	2.59789	134.976	5.6937	0.587754	2.75152	3.63578	0.01	12.6716	10.7198	2.04699	5.25571	1.37378	4.13013	18.3925	117.169	G4
Gorai.008G037000.1	10.4934	6.79197	27.3411	7.79366	5.36329	6.74808	6.4653	6.64951	5.68091	9.31303	4.89078	9.98892	3.80155	11.0954	7.96792	27.1409	19.7651	9.05795	G4
Gorai.010G032800.5	14.7475	14.1745	20.1606	7.50501	5.58676	5.6937	8.22856	10.0889	5.22644	9.31303	4.66847	6.0908	9.65008	16.6431	8.79218	44.8414	22.7847	8.18137	G4
Gorai.002G032700.1	27.5097	116.054	23.4746	2.30923	10.0562	21.0878	6.17142	23.3879	17.4972	5.75216	9.78156	15.3488	43.864	33.8701	10.9902	7.67024	1.37257	9.05795	G4
Gorai.009G083400.11	18.7179	17.4229	43.0829	13.2781	6.25717	10.333	25.2734	13.299	9.54393	14.5174	12.4493	13.3998	19.885	6.42364	11.265	9.4403	12.3532	9.93453	G4
Gorai.009G057100.1	12.7622	28.6444	12.7039	0.865962	9.38576	6.95896	2.35102	6.64951	15.6793	0.821738	2.22308	10.2325	0.87728	7.59158	4.67085	0.01	4.94126	10.8111	G4
Gorai.003G013500.1	41.6899	62.3089	114.612	18.1852	12.0674	26.9923	26.4489	39.4385	39.7664	22.7347	24.0093	36.0576	19.5926	16.9351	24.1785	14.4555	21.4121	42.0756	G4
Gorai.008G207900.1	17.5835	24.5101	27.3411	5.48443	2.01123	8.85686	9.69795	17.4263	11.1346	3.56086	10.8931	12.1816	13.4516	30.0743	6.31938	19.7656	3.8432	4.09069	G4
Gorai.010G103000.1	371.239	368.243	368.414	47.3393	85.8127	63.4742	12.6367	111.666	56.1274	78.0651	55.7994	114.994	303.539	296.948	20.3319	169.04	118.041	157.784	G4
Gorai.012G013400.1	237.094	91.8392	232.537	66.3904	16.3133	31.4208	73.4693	95.8447	43.6294	64.3695	19.3408	74.7951	97.6705	44.9655	58.2482	124.494	62.0403	89.7029	G4
Gorai.006G004700.1	23.2556	33.9598	16.8465	2.02058	0.446941	2.53053	0.01	5.96163	6.36262	0.01	3.11232	8.28349	25.7336	28.6144	3.57183	9.14529	4.39223	1.46096	G4
Gorai.004G018800.3	12.7622	10.3356	4.9711	0.01	0.01	0.632633	0.881632	4.12728	1.13618	0.01	0.889233	1.21816	2.92427	2.33587	0.824267	1.18004	0.01	0.01	G4
Gorai.001G232500.1	26.3753	31.3021	11.0469	1.15462	3.12859	4.85019	0.587754	7.1081	4.09026	0.01	3.55693	6.0908	7.6031	15.4751	1.09902	2.06506	1.64709	0.01	G4
Gorai.001G053800.1	5.3885	7.97318	57.9962	0.577308	0.01	0.84351	0.01	4.35658	0.908946	0.547825	0.444616	1.70542	1.16971	1.45992	5.49512	0.01	2.19612	15.194	G4
Gorai.008G085700.1	0.01	2.95303	11.3231	2.02058	0.446941	0.01	1.46939	1.83435	0.908946	1.36956	1.11154	1.46179	0.584853	0.583968	0.549512	0.590019	1.09806	2.92192	G4
Gorai.013G172500.1	1.98524	10.6309	18.5035	4.90712	0.01	1.26527	2.05714	0.687881	0.68171	0.821738	0.444616	0.730896	9.06523	0.01	2.74756	0.885028	1.9216	6.72041	G4
Gorai.011G033900.1	40.8391	29.8256	15.7418	5.19577	2.45818	1.8979	5.58367	5.73234	0.908946	4.93043	2.6677	4.62901	32.7518	12.8473	1.64853	8.55527	3.29418	5.55165	G4
Gorai.006G240600.1	0.56721	3.24833	10.4945	0.01	0.01	0.01	0.01	0.01	0.01	0.01	0.01	0.01	0.01	0.01	0.01	0.01	0.01	1.75315	G4
Gorai.003G113300.1	23.5392	24.2148	45.8446	4.04116	4.02247	12.2309	7.34693	15.1334	11.1346	3.83478	14.6723	11.938	15.791	24.8186	6.86889	7.96525	4.66675	8.18137	G4
Gorai.007G047900.1	67.7816	121.96	414.258	81.4005	65.0299	66.0047	82.5795	105.475	86.1226	52.3173	58.0224	110.365	78.9552	69.2002	60.9958	144.26	92.7859	169.764	G4
Gorai.006G118800.1	221.779	163.007	390.231	35.7931	17.4307	51.665	24.9796	75.2083	32.4948	29.8565	29.567	65.7807	114.924	96.9386	36.8173	78.1775	53.2558	61.9447	G4
Gorai.009G006000.1	56.4374	96.8594	726.333	11.5462	58.3258	19.1899	62.0081	21.7829	16.8155	14.5174	45.5732	22.9014	17.5456	25.1106	31.8717	2.36007	46.6675	183.497	G4
Gorai.004G257400.1	1.13442	25.3961	27.0649	0.01	2.01123	9.48949	0.881632	22.0122	6.8171	0.01	5.78001	5.84717	0.01	33.8701	0.01	1.77006	0.823544	0.01	G4
Gorai.009G102300.1	7.65734	23.3289	98.0412	6.9277	4.24594	37.1145	9.99182	38.7506	39.0847	9.03911	24.6762	26.7995	4.97125	3.50381	16.4853	1.18004	10.157	47.3351	G4
Gorai.010G023400.1	0.01	61.1277	64.3481	0.01	0.446941	0.01	0.01	0.01	0.454473	0.01	0.01	0.01	0.01	1.7519	0.824267	0.01	4.11772	17.5315	G4
Gorai.009G307700.1	0.56721	7.67788	10.4945	0.01	8.04494	0.01	0.881632	0.01	0.01	0.01	1.11154	0.01	1.16971	0.01	0.824267	0.01	1.37257	0.876576	G4
Gorai.007G183400.1	1287	1086.12	303.79	56.2876	125.143	41.5429	35.2653	290.515	41.8115	35.6086	55.5771	84.784	680.185	1403.86	40.9386	365.221	57.099	37.1084	G4
Gorai.008G201200.2	23.2556	38.6847	25.1317	2.59789	8.93882	13.2853	4.70203	14.6748	7.95328	1.64348	12.6716	11.2071	10.8198	6.71563	5.49512	3.2451	4.66675	10.5189	G4
Gorai.012G010400.1	15.5983	93.3157	84.5087	3.46385	0.670411	7.16984	4.70203	3.21011	15.4521	7.39564	3.11232	6.57807	3.21669	9.92745	15.6611	5.60518	7.68641	81.5215	G4
Gorai.009G199000.1	44.2424	75.8929	103.841	2.88654	0.01	3.16316	2.35102	2.75152	2.27237	0.01	2.6677	1.21816	7.01824	5.54769	10.7155	1.77006	1.64709	28.927	G4
Gorai.008G111700.1	5.3885	2.06712	6.62814	0.577308	0.01	0.01	0.01	0.01	0.01	0.01	0.444616	0.01	0.01	0.01	6.59414	0.01	0.01	2.62973	G4
Gorai.003G009900.1	0.850815	424.35	809.461	0.01	0.01	0.421755	0.01	0.01	0.68171	0.821738	0.01	0.01	0.584853	11.3874	14.0125	0.01	24.4318	281.089	G4
Gorai.012G119700.1	23.5392	66.1479	69.8716	8.08231	2.01123	6.53721	9.40407	7.56669	7.27157	8.49129	7.11386	3.89811	15.4986	29.7824	10.7155	35.9911	10.9806	32.1411	G4
Gorai.004G098000.1	4.53768	28.0538	20.9891	2.88654	10.5031	7.59159	3.52653	7.79598	5.90815	3.28695	3.77924	4.87264	8.18795	15.4751	3.57183	5.60518	4.66675	9.05795	G4
Gorai.008G233600.2	92.1716	31.3021	49.1587	18.4739	7.82147	15.6049	5.87754	26.5981	12.2708	10.4087	6.66925	16.0797	77.4931	35.914	14.0125	34.5161	9.05898	11.3955	G4
Gorai.008G254000.1	1.70163	5.90606	36.4547	0.01	0.446941	2.31965	4.11428	6.87881	3.63578	2.1913	1.33385	2.92359	2.04699	2.04389	2.19805	0.590019	2.47063	12.8564	G4
Gorai.007G139000.1	46.5112	20.6712	110.469	42.4322	23.0175	37.1145	38.4979	53.884	37.9485	28.213	32.9016	53.1118	38.6003	16.3511	34.0697	37.4662	31.5692	49.3804	G4
Gorai.001G147900.1	2.83605	5.90606	8.56134	0.01	0.446941	0.84351	0.01	0.687881	0.68171	0.01	0.01	0.974529	1.16971	0.01	0.01	0.590019	0.01	0.584384	G4
Gorai.002G201300.1	34.5998	29.235	49.9872	12.1235	14.3021	16.4485	26.7428	20.1778	21.133	13.4217	19.1185	16.8106	33.6291	52.8491	15.9358	37.4662	24.9808	13.733	G4
Gorai.012G045200.1	27.5097	16.2417	19.8844	5.19577	3.35206	5.06106	2.64489	9.63033	3.63578	5.75216	2.44539	7.30896	17.838	16.6431	4.9456	8.85028	3.56869	2.92192	G4
Gorai.011G159600.1	182.642	108.376	27.3411	50.5145	14.0786	3.7958	41.7306	30.7253	1.36342	34.513	34.2355	3.16722	159.08	45.2575	24.1785	17.1105	1.9216	17.2393	G4
Gorai.005G049400.1	45.944	1863.95	4548.56	0.01	0.446941	7.80247	1.76326	2.98082	5.22644	10.4087	0.666925	1.70542	1.16971	75.6238	699.528	1.47505	297.025	3802	G4
Gorai.006G228900.1	0.01	0.01	8.56134	0.01	0.01	0.01	3.52653	0.458587	0.01	0.547825	0.01	0.01	0.01	0.875952	2.74756	0.01	4.11772	1.46096	G4
Gorai.001G248800.1	75.1553	63.4901	35.6262	2.02058	2.2347	34.1622	6.4653	63.9729	19.3151	1.09565	29.567	49.701	22.5169	37.6659	8.79218	17.7006	3.29418	3.5063	G4
Gorai.003G116500.1	6.80652	3.83894	0.01	0.01	0.01	0.01	0.01	0.01	0.01	0.01	0.01	0.01	0.01	0.01	0.01	0.01	0.01	0.01	G4
Gorai.006G118600.1	47.6457	28.9397	31.4836	3.7525	6.25717	25.0944	11.4612	32.3304	25.2233	1.64348	15.7839	22.9014	23.6866	54.017	18.6834	22.1257	8.23544	4.09069	G4
Gorai.N005000.1	261.484	105.718	155.209	57.7308	22.347	57.7805	107.265	71.081	35.2217	49.5782	37.7924	55.3045	62.8717	70.3681	142.049	52.2166	34.0398	97.5921	G4
Gorai.007G192900.1	12.4786	31.0068	44.1876	5.77308	0.893882	8.22423	6.17142	5.50305	6.58986	9.86085	6.22463	6.33444	5.26368	7.59158	10.4407	6.78521	6.03932	21.9144	G4
Gorai.009G110500.1	85.3651	207.893	890.103	0.577308	0.446941	0.421755	3.8204	1.60506	0.454473	2.46521	0.01	0.01	5.26368	12.2633	95.615	3.54011	73.8444	354.721	G4
Gorai.013G033100.3	4.25408	12.9933	35.6262	1.73192	0.01	1.8979	0.01	2.52223	2.04513	0.547825	1.11154	3.41085	5.55611	1.7519	1.09902	2.36007	2.74515	9.64233	G4
Gorai.013G215300.1	10.4934	10.0403	20.9891	3.7525	1.11735	0.632633	2.05714	1.60506	0.908946	10.9565	1.11154	1.70542	2.33941	4.37976	3.84658	3.2451	1.9216	8.76576	G4
Gorai.001G183700.1	43.3916	7.08727	7.73282	0.01	0.01	3.58492	0.587754	0.01	14.7704	0.01	0.01	7.79623	0.01	0.583968	48.6318	0.885028	0.549029	0.01	G4
Gorai.009G192100.1	24.9572	4.13424	4.14258	1.73192	2.90512	7.80247	3.8204	3.21011	1.59066	1.36956	2.44539	2.67995	9.65008	13.1393	2.74756	1.77006	3.01966	0.01	G4
Gorai.003G152300.1	117.129	97.1547	21.5414	47.3393	9.16229	21.2986	5.28979	24.7637	10.9074	17.2565	15.5616	18.516	68.7203	23.9427	4.67085	17.1105	7.13738	17.5315	G4
Gorai.006G110700.1	27.5097	60.2418	22.6461	4.04116	4.02247	2.53053	0.01	8.25457	2.72684	4.10869	1.55616	6.8217	33.0442	61.0246	0.01	36.8762	8.23544	7.59699	G4
Gorai.003G007600.1	0.850815	5.02015	54.6821	0.01	0.670411	0.632633	0.587754	0.01	1.59066	0.01	0.01	0.01	0.01	0.875952	0.824267	0.590019	2.47063	11.6877	G4
Gorai.004G235700.1	91.6044	34.8457	32.036	1.73192	0.446941	7.16984	1.46939	0.01	1.13618	1.09565	0.01	2.19269	0.584853	3.50381	53.8521	1.47505	3.29418	4.96726	G4
Gorai.012G104400.1	93.5897	16.8323	25.684	6.35039	8.49188	54.8282	4.11428	38.292	16.1338	6.02608	18.8962	30.6976	44.4489	30.0743	6.04463	6.4902	7.96092	4.09069	G4
Gorai.007G114200.1	11.6278	7.08727	6.35196	0.01	0.01	0.01	0.01	0.01	0.01	0.01	0.01	0.01	0.01	0.875952	4.39609	0.885028	0.01	2.92192	G4
Gorai.002G245900.2	184.911	95.9735	280.039	49.0712	41.5655	102.276	142.237	208.199	136.115	53.139	100.928	135.703	190.077	174.898	120.618	36.8762	46.393	45.2897	G4
Gorai.007G092900.1	46.2276	26.282	25.1317	6.63904	11.1735	31.2099	17.6326	37.1456	30.4497	10.9565	27.1216	40.9302	20.7623	54.017	22.8047	22.1257	15.6473	6.72041	G4
Gorai.002G158800.1	7.37373	6.20136	19.0559	24.2469	1.34082	6.32633	7.05305	4.81517	3.86302	10.6826	6.00232	4.38538	3.21669	3.50381	4.9456	14.1604	8.50995	7.88918	G4
Gorai.001G111100.1	33.4654	31.0068	19.6082	10.1029	1.34082	8.64598	11.4612	10.5475	5.90815	9.58694	5.78001	8.77076	21.932	9.63547	19.5077	8.26026	7.13738	8.47357	G4
Gorai.003G058100.1	12.7622	27.1679	65.4528	2.59789	12.9613	19.1899	22.3347	19.2607	16.5883	14.5174	14.2277	12.1816	7.31067	9.34348	26.3766	6.4902	15.6473	32.7255	G4
Gorai.003G114000.1	1.98524	2.36242	4.14258	1.15462	0.01	0.01	0.01	0.01	0.01	5.20434	0.444616	0.01	1.16971	3.79579	0.01	1.77006	6.31384	0.01	G4
Gorai.008G144500.1	21.2704	19.1947	119.306	4.32981	2.01123	4.63931	14.1061	13.7576	5.68091	7.39564	4.89078	10.7198	4.09397	11.3874	11.265	15.6355	22.7847	13.733	G4
Gorai.007G022600.1	30.6293	185.155	213.481	28.2881	18.3246	17.7137	22.0408	15.592	17.9517	15.3391	17.5624	21.4396	46.2034	83.5074	46.7085	21.2407	36.5104	57.2696	G4
Gorai.009G246700.2	80.2602	111.329	41.702	6.63904	18.7715	33.7404	8.22856	41.2728	31.8131	2.1913	13.7831	34.5958	32.4594	90.223	9.61645	22.4207	10.9806	7.01261	G4
Gorai.004G198000.2	26.6589	6.79197	12.9801	6.9277	6.48064	11.5983	4.70203	9.63033	6.13539	4.3826	10.0039	13.3998	12.5743	13.7232	22.2552	8.26026	3.01966	22.4988	G4
Gorai.001G139000.1	32.0474	31.5974	15.1895	0.01	2.01123	24.2509	7.34693	20.4071	27.4956	0.821738	10.6708	22.9014	5.26368	32.9942	9.06694	12.0954	11.8041	1.46096	G4
Gorai.005G073100.2	20.7032	27.7585	4.14258	0.577308	2.90512	3.16316	0.01	7.33739	2.72684	1.09565	1.33385	5.60354	19.0077	11.3874	0.01	2.65508	1.64709	0.584384	G4
Gorai.010G064300.1	246.736	88.2956	111.021	27.4221	8.26841	43.019	57.0122	86.2144	32.9493	19.9956	39.5709	49.9446	129.253	114.458	35.7183	84.3727	30.1966	18.9925	G4
Gorai.008G032500.1	15.3147	26.8726	52.7489	4.04116	0.446941	2.95229	3.23265	5.50305	2.04513	1.91739	3.11232	2.43632	7.01824	1.16794	6.31938	1.18004	0.01	20.7456	G4
Gorai.007G214400.1	5.6721	26.282	9.11369	0.01	1.11735	1.05439	0.01	1.60506	0.68171	0.547825	0.444616	0.01	0.584853	4.67174	0.01	0.01	0.549029	0.584384	G4
Gorai.008G290600.1	6.80652	11.2215	25.4079	1.15462	0.01	0.01	0.01	0.01	0.01	0.01	0.01	0.01	0.584853	0.01	0.01	0.01	3.8432	17.2393	G4
Gorai.008G205300.3	9.35897	31.8927	18.2274	3.7525	3.57553	7.59159	6.17142	7.79598	6.13539	5.47825	5.55771	6.8217	8.18795	13.7232	4.67085	4.72015	7.4119	7.3048	G4
Gorai.009G419400.1	488.084	453.585	527.765	123.255	27.9338	49.7671	50.8408	119.691	49.992	50.6738	50.9086	69.4352	248.855	163.803	56.3249	105.613	74.9425	85.32	G4
Gorai.005G194900.1	27.5097	25.9867	11.5992	21.0717	2.2347	2.31965	9.99182	5.73234	2.04513	7.66955	9.11464	2.43632	88.6053	27.7385	4.39609	31.566	5.21578	2.04534	G4
Gorai.001G018900.1	65.7964	53.7451	64.6243	25.1129	6.25717	20.2443	24.9796	16.9677	11.5891	16.9826	10.4485	17.2979	29.2427	61.6086	22.2552	44.8414	39.5301	29.2192	G4
Gorai.006G174800.1	16.1655	13.2886	19.8844	2.88654	4.91635	9.06774	6.75918	9.63033	5.45368	5.75216	6.22463	9.01439	13.4516	18.979	4.12134	12.9804	12.0786	5.25945	G4
Gorai.001G186700.1	9.07536	11.5168	19.6082	3.7525	1.11735	2.10878	3.23265	5.04446	3.86302	15.0652	1.55616	4.87264	5.84853	6.42364	3.57183	29.2059	5.76481	9.35014	G4
Gorai.009G179700.1	1.41803	15.6511	119.306	0.01	0.01	0.01	0.01	0.01	0.454473	0.01	0.666925	0.01	0.87728	0.01	0.01	0.01	7.13738	16.9471	G4
Gorai.011G227100.1	22.1212	32.7786	8.56134	2.59789	8.26841	2.95229	0.01	2.29294	2.4996	0.01	1.11154	0.974529	12.8668	1.16794	0.01	0.01	1.9216	0.01	G4
Gorai.007G066800.1	11.3442	11.8121	20.4367	7.21635	2.2347	5.27194	9.40407	5.73234	7.04433	17.2565	4.22386	6.8217	7.89552	10.8034	7.96792	25.9608	14.5493	6.72041	G4
Gorai.008G041800.1	12.4786	0.885909	0.01	0.01	0.01	0.01	0.01	0.01	0.01	0.01	0.01	0.01	0.01	0.01	26.3766	0.01	0.01	0.01	G4
Gorai.007G194700.1	311.682	294.712	164.599	44.7414	33.744	143.397	69.6489	105.246	118.845	84.9129	63.3578	167.375	103.519	127.597	155.237	57.5268	43.6478	65.1588	G4
Gorai.012G129600.1	1.70163	10.6309	27.3411	0.01	0.670411	5.6937	1.17551	0.917174	6.8171	1.36956	3.55693	4.87264	0.01	2.33587	8.79218	0.01	1.9216	6.42822	G4
Gorai.006G267400.1	345.431	693.962	316.77	62.3493	82.6841	124.84	54.6612	127.946	121.799	54.7825	74.6956	95.9911	507.36	343.081	76.3821	161.96	33.2163	54.6399	G4
Gorai.013G187900.1	28.6441	19.1947	6.07579	3.1752	3.57553	3.7958	3.52653	7.1081	6.13539	6.84781	2.89001	6.0908	11.9895	21.6068	5.76987	7.08022	16.4709	7.88918	G4
Gorai.001G160400.1	0.01	3.83894	23.7508	0.865962	0.01	0.421755	1.17551	0.458587	1.36342	5.20434	0.01	0.487264	0.01	0.583968	0.01	2.95009	4.94126	6.42822	G4
Gorai.005G219000.1	38.2867	10.6309	14.361	13.5667	0.01	0.01	2.64489	1.83435	0.01	4.65651	2.00077	1.21816	62.8717	39.1258	4.12134	12.0954	12.3532	0.876576	G4
Gorai.004G162400.1	564.941	253.665	223.976	109.689	107.936	141.499	207.477	211.409	157.02	72.5868	137.386	157.143	190.662	217.236	209.639	105.908	100.198	74.5089	G4
Gorai.011G088100.1	2.26884	6.49666	9.38986	0.865962	0.670411	1.68702	3.8204	1.37576	0.68171	2.46521	1.33385	0.01	2.04699	1.45992	1.64853	1.18004	0.01	2.92192	G4
Gorai.010G093200.1	82.2455	100.994	27.6172	4.04116	10.9501	27.2032	4.40816	60.0749	39.0847	6.29999	16.8954	39.9557	23.6866	68.3242	6.04463	23.3057	3.8432	3.5063	G4
Gorai.007G045500.1	6.52292	62.8995	54.6821	1.15462	0.670411	5.06106	0.01	4.12728	5.22644	0.547825	1.11154	9.01439	0.01	6.42364	5.22036	1.47505	1.37257	15.4862	G4
Gorai.001G072700.1	29.7785	67.6244	28.4457	5.77308	14.5256	18.7681	3.8204	13.299	14.5431	6.5739	10.4485	13.887	48.8353	30.3663	5.22036	10.0303	7.4119	10.2267	G4
Gorai.007G351800.2	25.2409	19.1947	40.3212	8.37097	2.01123	14.7614	2.93877	17.8849	11.8163	7.12173	7.33617	16.8106	15.4986	17.519	14.0125	12.6854	3.8432	11.3955	G4
Gorai.007G065100.1	0.01	1.47651	6.90431	0.01	0.01	0.01	1.17551	0.01	0.01	0.01	0.01	0.01	0.01	0.875952	0.01	0.01	0.01	0.01	G4
Gorai.009G454200.2	49.6309	12.698	12.7039	2.59789	3.57553	11.1765	7.34693	63.9729	21.133	3.56086	24.2316	18.516	23.979	26.5705	7.41841	9.73531	5.76481	0.584384	G4
Gorai.008G167700.1	0.56721	4.42954	18.2274	0.865962	0.446941	2.95229	3.52653	1.83435	3.63578	0.01	1.33385	1.46179	0.01	0.01	4.39609	0.01	0.01	7.3048	G4
Gorai.011G146800.1	10.2098	23.9195	6.35196	3.46385	0.446941	0.84351	0.881632	0.458587	0.01	0.01	0.889233	0.730896	30.7048	11.6794	3.02231	1.18004	2.19612	1.46096	G4
Gorai.012G062300.1	81.3947	61.1277	24.5793	2.88654	7.37453	6.95896	7.34693	14.4455	9.99841	3.56086	7.55848	11.2071	45.3261	101.902	5.22036	12.3904	4.66675	2.04534	G4
Gorai.001G189900.1	3.40326	2.95303	26.5125	4.04116	2.90512	2.31965	4.40816	4.81517	1.59066	4.65651	2.00077	3.65448	5.26368	5.54769	2.74756	7.08022	10.157	6.42822	G4
Gorai.003G008200.2	1.98524	4.72485	8.56134	4.61847	0.446941	0.421755	3.23265	2.98082	2.27237	2.1913	0.666925	1.94906	2.04699	1.45992	1.37378	4.13013	2.19612	1.75315	G4
Gorai.007G073900.1	21.554	63.4901	71.8048	0.577308	0.01	0.01	0.01	0.458587	0.454473	0.01	0.444616	0.01	0.87728	2.33587	37.9163	0.590019	3.01966	37.985	G4
Gorai.012G149100.1	0.01	1.47651	12.1516	0.01	0.01	0.01	0.01	0.01	0.01	0.01	0.01	0.01	0.01	0.01	0.549512	0.01	0.823544	2.04534	G4
Gorai.011G102500.1	7.65734	3.83894	18.7797	8.37097	3.57553	5.90457	4.11428	10.3182	6.13539	7.66955	7.11386	8.77076	7.6031	6.71563	3.57183	8.85028	5.49029	3.7985	G4
Gorai.N003600.1	99.2618	82.3895	30.6551	12.9894	7.15106	18.979	23.5102	34.394	19.0879	31.4999	15.3393	26.0686	45.911	76.7918	20.0572	41.5963	14.0002	7.88918	G4
Gorai.006G135300.1	0.01	0.01	9.38986	0.01	0.01	0.01	0.01	0.01	0.01	0.01	0.01	0.01	0.01	0.01	0.01	0.01	0.01	2.62973	G4
Gorai.011G135300.2	50.4817	19.1947	16.5703	1.44327	12.7378	27.2032	2.35102	25.9102	24.7688	5.20434	8.0031	38.7375	17.5456	25.1106	1.64853	10.6203	7.96092	6.72041	G4
Gorai.007G232900.1	103.516	106.014	26.7887	2.02058	8.93882	12.6527	1.76326	23.8465	6.8171	3.56086	7.11386	12.9125	87.728	76.7918	1.92329	25.3708	1.9216	2.92192	G4
Gorai.011G292000.1	4.25408	15.0604	14.0848	0.01	21.4532	0.84351	1.17551	1.14647	0.454473	0.01	6.00232	0.01	3.50912	0.01	0.549512	0.01	2.74515	1.46096	G4
Gorai.010G022200.1	0.56721	13.5839	66.2814	0.01	0.670411	4.21755	0.01	0.458587	2.95407	0.01	0.01	0.730896	1.16971	2.04389	0.549512	0.590019	5.76481	28.6348	G4
Gorai.009G338300.1	2.83605	6.49666	18.5035	6.06174	1.56429	3.37404	2.35102	4.35658	3.40855	4.10869	3.55693	4.62901	4.97125	6.71563	2.74756	8.26026	10.7061	5.84384	G4
Gorai.002G130600.1	13.3294	39.5706	14.9133	1.15462	6.0337	7.38072	3.23265	11.2354	4.31749	0.01	7.11386	7.30896	23.6866	11.6794	2.19805	4.13013	2.19612	0.584384	G4
Gorai.005G231300.1	10.4934	16.8323	20.7129	2.88654	0.01	3.58492	0.01	1.60506	1.36342	3.28695	0.666925	0.974529	14.0365	13.7232	0.01	11.5054	2.74515	4.38288	G4
Gorai.011G037400.1	15.8819	22.7383	12.7039	3.46385	0.893882	2.53053	0.01	11.9233	2.72684	2.46521	2.6677	5.60354	10.5274	6.71563	0.01	10.0303	1.09806	4.38288	G4
Gorai.007G160300.1	377.762	269.316	313.732	65.2358	25.9226	59.8892	23.5102	82.775	41.1298	30.1304	47.1293	75.7696	112.584	98.1066	28.8494	56.9368	39.8046	94.0858	G4
Gorai.012G073600.1	13.0458	17.7182	140.296	4.04116	0.893882	10.9656	19.102	23.3879	37.494	4.65651	5.3354	25.0941	2.92427	9.63547	17.5844	12.9804	9.3335	24.5441	G4
Gorai.001G103000.1	62.6767	127.866	59.377	4.61847	7.82147	11.5983	2.05714	21.7829	6.8171	3.83478	9.78156	22.1705	31.5821	36.79	3.84658	18.2906	6.31384	9.35014	G4
Gorai.009G302200.1	84.7979	69.1009	107.431	10.9689	4.91635	10.333	22.3347	18.5728	6.13539	11.5043	10.6708	14.6179	35.3836	48.4693	16.7601	41.8913	18.667	31.5567	G4
Gorai.002G085300.1	60.9751	19.49	7.45665	0.577308	9.38576	5.06106	1.17551	6.42022	7.95328	1.36956	1.77847	5.35991	28.073	9.34348	0.824267	4.13013	1.09806	1.16877	G4
Gorai.005G238900.1	25.5245	6.20136	6.62814	2.59789	1.34082	2.53053	0.881632	3.4394	2.4996	3.83478	3.11232	4.87264	11.1122	7.88356	3.29707	11.2104	4.39223	2.04534	G4
Gorai.001G158300.1	32.8982	38.98	16.5703	3.7525	0.893882	1.26527	2.05714	8.48386	3.18131	13.9695	2.22308	4.14175	18.4229	34.7461	1.37378	54.5767	7.68641	7.3048	G4
Gorai.012G111500.1	35.7342	108.671	168.741	6.9277	3.35206	11.3874	16.751	19.9485	20.6785	8.49129	12.0046	22.1705	8.48038	16.3511	27.4756	10.0303	8.78447	127.98	G4
Gorai.005G140100.1	85.3651	77.96	108.536	36.9477	36.2022	42.1755	49.0775	40.585	47.038	21.913	38.0147	38.7375	63.4566	20.4389	32.9707	21.5357	31.2947	44.4132	G4
Gorai.008G147200.1	1.70163	15.6511	14.9133	0.01	0.01	0.421755	0.881632	0.917174	1.13618	0.01	0.666925	1.21816	0.584853	0.875952	1.37378	0.885028	2.19612	2.04534	G4
Gorai.005G248500.2	87.0668	157.692	344.387	48.2052	24.3583	58.8349	59.6571	47.2345	68.8527	46.839	45.1286	53.3554	45.3261	72.12	46.159	56.3468	60.1187	148.141	G4
Gorai.009G165100.1	22.1212	26.282	19.3321	3.1752	0.893882	9.06774	2.35102	4.35658	3.86302	0.547825	2.44539	9.01439	5.26368	6.13166	2.74756	4.42514	1.64709	2.04534	G4
Gorai.012G145300.1	0.01	10.9262	73.1857	0.01	13.8552	0.421755	0.587754	0.01	0.01	0.01	2.89001	0.01	0.01	0.583968	0.01	0.01	0.549029	26.5895	G4
Gorai.012G175400.1	55.8702	62.8995	238.889	90.3487	26.8165	65.5829	125.486	122.672	116.118	51.4956	44.2393	86.733	39.77	40.0018	99.7363	70.8022	57.3736	81.5215	G4
Gorai.009G168000.1	3.40326	2.06712	12.9801	0.865962	2.2347	1.26527	5.87754	3.89799	2.04513	6.84781	1.11154	1.46179	2.33941	2.04389	5.22036	7.08022	9.05898	4.38288	G4
Gorai.011G103900.1	0.01	0.590606	17.675	0.01	0.01	0.01	0.01	0.01	0.01	0.01	0.01	0.01	0.01	0.01	0.01	0.01	0.01	4.09069	G4
Gorai.004G090200.1	76.0062	86.2285	183.102	8.94828	18.995	11.1765	7.64081	36.2284	9.08946	16.4348	13.1162	18.516	35.0912	31.8262	9.61645	24.7808	20.0396	19.8691	G4
Gorai.008G014000.1	21.2704	39.5706	9.66603	1.15462	4.02247	5.6937	1.17551	9.85962	3.63578	2.46521	3.33462	4.62901	9.94251	25.6946	4.9456	10.0303	3.01966	0.584384	G4
Gorai.004G132500.2	30.6293	61.423	65.729	5.77308	2.2347	8.85686	6.17142	9.17174	5.90815	6.02608	3.11232	8.52712	10.5274	10.5114	3.84658	4.13013	2.74515	33.6021	G4
Gorai.013G066800.1	9.64257	8.56379	20.1606	4.61847	1.56429	0.632633	4.70203	2.52223	1.81789	4.3826	2.22308	1.46179	11.1122	5.54769	1.09902	6.78521	3.01966	8.47357	G4
Gorai.012G186500.1	125.637	21.5571	29.5504	0.01	0.01	0.01	0.881632	0.01	0.01	0.01	0.01	0.01	7.89552	2.33587	53.5774	4.13013	0.549029	4.09069	G4
Gorai.009G012900.1	240.781	152.376	635.472	139.131	52.5156	207.293	92.2774	133.678	193.151	134.765	130.05	228.527	24.2714	34.7461	76.1073	30.386	111.178	264.142	G4
Gorai.005G060200.1	4.82129	6.49666	45.8446	1.44327	0.446941	0.421755	1.46939	0.917174	0.01	0.01	0.666925	0.01	0.01	0.01	1.92329	0.885028	2.47063	9.05795	G4
Gorai.010G098800.2	7.37373	5.90606	20.4367	8.37097	4.02247	5.27194	11.1673	5.50305	4.54473	4.93043	4.89078	8.28349	3.21669	6.71563	6.86889	7.96525	7.96092	7.88918	G4
Gorai.001G183600.1	359.044	25.3961	48.8825	38.6796	1.56429	11.8091	80.5223	20.6364	22.2692	59.7129	9.78156	13.3998	20.1774	30.9503	154.687	11.5054	19.4905	20.4534	G4
Gorai.003G037300.1	23.2556	43.4095	33.9692	4.90712	4.46941	6.74808	3.23265	10.5475	5.68091	8.7652	5.11309	7.06533	29.8275	44.0896	5.76987	34.8111	14.8238	14.6096	G4
Gorai.013G184800.1	0.01	10.9262	37.2833	0.01	2.01123	4.00667	0.587754	12.1526	12.0435	0.01	2.00077	11.2071	0.584853	10.5114	0.01	0.885028	3.01966	0.01	G4
Gorai.013G184700.1	0.56721	52.8592	217.9	0.01	4.24594	24.4618	1.17551	24.7637	29.5407	0.01	9.78156	51.1627	0.01	65.6964	0.01	1.77006	20.8631	0.01	G4
Gorai.011G165200.1	8.79176	23.3289	74.5665	0.01	2.2347	2.53053	1.46939	1.83435	3.18131	0.547825	1.33385	4.62901	0.584853	0.01	16.2106	0.01	5.76481	27.7582	G4
Gorai.006G233600.1	20.136	60.5371	138.086	15.2987	22.1236	26.7815	27.0367	21.7829	26.3594	9.31303	15.7839	27.0432	11.1122	14.3072	29.6736	2.06506	14.2748	62.2369	G4
Gorai.008G235900.1	19.5688	7.67788	9.66603	3.7525	2.01123	3.37404	3.23265	6.42022	1.36342	3.28695	2.6677	2.92359	16.9608	21.8988	1.09902	14.4555	6.58835	3.21411	G4
Gorai.007G162300.1	5.3885	12.4027	14.361	0.01	0.446941	3.58492	2.05714	2.29294	4.9992	0.01	1.33385	2.19269	2.33941	0.01	3.57183	0.885028	1.9216	4.96726	G4
Gorai.N026500.1	336.072	77.3694	72.081	69.277	5.36329	21.2986	0.01	0.01	0.01	116.687	37.3478	18.7597	0.01	0.01	111.826	1.18004	0.01	34.4786	G4
Gorai.010G092900.1	18.7179	54.631	86.4419	2.30923	4.46941	2.53053	8.52244	5.04446	15.9066	4.3826	11.1154	12.6689	1.46213	6.13166	15.1116	0.01	17.5689	39.4459	G4
Gorai.009G418800.1	32.8982	56.9935	82.8517	15.01	8.49188	15.8158	10.5796	22.7001	15.2248	13.4217	12.4493	15.5925	34.5064	19.8549	12.364	18.5856	9.3335	38.8615	G4
Gorai.004G047600.1	113.158	55.2216	38.6641	16.1646	1.78776	5.27194	10.8735	18.3435	4.54473	12.6	4.66847	11.2071	37.723	77.9597	4.67085	84.6677	13.7257	12.2721	G4
Gorai.N003200.1	2.83605	26.282	12.4278	0.01	1.34082	4.63931	0.587754	2.75152	2.95407	0.01	0.889233	4.38538	0.01	5.54769	0.824267	0.885028	0.01	2.33754	G4
Gorai.N004000.1	15.8819	3.83894	10.7707	0.01	0.01	0.01	0.01	0.01	0.01	0.01	0.01	0.01	0.01	1.7519	11.8145	0.01	0.549029	0.876576	G4
Gorai.001G116200.1	18.1507	5.61076	4.69493	5.48443	0.446941	4.00667	2.64489	6.87881	1.81789	4.93043	2.44539	3.89811	7.6031	16.0591	5.49512	8.26026	6.86287	1.16877	G4
Gorai.002G191900.1	1.70163	11.8121	70.9763	1.73192	2.2347	5.90457	2.35102	1.83435	9.77117	1.36956	1.33385	6.0908	1.75456	2.62785	8.51743	1.47505	10.7061	24.8363	G4
Gorai.010G127100.1	15.8819	106.014	112.954	3.7525	2.45818	5.48282	4.11428	2.29294	3.40855	1.64348	3.33462	1.46179	9.35766	7.59158	32.1464	0.01	6.58835	101.098	G4
Gorai.010G251300.1	9.07536	22.1477	12.7039	0.01	3.35206	4.85019	0.881632	8.02528	5.22644	1.36956	2.6677	5.35991	12.8668	21.3148	1.37378	4.13013	1.37257	3.7985	G4
Gorai.002G144400.1	7.94094	22.7383	31.4836	0.01	1.11735	0.421755	0.01	0.458587	0.908946	0.821738	0.01	0.487264	0.01	1.7519	11.265	0.590019	2.19612	17.5315	G4
Gorai.009G323300.1	66.9308	192.833	251.593	22.8037	12.9613	23.1965	18.2204	25.9102	16.5883	18.3521	14.45	24.6068	69.0127	90.223	21.1562	56.6418	45.8439	66.912	G4
Gorai.012G081500.1	96.9929	53.4498	47.7778	0.01	0.446941	2.31965	1.76326	2.52223	1.36342	1.09565	0.889233	2.43632	1.16971	3.21182	28.8494	0.885028	2.74515	27.7582	G4
Gorai.009G172600.1	45.6604	76.7788	145.543	36.3704	16.5368	14.9723	32.6204	14.2162	15.9066	30.4043	16.2285	19.0033	30.7048	91.3909	29.9484	52.2166	43.0988	54.3477	G4
Gorai.010G084200.1	1.70163	21.2618	62.1388	0.865962	0.01	2.31965	6.75918	4.58587	5.90815	7.66955	4.66847	4.62901	0.01	11.9713	29.3989	9.4403	22.7847	20.1612	G4
Gorai.011G214000.1	10.4934	35.7317	66.8337	5.48443	2.2347	4.63931	39.0857	4.12728	7.95328	14.7913	5.78001	6.33444	6.72581	12.8473	19.5077	16.8155	18.9415	30.388	G4
Gorai.010G202800.1	10.2098	11.2215	10.2184	0.01	0.01	0.421755	1.17551	0.01	0.01	0.01	0.666925	0.01	0.584853	0.01	19.7824	0.01	4.66675	7.59699	G4
Gorai.013G081400.1	33.4654	18.0135	10.4945	2.88654	0.670411	3.16316	0.587754	9.17174	4.09026	3.56086	1.33385	5.35991	10.8198	22.1908	0.01	12.3904	1.37257	1.46096	G4
Gorai.012G149000.1	0.850815	10.0403	9.11369	0.865962	0.446941	0.84351	0.01	0.01	0.01	1.36956	0.444616	0.974529	4.97125	1.16794	1.37378	0.01	0.01	2.62973	G4
Gorai.009G182800.1	28.9277	23.9195	65.1767	8.37097	0.670411	4.85019	14.1061	7.79598	6.58986	9.31303	2.22308	8.03986	6.43339	7.00761	14.2873	7.96525	26.3534	16.3627	G4
Gorai.009G396400.1	141.803	47.8391	230.88	96.6991	33.0736	59.0457	74.0571	85.9851	67.7165	76.4216	61.3571	65.2934	16.3759	42.9216	72.8103	82.3076	51.3342	82.3981	G4
Gorai.006G256600.1	32.8982	40.1612	48.6063	42.7208	12.7378	15.3941	28.5061	21.095	15.6793	32.0478	27.5662	20.2215	47.3731	47.3014	21.1562	55.4617	11.8041	22.791	G4
Gorai.005G178700.1	236.527	82.0942	58.8247	76.2047	16.7603	50.3998	53.7795	29.5789	36.8123	67.3825	32.6793	27.7741	26.9033	55.4769	113.199	12.9804	50.2362	79.184	G4
Gorai.011G207500.1	113.726	42.2283	184.207	33.1952	3.57553	21.9313	66.4162	36.9163	18.1789	56.1521	14.8947	30.9413	28.073	46.4254	59.0725	161.075	49.1381	29.5114	G4
Gorai.001G067000.1	8.79176	21.5571	3.31407	0.01	3.799	1.8979	1.17551	4.35658	1.36342	0.01	2.22308	2.67995	9.94251	7.2996	0.01	2.06506	0.01	0.01	G4
Gorai.004G143300.1	177.253	159.464	191.111	51.3804	50.0574	78.8682	75.5264	96.5326	60.2177	38.6217	64.2471	75.526	67.5506	58.3968	76.1073	32.746	31.5692	105.189	G4
Gorai.009G174600.1	0.01	16.8323	14.0848	0.01	0.01	0.01	0.01	0.458587	0.01	1.64348	2.00077	1.21816	1.75456	1.16794	1.09902	9.4403	0.01	6.13603	G4
Gorai.001G181300.1	12.7622	4.42954	2.48555	0.01	1.11735	0.632633	0.881632	1.83435	0.01	0.01	0.01	0.730896	2.63184	4.08777	0.549512	1.47505	0.823544	0.01	G4
Gorai.009G240900.1	0.01	5.02015	33.693	0.01	0.446941	0.01	0.01	0.01	0.01	0.01	0.01	0.01	0.01	0.01	0.01	0.01	0.01	12.2721	G4
Gorai.013G145600.1	126.204	83.5707	270.097	84.8643	26.146	58.2022	93.4529	89.8831	56.5819	58.0695	52.6871	77.2314	67.2581	62.1926	97.5383	87.3227	54.0794	97.2999	G4
Gorai.003G101600.1	149.743	104.242	129.525	32.3293	5.36329	21.9313	20.5714	41.0436	17.4972	10.4087	16.6731	28.2613	126.036	106.866	16.4853	60.7719	23.8828	21.33	G4
Gorai.009G121800.3	4.82129	4.42954	9.66603	0.01	0.01	0.01	2.05714	2.75152	2.4996	5.75216	2.22308	2.67995	2.04699	2.33587	1.92329	8.55527	1.9216	1.46096	G4
Gorai.013G009800.1	14.7475	7.97318	18.7797	2.88654	0.01	1.47614	3.8204	0.687881	0.01	14.2435	1.33385	1.70542	6.43339	5.83968	2.19805	12.3904	3.8432	6.72041	G4
Gorai.001G047200.1	3.11966	12.698	27.6172	1.73192	1.34082	4.00667	2.05714	4.12728	2.95407	3.56086	2.44539	3.65448	8.7728	12.2633	0.549512	14.4555	2.74515	8.18137	G4
Gorai.005G002300.1	66.08	88.5909	56.3391	31.752	18.995	37.1145	25.5673	30.2668	23.1781	14.7913	23.3424	28.0177	65.796	28.0304	59.0725	18.2906	12.9022	33.8943	G4
Gorai.009G349200.1	31.1966	30.7115	29.5504	5.48443	13.4082	14.1288	6.4653	15.1334	9.54393	5.47825	12.227	12.4252	27.7805	57.2288	5.49512	31.271	10.9806	10.5189	G4
Gorai.005G089200.1	0.01	1.18121	11.3231	0.01	1.11735	0.421755	0.01	1.14647	0.68171	0.01	0.444616	1.21816	0.01	0.583968	0.01	0.590019	0.01	2.04534	G4
Gorai.010G132000.1	17.2999	28.6444	16.5703	13.5667	2.2347	4.85019	2.93877	5.96163	3.63578	9.03911	5.11309	7.5526	50.005	26.5705	5.22036	28.0259	4.39223	7.3048	G4
Gorai.008G011000.1	221.212	303.276	162.942	6.35039	5.36329	4.42843	2.05714	19.7192	5.90815	10.9565	2.89001	9.50165	102.934	143.656	1.92329	87.9128	15.6473	18.1159	G4
Gorai.011G125000.1	50.4817	107.786	105.774	13.8554	13.8552	10.5439	22.9224	10.7768	10.2256	10.1348	11.7823	13.6434	29.2427	28.3224	22.53	11.2104	27.726	57.5618	G4
Gorai.001G118800.1	49.3473	29.235	6.35196	9.81424	2.01123	7.16984	5.87754	3.21011	0.68171	7.66955	7.11386	1.21816	19.0077	2.33587	20.3319	1.18004	1.37257	1.16877	G4
Gorai.002G264100.1	9.35897	7.67788	21.5414	12.7008	1.34082	7.38072	8.22856	11.694	5.90815	3.83478	5.78001	8.03986	9.35766	5.25571	4.12134	6.19519	3.8432	8.76576	G4
Gorai.001G012800.1	1.41803	8.26848	13.5324	0.01	0.670411	0.421755	0.01	0.687881	0.68171	1.91739	0.444616	0.974529	0.01	0.875952	2.4728	1.47505	0.549029	4.96726	G4
Gorai.011G045500.1	716.954	7095.24	8305.33	13.5667	11.1735	48.9236	50.8408	54.1133	55.9002	22.7347	60.0232	31.1849	30.12	312.715	725.63	9.4403	804.602	9847.16	G4
Gorai.011G110300.1	9.35897	22.1477	36.7309	1.73192	43.3533	5.90457	8.52244	11.2354	7.04433	6.29999	15.7839	8.77076	12.2819	13.7232	4.67085	3.54011	13.4512	15.4862	G4
Gorai.007G014900.1	6.52292	20.3759	27.8934	5.77308	1.34082	5.48282	19.9836	6.42022	7.72604	16.7087	6.44694	4.38538	3.80155	4.37976	12.9135	14.7505	16.7454	12.8564	G4
Gorai.005G233400.1	82.5291	38.3894	11.0469	1.44327	3.35206	14.1288	4.40816	20.8657	14.7704	5.20434	7.55848	15.8361	33.6291	85.8433	7.69316	31.271	4.66675	1.75315	G4
Gorai.009G428400.1	0.01	1.18121	4.69493	0.01	0.01	0.01	0.01	0.01	0.01	0.01	0.01	0.01	0.01	0.01	0.01	0.01	0.01	0.01	G4
Gorai.003G028800.1	36.8687	85.3425	156.037	10.3915	21.0062	17.7137	14.4	18.3435	26.1322	10.6826	17.7847	14.1307	30.4124	35.33	11.5397	17.1105	16.1964	47.3351	G4
Gorai.010G151200.1	58.4226	43.7048	23.4746	24.2469	6.25717	9.70037	17.6326	17.6556	7.27157	19.7217	10.0039	13.887	29.8275	11.9713	15.9358	8.26026	11.2551	9.93453	G4
Gorai.007G077200.1	6.80652	21.2618	32.036	9.23693	0.446941	1.47614	2.93877	2.29294	1.13618	2.46521	1.33385	1.21816	7.01824	3.50381	3.02231	8.55527	4.39223	10.5189	G4
Gorai.012G123000.1	7.65734	1.77182	7.18048	0.01	0.446941	0.01	0.01	0.01	0.68171	0.01	0.444616	0.487264	0.01	1.7519	2.4728	0.590019	0.01	1.16877	G4
Gorai.011G009200.1	9.64257	19.1947	40.045	4.61847	3.35206	7.59159	3.8204	20.1778	12.9525	3.01304	9.78156	13.1561	0.584853	2.91984	3.84658	8.85028	3.56869	7.88918	G4
Gorai.012G176200.1	691.996	2048.81	5461.86	38.1023	7.82147	41.5429	51.1346	58.2406	25.2233	23.8304	27.1216	62.3698	89.1902	87.8871	235.74	22.7157	117.767	1256.43	G4
Gorai.N013200.1	1.13442	6.49666	6.90431	0.01	1.78776	0.84351	0.01	0.917174	0.454473	0.01	0.444616	0.974529	0.87728	2.04389	0.01	0.01	0.01	0.584384	G4
Gorai.005G173900.1	15.8819	67.3291	90.3083	0.01	0.01	0.01	1.46939	0.01	0.454473	3.56086	0.01	0.487264	0.01	2.91984	35.4435	1.18004	15.6473	71.8792	G4
Gorai.004G283300.1	234.258	66.7385	88.9275	5.19577	1.78776	4.85019	2.64489	14.6748	2.4996	5.20434	4.89078	19.4906	61.9945	81.7555	2.4728	47.2015	11.8041	7.3048	G4
Gorai.009G029900.2	323.593	193.128	181.998	57.1535	4.46941	33.9513	95.5101	47.2345	13.407	39.9912	18.4516	38.4939	102.934	91.099	89.5704	60.7719	26.6279	40.9069	G4
Gorai.009G425200.1	29.2113	93.9063	20.1606	1.15462	0.893882	3.7958	2.35102	7.79598	5.45368	1.91739	2.22308	3.65448	16.6683	30.0743	1.92329	23.0107	1.37257	3.5063	G4
Gorai.008G099100.1	1.41803	7.38257	35.0739	6.06174	0.01	2.10878	2.35102	3.4394	4.9992	8.7652	0.889233	1.94906	2.63184	5.54769	0.01	7.67024	6.03932	8.76576	G4
Gorai.007G147900.1	254.677	143.517	107.155	24.5356	11.397	53.9847	84.3428	83.4629	49.3103	25.2	48.2409	58.4717	119.895	158.547	87.9218	74.6373	25.5299	21.6222	G4
Gorai.009G184400.1	0.56721	66.7385	95.2794	0.01	0.01	0.01	0.01	0.01	0.01	0.01	0.01	0.01	0.01	3.50381	2.4728	0.01	1.9216	18.1159	G4
Gorai.001G049600.1	36.0178	50.2015	129.801	15.2987	1.11735	12.2309	26.7428	24.5344	14.0887	43.5521	4.89078	20.4651	8.48038	28.9064	25.827	167.565	45.5694	26.2973	G4
Gorai.001G014100.1	22.6884	26.8726	12.9801	0.01	0.01	1.68702	0.01	0.687881	1.13618	0.01	0.01	1.46179	3.21669	1.45992	1.37378	0.01	0.01	0.584384	G4
Gorai.009G445000.1	19.5688	18.0135	9.38986	4.61847	0.01	0.421755	4.11428	3.21011	0.454473	1.36956	1.33385	0.730896	1.16971	1.16794	0.824267	0.01	0.01	14.0252	G4
Gorai.009G424200.1	154.565	125.799	242.755	40.4116	55.4207	79.29	59.3632	101.118	64.9896	25.4739	60.6901	87.2203	96.2084	42.0457	68.1394	44.8414	39.2556	92.6248	G4
Gorai.011G243100.1	14.7475	41.0471	7.18048	2.02058	16.7603	1.26527	3.23265	2.52223	1.36342	3.56086	1.11154	2.67995	8.48038	8.75952	2.74756	4.72015	8.23544	25.1285	G4
Gorai.001G053700.1	69.4832	193.719	140.572	8.37097	9.38576	22.1421	7.05305	29.8082	12.0435	10.4087	10.2262	24.6068	66.0884	70.9521	8.79218	54.8717	37.6085	48.7961	G4
Gorai.009G051900.1	37.4359	37.5035	47.2255	6.63904	8.71535	17.292	30.2694	16.2798	14.7704	8.7652	22.4531	20.2215	14.0365	25.1106	22.2552	19.1756	16.7454	22.791	G4
Gorai.001G229200.2	19.5688	75.0069	52.7489	1.44327	1.34082	6.53721	1.76326	9.63033	5.68091	1.64348	1.77847	8.03986	7.31067	9.0515	5.22036	4.72015	1.37257	8.47357	G4
Gorai.010G199700.1	9.64257	7.97318	4.41876	0.865962	0.01	0.01	0.01	0.687881	0.68171	0.547825	0.666925	0.487264	4.3864	4.67174	0.549512	4.42514	0.01	0.01	G4
Gorai.009G202400.3	413.78	443.84	92.7939	22.8037	63.4656	19.1899	15.5755	92.6346	31.5859	20.5434	23.3424	38.4939	293.596	314.467	15.6611	72.2773	29.6476	32.1411	G4
Gorai.002G234000.1	10.2098	6.49666	18.5035	4.90712	3.35206	5.48282	5.58367	7.79598	3.63578	5.47825	3.77924	6.33444	9.35766	7.59158	4.39609	18.8806	10.157	8.47357	G4
Gorai.013G020000.1	603.228	444.431	451.818	103.915	34.191	80.1335	114.612	165.321	92.4853	101.895	50.9086	99.4019	220.782	414.033	121.717	273.769	114.747	93.7936	G4
Gorai.011G009500.1	50.7653	24.8054	121.24	19.3398	7.37453	9.06774	27.9183	18.3435	12.2708	42.7304	7.55848	20.7087	19.3002	35.33	21.1562	67.2621	37.334	40.3225	G4
Gorai.010G153700.1	5.6721	6.79197	11.0469	0.01	0.01	2.10878	2.64489	2.06364	1.59066	1.09565	1.33385	3.41085	0.01	4.67174	0.01	6.78521	0.823544	2.92192	G4
Gorai.011G097500.1	203.912	110.739	84.5087	40.7002	80.4494	201.177	71.4122	186.416	189.742	48.4825	116.712	164.208	99.4251	190.373	81.053	69.0322	42.5498	32.7255	G4
Gorai.004G048300.1	3.68687	14.4698	57.1677	8.37097	1.34082	3.16316	12.3428	2.06364	3.86302	4.3826	3.77924	2.19269	0.01	0.875952	15.6611	0.885028	4.11772	18.9925	G4
Gorai.008G285700.1	50.4817	64.376	56.3391	36.6591	12.2909	10.9656	27.6245	10.5475	8.86222	7.66955	14.6723	9.25802	33.9215	18.979	28.0251	5.90019	14.0002	25.7129	G4
Gorai.001G209500.1	4.25408	7.97318	34.5215	0.01	0.01	0.01	1.17551	0.01	0.01	0.547825	0.01	0.730896	1.16971	0.875952	2.19805	0.01	0.01	14.0252	G4
Gorai.006G252800.1	52.7505	12.1074	31.7598	8.65962	0.670411	1.05439	6.4653	1.83435	0.908946	12.8739	3.33462	1.70542	14.0365	7.88356	17.5844	25.9608	1.9216	5.25945	G4
Gorai.003G057200.1	7.37373	17.1276	36.7309	2.88654	5.81023	6.74808	11.4612	12.3819	11.1346	2.73913	10.4485	9.25802	7.31067	7.00761	4.9456	2.06506	10.157	11.9799	G4
Gorai.012G123700.1	69.7668	126.98	57.1677	5.19577	8.26841	42.5973	13.5184	59.1577	42.4932	11.2304	23.787	53.3554	58.1929	55.7689	20.3319	32.451	14.0002	9.05795	G4
Gorai.003G061200.1	0.01	6.20136	72.081	0.01	1.34082	0.632633	0.587754	0.458587	0.01	0.01	0.444616	0.01	0.01	0.01	3.84658	0.01	5.21578	31.8489	G4
Gorai.007G097200.1	124.786	176.886	146.095	59.4627	3.35206	26.9923	63.4775	27.2859	17.4972	81.0781	13.1162	27.2868	60.5323	138.984	62.0948	115.054	77.1386	57.5618	G4
Gorai.004G025800.1	45.0932	41.933	55.5106	9.23693	2.68165	7.38072	3.23265	17.4263	7.27157	19.4478	6.44694	12.1816	42.9867	72.996	7.14365	66.0821	17.5689	18.4081	G4
Gorai.012G145100.1	1.41803	5.31545	41.9782	2.88654	5.58676	2.53053	1.46939	2.29294	1.59066	1.91739	2.6677	2.67995	3.21669	1.45992	1.64853	0.885028	3.8432	17.2393	G4
Gorai.006G195800.1	61.8259	47.2485	47.7778	4.61847	3.799	8.4351	4.11428	17.197	4.77197	6.5739	4.00155	12.1816	40.0625	53.1411	6.31938	36.5811	10.9806	11.6877	G4
Gorai.008G109100.1	2.55245	6.79197	6.90431	0.01	2.45818	0.421755	2.64489	1.37576	0.454473	1.09565	0.666925	1.21816	3.21669	12.5553	0.549512	1.18004	3.29418	1.16877	G4
Gorai.006G103200.1	11.3442	6.79197	1.93321	0.01	10.5031	4.63931	1.17551	7.79598	3.40855	0.01	6.00232	5.35991	2.33941	13.1393	0.824267	1.18004	1.09806	1.16877	G4
Gorai.002G190000.1	9.35897	2.06712	12.1516	2.59789	2.01123	1.26527	2.05714	1.14647	0.454473	4.93043	1.55616	2.43632	14.6213	1.16794	3.29707	4.42514	7.68641	1.46096	G4
Gorai.005G251700.1	0.01	5.61076	10.2184	0.01	0.01	0.632633	0.01	0.01	0.01	0.01	0.01	0.01	0.01	1.16794	0.01	0.01	0.01	0.584384	G4
Gorai.007G255600.1	18.7179	16.8323	35.0739	23.381	6.48064	9.70037	21.1592	12.6111	9.77117	25.7478	12.227	12.6689	26.026	15.7671	12.6388	40.7113	12.3532	12.5643	G4
Gorai.001G228000.1	108.054	74.4163	133.667	20.4944	8.26841	40.6994	15.2816	47.0052	23.8598	25.7478	23.5647	47.021	42.6943	51.9731	10.166	37.1712	15.9218	37.985	G4
Gorai.007G213400.1	7.37373	2.95303	16.5703	4.61847	0.893882	0.84351	0.01	0.917174	0.01	1.36956	1.11154	1.21816	3.50912	0.01	1.37378	3.83512	0.549029	4.09069	G4
Gorai.007G307600.1	60.1243	155.92	539.641	3.7525	5.81023	26.5706	44.9632	18.5728	21.8147	27.9391	17.5624	22.6578	43.2792	97.8146	15.6611	69.9172	33.7653	64.2822	G4
Gorai.011G184100.1	19.2851	13.2886	9.66603	0.577308	2.90512	6.11545	5.87754	10.3182	10.4529	1.09565	8.44771	5.84717	5.26368	25.6946	4.67085	7.37523	3.29418	2.04534	G4
Gorai.011G005300.1	9.07536	7.67788	9.38986	3.46385	2.68165	3.7958	1.76326	3.4394	2.95407	3.28695	0.01	1.70542	7.6031	8.46753	0.824267	7.96525	6.58835	2.92192	G4
Gorai.007G320800.1	31.7638	89.7721	191.387	51.9577	13.4082	22.5639	16.751	20.6364	15.4521	32.3217	12.8939	11.4507	76.6158	41.4617	9.61645	132.164	31.8437	51.4258	G4
Gorai.013G141800.1	62.3931	18.3088	8.83751	0.577308	2.68165	17.292	6.75918	23.6172	18.4062	0.821738	8.2254	22.4142	6.43339	31.2423	22.53	20.6506	3.01966	3.21411	G4
Gorai.013G231600.1	3.97047	8.56379	10.7707	0.01	0.01	0.01	0.01	0.01	0.01	0.01	0.01	0.01	0.01	0.01	15.1116	0.01	1.64709	4.09069	G4
Gorai.005G169000.1	143.504	238.014	260.154	61.4833	23.4644	28.8902	159.575	21.3243	33.4038	81.6259	37.1255	23.6323	76.031	125.261	124.739	85.2577	89.7663	106.942	G4
Gorai.001G138900.1	43.6752	5.61076	3.31407	1.15462	0.01	4.00667	4.40816	6.42022	5.45368	1.36956	4.44616	6.33444	14.9138	8.17555	5.22036	6.19519	1.09806	0.01	G4
Gorai.001G067100.1	0.56721	8.85909	15.7418	0.01	0.670411	0.01	0.881632	0.01	0.01	0.547825	0.01	0.487264	0.01	0.875952	1.37378	0.590019	4.39223	4.67507	G4
Gorai.001G163700.1	1.98524	27.7585	22.9223	0.01	0.01	1.26527	3.23265	1.14647	1.59066	5.75216	0.444616	0.487264	1.75456	11.6794	0.549512	1.77006	4.66675	1.75315	G4
Gorai.001G168500.1	21.2704	53.1545	50.8157	4.61847	24.3583	7.16984	9.69795	13.7576	10.9074	6.5739	9.78156	9.25802	23.979	44.9655	12.364	11.2104	19.216	20.4534	G4
Gorai.007G157500.1	123.368	173.343	56.063	8.08231	9.60923	16.6593	31.7387	29.1203	21.8147	7.12173	13.3385	22.6578	47.6656	58.9807	26.3766	15.6355	18.9415	8.47357	G4
Gorai.011G249000.1	3.11966	63.7854	121.24	0.01	0.01	0.84351	0.01	0.01	0.454473	0.01	0.01	0.730896	0.01	0.583968	6.86889	0.01	6.58835	59.8993	G4
Gorai.012G086400.2	54.4522	76.7788	177.026	36.9477	11.8439	19.6116	48.1959	30.496	23.4054	26.5695	18.007	29.4795	33.6291	40.0018	39.8396	108.268	46.393	69.2495	G4
Gorai.005G256600.1	1.13442	8.56379	13.5324	0.01	0.01	0.01	0.01	0.01	0.01	0.547825	0.01	1.21816	0.01	0.01	0.01	0.01	0.01	2.92192	G4
Gorai.011G233600.1	78.5586	75.8929	48.3302	6.63904	9.60923	19.6116	25.8612	21.7829	16.361	8.7652	13.3385	22.4142	18.1305	143.364	16.2106	68.4422	19.216	3.21411	G4
Gorai.002G005500.2	18.1507	10.9262	7.18048	0.01	0.01	0.01	0.01	0.01	0.01	1.09565	0.01	0.01	2.33941	0.583968	5.22036	0.01	0.01	0.584384	G4
Gorai.008G069700.2	0.850815	3.24833	8.83751	0.01	2.45818	0.01	0.881632	0.01	0.01	0.01	0.666925	0.974529	0.01	7.00761	0.01	0.885028	1.9216	1.16877	G4
Gorai.011G152000.1	8.79176	15.0604	18.2274	5.19577	0.670411	4.00667	1.46939	1.83435	1.36342	6.29999	1.33385	2.19269	3.80155	18.979	2.74756	11.2104	10.9806	8.18137	G4
Gorai.013G048600.1	0.01	139.383	126.487	1.44327	0.01	0.01	0.01	0.01	0.01	20.2695	0.01	0.01	1.46213	36.498	0.01	3.54011	21.4121	38.8615	G4
Gorai.012G133600.1	30.913	16.8323	157.971	19.3398	7.37453	14.3397	42.9061	15.8213	13.6342	11.7782	14.2277	16.567	11.6971	22.7747	33.795	27.7309	28.824	22.4988	G4
Gorai.002G090500.1	7.94094	45.772	17.1227	0.01	7.82147	0.632633	0.01	2.06364	1.81789	0.01	2.44539	1.21816	5.26368	17.811	1.09902	1.77006	1.64709	5.84384	G4
Gorai.013G223200.1	144.639	93.3157	162.113	31.4633	42.6829	40.4885	36.7346	75.6669	39.3119	27.9391	41.5716	59.9335	73.6915	129.057	34.894	56.3468	55.1774	40.6147	G4
Gorai.006G256900.1	97.5601	85.6379	55.7868	1.44327	19.6654	24.4618	7.05305	39.8971	27.7229	0.547825	24.2316	32.8903	45.3261	68.3242	9.61645	26.8458	4.66675	2.92192	G4
Gorai.006G162900.1	3.40326	0.590606	0.01	0.01	0.01	0.01	0.01	0.01	0.01	0.01	0.444616	0.01	0.01	0.01	0.01	0.01	0.01	0.876576	G4
Gorai.002G040700.1	1.41803	5.61076	23.7508	1.44327	0.670411	8.01335	3.23265	2.29294	4.9992	2.1913	2.44539	6.33444	2.04699	4.37976	10.7155	2.06506	7.13738	7.88918	G4
Gorai.002G028300.1	115.144	132.296	635.472	176.945	98.327	58.2022	126.367	45.8587	60.2177	106.004	61.5794	49.4573	157.618	75.6238	84.0753	254.888	243.769	246.902	G4
Gorai.003G061400.1	117.696	134.363	104.393	53.401	17.4307	29.312	42.0244	20.4071	21.5875	43.2782	18.8962	28.7486	135.686	126.429	48.6318	113.579	55.452	37.6928	G4
Gorai.001G169600.1	161.371	184.564	126.487	14.7214	4.91635	32.0534	48.7836	29.5789	30.6769	15.8869	23.787	27.2868	40.6473	104.238	109.628	60.7719	26.9024	22.4988	G4
Gorai.002G242100.1	0.01	0.01	35.9024	0.01	0.446941	0.01	0.01	0.458587	0.01	0.01	0.01	0.01	0.01	0.01	0.01	0.01	1.9216	15.194	G4
Gorai.007G074500.1	19.8524	16.2417	10.7707	0.01	4.02247	2.95229	0.881632	7.79598	3.86302	0.01	1.77847	8.28349	9.65008	4.08777	0.01	1.77006	0.01	0.01	G4
Gorai.008G094200.1	13.613	302.39	352.948	135.09	0.893882	5.6937	93.1591	11.694	5.68091	457.708	4.00155	10.9634	39.1852	207.892	36.8173	163.73	331.339	240.474	G4
Gorai.013G259900.2	59.2735	27.1679	23.4746	4.32981	1.56429	5.06106	2.93877	10.7768	4.54473	7.94346	2.89001	9.50165	18.4229	46.1334	4.9456	30.386	15.0983	5.55165	G4
Gorai.004G026200.1	0.01	0.885909	19.0559	0.01	0.01	3.16316	0.01	0.458587	2.95407	0.01	0.01	8.77076	0.01	0.583968	0.01	0.01	1.09806	0.01	G4
Gorai.002G161100.1	10.2098	32.4833	8.28517	0.865962	1.11735	5.6937	0.881632	5.27375	2.04513	0.821738	2.00077	4.14175	4.09397	9.63547	1.37378	2.95009	3.56869	3.5063	G4
Gorai.007G354700.1	3.97047	0.01	0.01	0.01	0.01	0.01	0.01	0.01	0.01	0.01	0.01	0.01	0.01	0.01	0.01	0.01	0.01	0.01	G4
Gorai.013G182600.1	15.8819	9.745	3.86641	2.02058	5.81023	3.16316	0.01	5.96163	1.59066	3.01304	2.00077	8.03986	5.26368	5.25571	4.67085	1.77006	2.74515	5.84384	G4
Gorai.007G258700.1	13.0458	121.37	169.294	12.1235	1.78776	2.31965	7.64081	4.35658	1.81789	103.265	1.55616	3.65448	11.4046	55.1849	2.4728	8.55527	32.3927	49.6726	G4
Gorai.007G335500.1	11.9114	4.42954	6.07579	0.865962	6.70411	4.42843	0.587754	7.79598	3.63578	1.36956	4.44616	3.41085	3.50912	2.91984	1.92329	0.885028	0.01	0.876576	G4
Gorai.001G206400.1	0.01	18.6041	18.2274	0.577308	0.01	0.01	0.01	0.687881	0.01	2.73913	0.01	0.01	0.01	4.08777	0.01	0.01	3.01966	5.84384	G4
Gorai.003G134700.1	137.548	93.611	131.734	35.2158	12.0674	26.5706	55.2489	36.4577	25.4505	66.0129	18.6739	28.7486	35.9685	51.9731	67.0404	43.3664	31.2947	37.4006	G4
Gorai.012G024500.1	30.0621	46.9532	2.76172	0.865962	15.196	26.5706	1.76326	46.5466	39.5392	1.09565	18.2293	30.6976	8.48038	20.1469	1.64853	7.67024	1.09806	0.01	G4
Gorai.006G068100.1	47.362	45.772	58.2724	37.525	7.598	20.2443	65.5346	23.8465	17.0427	3.01304	1.11154	4.38538	7.6031	41.7537	2.74756	29.5009	69.4522	0.876576	G4
Gorai.009G432200.1	20.4196	0.01	2.76172	0.577308	0.01	0.01	7.93468	3.89799	0.01	1.91739	0.666925	0.01	0.584853	1.7519	2.74756	0.01	1.09806	0.01	G5
Gorai.009G040400.3	22.972	9.15439	20.1606	32.0406	27.7103	34.1622	32.3265	37.1456	34.54	27.3913	35.1247	34.1085	33.3366	18.979	35.993	28.3209	29.3731	18.9925	G5
Gorai.007G100500.3	15.5983	28.0538	93.8986	40.9889	326.937	110.289	57.8938	45.8587	90.6674	56.426	99.1495	67.2425	32.4594	31.8262	61.82	72.5723	135.61	125.058	G5
Gorai.004G238100.1	78.8422	19.1947	110.469	92.9466	58.7727	82.4531	77.2897	94.469	82.2596	99.9781	65.5809	101.595	79.8325	61.3166	91.2189	180.546	110.629	53.1789	G5
Gorai.010G105600.1	20.4196	15.3558	33.9692	14.1441	63.0187	34.1622	37.3224	37.3749	16.8155	22.7347	36.6809	31.6722	14.0365	45.2575	15.9358	14.4555	55.452	38.8615	G5
Gorai.001G242900.1	0.01	0.885909	8.009	4.04116	56.7615	3.58492	3.23265	6.42022	7.04433	0.01	13.5608	4.14175	3.50912	7.00761	3.02231	1.18004	18.3925	9.93453	G5
Gorai.002G094700.1	25.8081	8.56379	124.554	82.8437	7.15106	56.7261	137.241	79.7942	60.4449	20.2695	27.3439	54.33	23.3941	64.2364	41.2134	28.0259	81.2563	15.4862	G5
Gorai.001G106800.1	9.64257	2.65773	26.7887	47.3393	21.0062	34.5839	36.4408	33.7062	30.2225	47.6608	31.7901	36.0576	9.06523	10.5114	46.4337	30.976	48.3146	30.6802	G5
Gorai.002G010900.1	9.64257	2.06712	79.8138	89.1941	172.519	108.391	164.277	88.5073	105.438	153.665	169.621	109.147	25.4411	6.42364	133.257	64.902	81.5308	130.025	G5
Gorai.009G149300.1	18.4343	15.3558	10.7707	3.7525	35.3083	4.21755	1.17551	10.7768	3.63578	3.56086	4.89078	1.70542	39.4776	48.7613	0.549512	18.5856	16.4709	3.7985	G5
Gorai.011G030300.1	0.01	0.01	3.31407	0.01	88.4943	3.16316	1.46939	3.4394	4.9992	0.547825	15.5616	1.94906	0.01	4.08777	0.01	0.885028	19.7651	2.33754	G5
Gorai.001G254800.1	10.777	10.6309	28.4457	69.8543	11.6205	9.27862	6.75918	11.4647	4.31749	7.66955	5.55771	4.62901	16.0835	9.92745	3.02231	10.3253	10.7061	7.59699	G5
Gorai.007G163000.1	29.2113	18.8994	96.6603	7.79366	10.7266	13.0744	10.2857	37.3749	12.7252	9.86085	9.55925	29.7231	25.7336	14.8912	9.89121	58.4118	23.6083	23.9597	G5
Gorai.007G206000.1	58.9899	123.437	1109.11	277.685	2282.08	176.505	164.571	262.312	284.955	1900.95	960.594	494.086	155.863	152.416	589.351	2899.06	665.973	3151	G5
Gorai.002G169800.1	11.9114	7.97318	12.1516	4.32981	73.5218	21.2986	8.52244	21.7829	16.361	20.2695	33.7909	21.6833	20.1774	19.5629	8.51743	18.8806	28.824	17.5315	G5
Gorai.010G053000.1	67.2144	25.3961	107.707	85.153	85.5892	70.2222	66.7101	101.348	79.3055	72.3129	56.6886	94.5293	81.0022	69.7841	75.2831	147.505	113.1	53.1789	G5
Gorai.004G121300.1	11.6278	8.26848	54.4059	8.08231	6.25717	10.9656	7.64081	23.6172	10.6801	12.8739	9.78156	20.2215	11.6971	4.96373	10.7155	25.0758	14.0002	19.8691	G5
Gorai.004G245500.7	60.6915	53.4498	175.093	46.1847	78.2147	47.8692	39.9673	56.1769	56.5819	45.4695	50.9086	77.475	80.7098	37.0819	31.5969	52.2166	79.6092	71.587	G5
Gorai.008G043000.1	7.37373	6.79197	20.1606	5.19577	13.8552	4.42843	3.23265	8.02528	4.54473	10.6826	2.44539	6.57807	5.84853	15.4751	9.06694	25.3708	21.4121	9.35014	G5
Gorai.003G047400.1	0.56721	1.18121	15.4656	7.50501	10.7266	4.21755	21.453	12.8404	5.22644	11.7782	15.117	5.84717	5.55611	2.62785	25.0028	13.5704	11.5296	14.6096	G5
Gorai.009G435000.1	28.6441	14.1745	60.2056	21.9377	93.6341	32.4752	17.6326	51.5911	35.2217	29.8565	32.457	50.4319	28.9502	32.4102	24.1785	68.4422	52.4323	21.33	G5
Gorai.011G246400.1	31.1966	15.9464	52.4727	72.4522	171.402	71.6984	75.2326	60.3042	78.6238	80.2564	115.156	52.3809	37.1382	35.914	76.1073	38.6462	125.453	54.9321	G5
Gorai.009G394500.1	413.78	256.323	1296.63	171.749	268.165	162.376	244.506	235.943	137.705	269.804	164.286	283.588	308.51	171.978	216.782	359.616	350.555	296.867	G5
Gorai.008G094900.1	0.01	3.83894	6.90431	0.01	348.837	0.421755	14.6939	11.0061	0.454473	11.7782	37.3478	2.19269	1.75456	23.0667	0.01	2.06506	81.8054	26.8817	G5
Gorai.011G105500.1	49.9145	23.6242	84.7849	94.3899	81.7902	71.2766	62.8897	56.1769	47.038	95.3216	66.0255	89.1694	101.765	63.3605	82.7015	128.624	94.433	73.048	G5
Gorai.007G047500.1	2.55245	5.31545	26.2364	4.32981	1.78776	1.68702	8.81632	4.12728	1.81789	6.29999	3.33462	5.60354	2.33941	5.25571	4.9456	16.5205	6.86287	6.13603	G5
Gorai.001G042200.1	0.01	0.01	34.7977	0.01	8.93882	50.3998	15.2816	17.8849	41.1298	0.821738	11.7823	37.2757	0.01	3.79579	0.824267	4.13013	32.1182	0.876576	G5
Gorai.008G001300.7	9.07536	11.5168	17.3989	29.7314	27.4869	21.5095	28.8	25.9102	25.4505	30.9521	27.7885	27.5304	6.72581	24.5266	29.3989	16.8155	48.3146	23.6675	G5
Gorai.013G112000.1	2.26884	2.95303	67.386	33.4839	126.484	52.2976	34.6775	20.1778	50.6737	47.6608	53.7986	23.6323	4.97125	9.92745	26.6513	43.6614	63.4129	78.5996	G5
Gorai.010G082900.1	10.2098	36.027	61.0341	0.01	171.849	2.95229	0.587754	4.12728	3.86302	1.64348	25.3431	5.11627	5.84853	18.103	0.824267	2.95009	18.667	20.7456	G5
Gorai.003G011600.1	3.68687	4.42954	114.059	18.4739	30.8389	22.9857	31.4449	23.8465	36.5851	23.8304	20.23	24.1196	1.16971	0.01	45.3347	20.9457	38.7066	56.393	G5
Gorai.007G235800.1	9.07536	0.01	1.65703	4.04116	5.36329	3.58492	10.5796	3.4394	1.13618	15.613	4.22386	0.974529	6.72581	10.2194	8.79218	8.26026	4.66675	4.09069	G5
Gorai.006G092300.5	0.01	2.06712	18.7797	6.35039	6.92758	2.53053	7.93468	1.14647	7.04433	10.1348	8.89233	4.62901	0.01	1.16794	8.24267	3.2451	19.4905	4.67507	G5
Gorai.009G127900.1	11.3442	0.01	1.10469	3.7525	0.670411	0.421755	4.11428	1.83435	0.454473	3.83478	0.01	0.01	0.01	1.7519	4.39609	0.01	0.01	0.01	G5
Gorai.002G231300.1	11.0606	10.3356	145.267	105.647	844.495	165.961	105.796	76.3548	84.532	61.6303	388.595	100.376	25.4411	22.7747	71.1617	33.336	120.237	169.764	G5
Gorai.010G078700.1	0.850815	2.06712	10.7707	0.01	0.01	0.01	0.01	0.01	0.454473	0.01	0.01	0.01	0.01	0.01	1.37378	0.01	0.01	1.75315	G5
Gorai.013G061300.2	31.7638	34.2551	68.7669	12.9894	21.9001	28.8902	37.9102	36.4577	29.9952	29.0347	32.9016	28.505	20.4699	38.2499	26.9261	46.0214	44.7459	33.8943	G5
Gorai.009G018700.1	0.01	0.885909	20.9891	0.01	15.6429	1.05439	0.01	0.01	0.68171	0.01	1.11154	0.730896	2.92427	1.45992	0.01	0.01	10.157	9.05795	G5
Gorai.003G095800.1	3.11966	2.06712	25.684	25.4016	8.26841	12.2309	87.5754	17.4263	19.7696	89.2955	17.34	25.0941	0.01	10.2194	64.0181	67.5571	43.9223	38.8615	G5
Gorai.011G066300.1	0.01	1.77182	7.73282	0.01	0.01	0.01	0.01	0.01	0.01	0.821738	0.01	0.01	0.01	0.01	0.01	0.01	0.01	1.46096	G5
Gorai.007G238500.2	0.56721	2.95303	19.6082	1.15462	8.26841	6.74808	4.11428	3.21011	4.54473	0.821738	4.00155	3.89811	0.01	0.583968	3.02231	5.90019	1.37257	7.59699	G5
Gorai.009G064600.1	15.3147	13.8792	51.0919	54.5556	45.3645	49.5562	103.739	40.1264	52.0372	78.339	65.5809	48.9701	18.4229	31.2423	100.286	69.3272	78.2367	40.6147	G5
Gorai.007G240200.1	1.13442	2.95303	46.1208	2.02058	1.34082	6.74808	12.9306	5.50305	4.31749	2.1913	3.77924	2.67995	0.01	1.45992	3.57183	2.65508	7.4119	7.59699	G5
Gorai.007G003100.1	0.850815	0.885909	16.8465	3.46385	6.92758	1.05439	2.93877	0.01	1.59066	6.29999	1.33385	1.21816	0.01	0.01	6.04463	1.18004	11.2551	6.13603	G5
Gorai.001G234700.1	13.0458	3.24833	16.8465	9.52559	16.7603	17.9246	29.6816	24.993	17.0427	15.3391	26.677	18.516	9.94251	11.3874	27.7503	12.0954	23.6083	7.59699	G5
Gorai.011G160300.1	16.4491	4.13424	24.3032	6.63904	8.49188	3.7958	2.35102	9.40104	6.36262	4.65651	5.11309	6.0908	15.2062	1.16794	3.02231	3.2451	2.47063	10.8111	G5
Gorai.004G273200.1	10.777	0.01	15.1895	0.01	0.446941	0.01	0.01	0.01	0.01	0.01	0.01	0.01	0.01	0.01	60.1715	0.01	0.01	0.876576	G5
Gorai.008G282900.1	10.777	13.5839	65.729	72.7408	160.452	107.337	87.5754	66.4951	130.434	46.839	100.039	84.2967	28.9502	22.7747	73.3598	50.1516	122.159	64.5744	G5
Gorai.010G241000.1	1.70163	0.01	1.93321	1.73192	3.799	5.27194	3.23265	6.64951	5.90815	3.56086	3.55693	2.92359	2.63184	3.50381	1.92329	1.18004	3.29418	5.55165	G5
Gorai.N008200.1	0.01	2.06712	18.2274	45.3187	0.01	3.37404	5.58367	1.14647	3.63578	5.47825	2.44539	3.65448	0.584853	0.01	6.04463	1.47505	3.29418	5.84384	G5
Gorai.006G167800.1	1.70163	1.77182	46.1208	7.21635	221.906	25.5162	17.0449	23.8465	32.9493	33.4173	118.49	53.5991	8.48038	7.2996	10.166	41.5963	64.2364	77.7231	G5
Gorai.011G190000.1	4.25408	7.97318	96.108	14.4327	9.38576	4.00667	11.4612	6.64951	2.72684	9.86085	5.11309	4.14175	6.14096	3.50381	14.5621	10.3253	24.4318	30.388	G5
Gorai.010G045500.1	0.01	0.01	3.59024	0.01	0.01	0.01	0.01	0.01	0.01	0.01	0.01	0.01	0.01	0.01	0.01	0.01	0.01	0.01	G5
Gorai.009G069100.1	2.83605	7.67788	7.45665	1.73192	16.7603	0.84351	2.93877	3.4394	1.36342	1.09565	3.55693	1.70542	2.04699	19.2709	0.824267	5.01516	16.4709	0.876576	G5
Gorai.009G227700.1	19.0015	10.3356	40.045	25.9789	22.794	8.85686	10.8735	16.7384	10.4529	28.4869	10.0039	12.9125	15.2062	12.2633	14.8368	19.4706	39.2556	12.8564	G5
Gorai.003G117000.1	7.09013	13.5839	43.3591	20.7831	19.8889	25.3053	44.3755	14.6748	25.905	31.226	29.3447	21.4396	18.4229	10.2194	20.3319	29.2059	27.726	39.1537	G5
Gorai.004G239600.1	28.3605	5.90606	19.3321	48.4939	139.893	37.7471	33.502	31.8718	19.9968	16.7087	42.6832	20.4651	89.4826	20.7309	26.9261	29.5009	139.728	7.3048	G5
Gorai.011G113300.1	2.55245	1.18121	17.9512	72.4522	19.8889	13.0744	12.6367	8.25457	10.9074	12.8739	28.9001	10.2325	9.94251	1.45992	6.86889	28.3209	12.9022	12.2721	G5
Gorai.003G118600.1	2.83605	4.72485	19.6082	2.88654	2.45818	4.85019	2.35102	3.21011	4.31749	4.3826	2.00077	2.67995	2.04699	7.59158	3.29707	24.4858	8.23544	9.64233	G5
Gorai.008G235400.1	0.01	2.06712	6.35196	12.4121	1.56429	6.95896	3.52653	3.4394	3.86302	4.93043	4.66847	5.84717	4.09397	1.16794	1.64853	4.42514	2.19612	7.3048	G5
Gorai.010G026800.1	3.97047	5.61076	41.4258	0.01	2.2347	5.90457	2.64489	1.60506	13.1797	4.3826	3.11232	9.98892	0.01	5.83968	1.92329	15.0455	4.94126	12.8564	G5
Gorai.001G024700.1	2.26884	3.24833	12.7039	4.90712	0.893882	3.37404	3.52653	2.75152	3.86302	7.66955	1.77847	4.14175	5.84853	4.96373	1.92329	7.96525	3.56869	1.75315	G5
Gorai.010G131800.1	0.56721	0.01	10.7707	2.59789	2.2347	2.74141	5.28979	2.75152	1.59066	4.10869	3.55693	0.487264	0.01	0.01	3.84658	2.36007	1.37257	3.5063	G5
Gorai.009G453300.1	3.11966	4.42954	8.28517	0.865962	2.2347	0.421755	9.69795	3.21011	1.59066	1.64348	2.00077	1.94906	1.16971	1.45992	2.4728	0.01	0.823544	2.04534	G5
Gorai.013G159400.2	2.55245	5.90606	44.4637	22.8037	4.91635	5.27194	9.11019	4.58587	6.8171	44.9217	5.55771	7.79623	8.7728	2.33587	15.3863	36.5811	17.2944	80.645	G5
Gorai.008G132900.1	2.26884	1.47651	15.7418	0.865962	0.01	3.58492	3.52653	6.64951	7.49881	2.1913	3.11232	3.16722	0.87728	1.16794	3.02231	2.06506	1.09806	7.3048	G5
Gorai.007G298800.1	6.52292	9.15439	40.045	15.2987	11.1735	14.5506	7.34693	14.4455	9.99841	11.7782	11.7823	17.7851	5.84853	6.71563	10.9902	19.7656	13.1767	18.9925	G5
Gorai.004G118000.3	0.850815	5.31545	39.4926	205.522	38.4369	73.8072	74.9387	11.0061	26.5867	42.4564	24.2316	11.938	6.43339	7.88356	84.8995	87.3227	170.199	51.718	G5
Gorai.009G242500.1	0.01	0.590606	16.5703	0.01	0.01	0.01	0.01	0.01	0.01	0.01	0.01	0.01	0.01	0.01	0.01	0.01	0.01	0.01	G5
Gorai.011G067300.1	1.41803	0.01	3.59024	0.01	0.01	0.01	0.01	0.01	0.01	0.01	0.01	0.01	0.01	0.583968	0.01	0.01	0.01	0.01	G5
Gorai.008G293300.1	6.52292	1.77182	21.8176	0.01	0.01	0.01	0.01	0.01	0.01	0.01	0.01	0.01	0.01	0.01	25.5523	0.01	1.37257	9.05795	G5
Gorai.006G257300.1	0.01	1.18121	4.14258	0.01	0.01	0.01	0.01	0.458587	0.01	0.01	0.444616	0.01	0.01	0.875952	0.01	0.01	1.09806	0.01	G5
Gorai.013G073500.1	0.01	0.590606	14.6371	0.01	0.446941	0.01	0.01	0.01	0.454473	0.01	0.01	0.01	2.33941	2.91984	0.01	0.01	1.37257	1.75315	G5
