# Supplementary material for: Genome-Wide Transcriptome Profiling Revealed Cotton Fuzz Fiber Development Having a Similar Molecular Model as Arabidopsis Trichome
Source: PLoS One. 2014 May 13;9(5):e97313. doi: 10.1371/journal.pone.0097313 (PMC4019585; doi:10.1371/journal.pone.0097313)
Supplement: Table S8 — The common differentially expressed genes in various mutants and times. (XLS) [file pone.0097313.s010.xls]

## Sheet: Sheet1
Supplementary Table 8. The common differentially expressed genes in various mutants and stages
Gene Identifier	Blast—x	Best TAIR10 hit symbol	Best TAIR10 hit defline
UP
Gorai.008G269600.1	glutamate synthase 1	GLT1	NADH-dependent glutamate synthase 1
Gorai.009G017100.1	ein3-binding f-box protein 1-like	EBF1,FBL6	EIN3-binding F box protein 1
Gorai.010G215200.1	negative cofactor 2 transcriptional co-repressor	NF-YC11	nuclear factor Y, subunit C11
Gorai.012G119600.1	wrky transcription factor 17	ATWRKY33,WRKY33	WRKY DNA-binding protein 33
DOWN			Gorai.011G128500.1
Gorai.001G014100.1	myosin family protein with dil domain isoform 1	ATXIK,XI-17,XIK	Myosin family protein with Dil domain
Gorai.001G229200.2	ras-related protein raba5e-like	ARA,ARA-1,ATRAB11D,ATRABA5E,RABA5E	RAB GTPase homolog A5E
Gorai.003G015300.1	phosphatidylinositol transfer protein pdr17		Sec14p-like phosphatidylinositol transfer family protein
Gorai.004G090200.1	monoglyceride lipase-like		alpha/beta-Hydrolases superfamily protein
Gorai.005G136300.1	probable polygalacturonase non-catalytic subunit jp650-like	PG2	polygalacturonase 2
Gorai.006G174600.1	retinol dehydrogenase		NAD(P)-binding Rossmann-fold superfamily protein
Gorai.007G045500.1	calnexin 1	ATCNX1,CNX1	calnexin 1
Gorai.007G057400.1	xyloglucan endotransglucosylase hydrolase	XTH7	xyloglucan endotransglucosylase/hydrolase 7
Gorai.007G128000.1	60s ribosomal protein		Ribosomal L22e protein family
Gorai.007G140900.1	protein longifolia 1-like
Gorai.007G157500.1	fk506 binding-like protein	FKBP15-1	FK506-binding protein 15 kD-1
Gorai.007G160300.1	adrenodoxin-like mitochondrial-like		2Fe-2S ferredoxin-like superfamily protein
Gorai.007G214400.1	pi-plc x domain-containing protein at5g67130-like		PLC-like phosphodiesterases superfamily protein
Gorai.008G011000.1	heat shock factor-binding protein 1-like	AtHSBP,HSBP	heat shock factor binding protein
Gorai.009G029900.2	60s ribosomal protein l31-like isoform 1		Ribosomal protein L31e family protein
Gorai.009G052200.1	dehydration-responsive protein rd22	ATRD22,RD22	BURP domain-containing protein
Gorai.009G110500.1	Uncharacterized protein TCM_042131
Gorai.009G165100.1	peroxidase 19-like		Peroxidase superfamily protein
Gorai.009G199000.1	lag1 and cln8 lipid-sensing domain containing protein		TRAM, LAG1 and CLN8 (TLC) lipid-sensing domain containing protein
Gorai.009G268100.1	l-ascorbate oxidase homolog	sks5	SKU5 similar 5
Gorai.010G092900.1	alpha beta fold family protein		alpha/beta-Hydrolases superfamily protein
Gorai.010G150300.1	glycine-rich protein		glycine-rich protein
Gorai.010G164400.1	pterin-4-alpha-carbinolamine dehydratase-like		Transcriptional coactivator/pterin dehydratase
Gorai.011G128500.1	alpha-expansin 1	ATEXP8,ATEXPA8,ATHEXP ALPHA 1.11,EXP8,EXPA8	expansin A8
Gorai.011G165200.1	3-ketoacyl- synthase 11-like	KCS2	3-ketoacyl-CoA synthase 2
Gorai.012G009300.1	udp-glucose:flavonoid 3-o-glucosyltransferase	UGT78D2	UDP-glucosyl transferase 78D2
Gorai.012G176200.1	uncharacterized gpi-anchored protein at1g27950-like	LTPG1	glycosylphosphatidylinositol-anchored lipid protein transfer 1
Gorai.013G042600.1	cyclin-dependent kinase inhibitor 7	ICK5,ICN6,KRP7	Cyclin-dependent kinase inhibitor family protein
Gorai.013G242200.1	protein eceriferum 3-like	CER3,FLP1,WAX2,YRE	Fatty acid hydroxylase superfamily
