# Supplementary material for: Genome-Wide Transcriptome Profiling Revealed Cotton Fuzz Fiber Development Having a Similar Molecular Model as Arabidopsis Trichome
Source: PLoS One. 2014 May 13;9(5):e97313. doi: 10.1371/journal.pone.0097313 (PMC4019585; doi:10.1371/journal.pone.0097313)
Supplement: Table S9 — Pathway enrichment analysis for common differentially expressed genes in various dominant and recessive mutants. (XLS) [file pone.0097313.s011.xls]

## Sheet: Sheet1
Supplementary Table 9.Pathway enrichment analysis for common differentially expressed genes in various dominant and recessive mutants
Pathway	DEGs with pathway annotation (620)	all genes with pathway annotation (4601)	DEGs distribution in each groups
			Group1	Group2	Group3	Group4	Group5
Starch and sucrose metabolism	38(6.7%)	563	3	21	3	11	0
Purine metabolism	21(4.6%)	459	2	12	1	5	1
Phenylalanine metabolism	16(6.1%)	261	1	8	0	6	1
T cell receptor signaling pathway	16(7.5%)	212	1	8	1	6	0
Pentose and glucuronate interconversions	15(6.6%)	227	1	5	0	8	1
Arginine and proline metabolism	14(9.7%)	144	0	10	0	3	1
Glycerophospholipid metabolism	14(8.4%)	167	4	5	0	3	2
Alanine, aspartate and glutamate metabolism	14(14.3%)	98	0	11	0	3	0
Amino sugar and nucleotide sugar metabolism	13(6.2%)	211	0	9	2	2	0
Galactose metabolism	13(8.1%)	160	0	6	1	5	1
Pyruvate metabolism	12(6.6%)	182	0	6	1	4	1
Cysteine and methionine metabolism	12(8.3%)	145	0	8	0	3	1
Glycerolipid metabolism	12(6.9%)	174	2	4	0	5	1
Phenylpropanoid biosynthesis	12(5.5%)	220	1	6	0	4	1
Oxidative phosphorylation	11(6%)	184	3	2	0	6	0
Carbon fixation in photosynthetic organisms	11(7.3%)	151	0	5	1	5	0
Ascorbate and aldarate metabolism	11(8.7%)	127	0	6	0	4	1
Pyrimidine metabolism	11(4.8%)	227	2	5	1	2	1
Drug metabolism - other enzymes	10(5.5%)	181	0	4	0	6	0
Glycine, serine and threonine metabolism	10(7.2%)	138	0	4	1	5	0
Glyoxylate and dicarboxylate metabolism	10(7.2%)	139	0	5	0	4	1
