# Supplementary material for: Genome-Wide Transcriptome Profiling Revealed Cotton Fuzz Fiber Development Having a Similar Molecular Model as Arabidopsis Trichome
Source: PLoS One. 2014 May 13;9(5):e97313. doi: 10.1371/journal.pone.0097313 (PMC4019585; doi:10.1371/journal.pone.0097313)
Supplement: Table S10 — Primers used for qRT-PCR analysis. (XLS) [file pone.0097313.s012.xls]

## Sheet: Sheet1
Supplementary Table 10. Primers used for qRT-PCR analysis
Phytozome gene locus name	Gene	Best TAIR10 hit symbol	Best TAIR10 hit defline	Forward primer 5'- 3'	Reverse primer 5'- 3'	Product length
Gorai.008G172400.2	-	ETC1	Homeodomain-like superfamily protein	TTGGTTGGAGAAAGGTGGT	ACTTGGATTGGGCATTGGA	117
Gorai.005G200200.1	-	ATERF-9,ATERF9,ERF9	erf domain protein 9	GGCGTTGTTGGTCAGGTTTA	CGACTGGAGGAGGAAGGTTA	166
Gorai.012G051500.1	GhWRKY25	WRKY3	WRKY DNA-binding protein 3	ACAGAAAGTGGTGAAAGGGAA	GCTGGAACGTCGTGGTTAT	153
Gorai.006G106100.1	-	FAD7,FADD	fatty acid desaturase 7	TACGGTGTTCCCTACTTGATT	GTCTATTGTTGTAAGCCCTCC	138
Gorai.006G177200.1	-	-	Pentatricopeptide repeat (PPR) superfamily protein	AAGGGTTGCTTGGTTTGA	AGGTTGCAGCGATTATGTT	108
Gorai.006G074600.1	-	-	-	CTCTTCCTTTGCCTTCTTT	ATCTACTCGGATGAACATATTC	122
Gorai.004G232800.1	-	-	Acyl-CoA N-acyltransferases (NAT) superfamily protein	GCCGAGAAGATGTTAAGC	GACCTGACAAGTGACCTAA	118
Gorai.002G078700.1	-	-	Calcium-binding EF-hand family protein	GCAATGGGTTCAAACTGTTG	TCATCATCTGTCAAGTCCTGTA	106
Gorai.009G375700.1	GhERF1	ATERF-4,ATERF4,ERF4,RAP2.5	ethylene responsive element binding factor 4	CGTCGTCGTCTGTTGTAG	AAGGAGGCAAATCAATCCA	100
Gorai.012G186500.1	GhMYB25	AtMYB106,MYB106,NOK	myb domain protein 106	ATGGCAAGGTGTCGTCTG	GGCAATGTTGTGGTGTTCTC	105
Gorai.004G196800.1	GhMYB2	ATMYB66,MYB66,WER,WER1	myb domain protein 66	TGCCTCTTCTGACTGTTG	TTAGCCAATCTTCTATCTTCCT	108
Gorai.009G276400.1	-	ATMYB73,MYB73	myb domain protein 73	TGGAACTCTACTCTCAAG	GTCCACCATTACCAGTATT	109
Gorai.009G146500.1	GhMYB3	ATMYB123,ATTT2,MYB123,TT2	Duplicated homeodomain-like superfamily protein	AGAAGAGAATACATCTACTGGATT	AACCGTCGTCAACTTCAA	131
Gorai.007G023500.1	GhDEL61	GL3,MYC6.2	basic helix-loop-helix (bHLH) DNA-binding superfamily protein	CGGTCTTATTCATCGTGTTA	GACTCAATTCGGACTCAAT	119
Gorai.008G293300.1	GhHOX3	ATHDG11,EDT1,HDG11	homeodomain GLABROUS 11	TGGAAGTTCGTCATCAATG	TGTAATAGCCTAAGCAGTTCT	120
Gorai.004G212200.1	GhDEL65	GL3,MYC6.2	basic helix-loop-helix (bHLH) DNA-binding superfamily protein	AGATATTGTTCTTGGTTCCTCATA	CGCTTCCTCTCCGATAAC	136
Gorai.013G021300.2	-	ATBP-1,ATBP1,ATTBP1,HPPBF-1,TBP1	telomeric DNA binding protein 1	GGAAAACATTGGTTCACACAGC	GATGCTGAGACCAGTAAG	114
Gorai.007G218100.1	-	ATMYB73,MYB73	myb domain protein 73	GCATCATCTTCCAACGAT	TTCTTCACTCCGATTCTG	117
Gorai.007G192900.1	-	ATMYB4,MYB4	myb domain protein 4	ACTATCTCCGCCCTGATGTTA	CCTGCTATGATTGACCACTTGT	106
Gorai.009G208900.1	-	ATMYB73,MYB73	myb domain protein 73	AGGACTGATAATGCTGTGAA	CTGTTGCTGATGTTCTTG	108
Gorai.005G197500.1	-	ATGUT1,GUT2,IRX10	Exostosin family protein	AACTACTTACTACGAGGACAT	AGCAATGATGACAGGAATG	121
