# Supplementary material for: Genome-Wide Transcriptome Profiling Revealed Cotton Fuzz Fiber Development Having a Similar Molecular Model as Arabidopsis Trichome
Source: PLoS One. 2014 May 13;9(5):e97313. doi: 10.1371/journal.pone.0097313 (PMC4019585; doi:10.1371/journal.pone.0097313)
Supplement: Table S11 — Correlation between qRT-PCR and DGE for 21 differentially expressed genes. (XLS) [file pone.0097313.s013.xls]

## Sheet: Sheet1
Supplementary Table 11. Correlation between qPCR and DGE of 21 differentially expressed genes
Phytozome gene locus name	Correlation		Phytozome gene locus name	Correlation	Sample	Correlation	Overall correlation
Gorai.008G172400.2	0.8033		Gorai.009G276400.1	0.9231	TM-1_1D	0.993	0.6413
Gorai.005G200200.1	0.8611		Gorai.009G146500.1	0.7534	TM-1_3D	0.5401
Gorai.012G051500.1	0.932		Gorai.007G023500.1	0.8433	TM-1_3D	0.937
Gorai.006G106100.1	0.8496		Gorai.008G293300.1	0.8253	N1NSM_1D	0.8319
Gorai.006G177200.1	0.8953		Gorai.004G212200.1	0.8271	N1NSM_3D	0.6366
Gorai.006G074600.1	0.9348		Gorai.013G021300.2	0.7798	N1NSM_5D	0.7895
Gorai.004G232800.1	0.8793		Gorai.007G218100.1	0.8698	n2NSM_1D	0.6102
Gorai.002G078700.1	0.8552		Gorai.007G192900.1	0.8646	n2NSM_3D	0.5455
Gorai.009G375700.1	0.7372		Gorai.009G208900.1	0.7274	n2NSM_5D	0.7101
Gorai.012G186500.1	0.805		Gorai.005G197500.1	0.8277
Gorai.004G196800.1	0.8987
DGE:digital gene expression
